# Supplementary material for: Expression profiles of host miRNAs and circRNAs and ceRNA network during Toxoplasma gondii lytic cycle
Source: Parasitol Res. 2024 Feb 29;123(2):145. doi: 10.1007/s00436-024-08152-x (PMC10902104; doi:10.1007/s00436-024-08152-x)
Supplement: Supplementary file 3 — A list of all differentially expressed miRNAs detected in HFF cells at different time points after T. gondii infection (XLS 99.5 KB) [file 436_2024_8152_MOESM3_ESM.xls]

## Sheet: 1.5 h
Gene Symbol	Log2 (control /1.5h	Qvalue (control /1.5h
hsa-miR-4516	1.09951	0.00737753
hsa-miR-152-5p	-1.56886	0.0296045
hsa-miR-26a-2-3p	-1.14614	0.0171821
hsa-miR-191-3p	-1.71574	2.8519e-05
hsa-miR-1246	4.74806	1.10695e-69
hsa-miR-410-5p	-2.05843	1.89443e-06
hsa-miR-30c-1-3p	-1.10221	0.0392219
hsa-miR-655-5p	-1.27084	0.0187285
novel-hsa-miR35-5p	1.95695	4.74393e-06
novel-hsa-miR243-5p	-1.40245	0.0370604
novel-hsa-miR26-5p	1.55013	0.0391112
hsa-miR-323b-5p	-1.29447	0.0206192
hsa-miR-449b-3p	4.52507	0.00152867
hsa-miR-663b	-4.98903	1.23352e-09
hsa-miR-27a-5p	1.4818	1.57979e-12
hsa-miR-365a-5p	-2.28778	1.04361e-06

## Sheet: 3 h
Gene Symbol	log2 (control /3h	Qvalue (control /3h
hsa-miR-877-5p	-1.60103	0.00240475
hsa-miR-664b-5p	-12.4684	0.0277589
hsa-miR-152-5p	-2.08343	0.0245061
hsa-miR-223-3p	-2.06905	0.00173432
hsa-miR-191-3p	-1.98089	0.000441006
hsa-miR-1246	4.5666	6.49305e-107
hsa-miR-296-5p	-1.2498	0.0455354
hsa-miR-429	1.68286	0.00158602
hsa-miR-26a-1-3p	-1.60752	0.00500128
hsa-miR-122-3p	-1.62388	0.040686
hsa-miR-4454	2.41504	0.0137828
hsa-miR-155-3p	1.60332	1.67464e-12
hsa-miR-7-2-3p	-2.44733	0.0227419
hsa-miR-30c-1-3p	-1.63273	0.0129619
novel-hsa-miR299-5p	1.99994	0.00305952
hsa-miR-197-5p	-1.59884	0.0400361
novel-hsa-miR164-3p	-12.4684	0.0271568
novel-hsa-miR30-3p	-2.55045	1.74638e-07
novel-hsa-miR289-5p	-1.26071	0.0396765
hsa-miR-449b-3p	3.32323	0.0231196
hsa-miR-141-3p	3.663	6.00273e-05
hsa-miR-663b	-4.98903	5.01603e-08
hsa-miR-27a-5p	1.08135	1.41173e-11
hsa-miR-128-1-5p	-2.27299	0.048971
hsa-miR-30b-3p	-1.26559	0.0349553
hsa-miR-29b-3p	-1.36501	0.0075724

## Sheet: 6 h
Gene Symbol	Log2 (control /6h	Qvalue (control /6h
hsa-miR-146a-3p	2.02683	1.52252e-07
hsa-miR-27b-5p	-1.32723	0.00209587
hsa-miR-130a-5p	-1.60486	0.00145724
hsa-miR-152-5p	-2.30582	0.00609193
hsa-miR-615-5p	-1.83086	0.000473185
hsa-miR-370-5p	-1.76418	0.00609234
hsa-miR-26a-2-3p	-1.69137	0.000194191
hsa-miR-4731-5p	-1.77531	0.00815024
hsa-miR-191-3p	-1.57539	0.00247524
hsa-miR-1246	5.04931	9.77906e-101
hsa-miR-503-3p	-2.27271	1.97134e-11
hsa-miR-194-3p	2.20141	0.00944377
hsa-miR-370-3p	-1.34071	0.0124391
hsa-miR-26a-1-3p	-2.27424	1.31205e-05
hsa-miR-23a-5p	-2.06442	9.2587e-05
hsa-miR-410-5p	-2.43812	2.44102e-07
hsa-miR-155-3p	2.80734	4.73933e-26
hsa-miR-1268a	-1.18604	0.0242304
hsa-miR-145-3p	-2.85927	2.24219e-15
hsa-miR-671-5p	-1.7871	5.25509e-05
hsa-miR-365b-5p	-1.79787	1.2271e-05
hsa-miR-181b-2-3p	-1.90682	0.0369305
hsa-miR-374b-3p	-1.64818	0.0145299
hsa-miR-1180-5p	-12.5507	0.00981268
hsa-miR-129-5p	2.43743	9.55958e-05
hsa-miR-30c-1-3p	-1.70752	0.00559643
hsa-miR-125a-3p	-1.72253	3.4997e-06
hsa-miR-125b-1-3p	-1.61448	3.14813e-06
hsa-miR-181a-3p	-1.09661	0.0238017
hsa-miR-16-2-3p	-1.40536	0.0116684
hsa-miR-1225-5p	2.0701	0.0279861
hsa-miR-130b-3p	-1.7542	0.0212816
hsa-miR-874-5p	-12.2877	0.0201117
hsa-miR-92a-1-5p	-2.24311	1.39966e-07
hsa-miR-6732-3p	1.41504	0.0375094
hsa-miR-296-3p	-2.07183	0.00348984
hsa-miR-655-5p	-1.49065	0.0358408
hsa-miR-487b-5p	-1.77326	0.00516191
novel-hsa-miR274-3p	1.14974	0.000832213
novel-hsa-miR35-5p	2.25951	0.00946325
novel-hsa-miR255-5p	1.26159	0.000306633
novel-hsa-miR116-5p	-2.35361	0.0463843
novel-hsa-miR306-3p	1.97085	3.45631e-09
novel-hsa-miR26-5p	2.21493	0.000390035
novel-hsa-miR184-3p	1.20228	0.001651
novel-hsa-miR104-5p	2.35158	0.0111868
novel-hsa-miR26-3p	-3.51308	5.82017e-06
hsa-miR-323b-5p	-1.85245	0.000820238
hsa-miR-4521	-1.44148	0.000969397
hsa-miR-6511b-5p	-3.58496	0.00623832
hsa-miR-663b	-4.98903	1.12585e-08
hsa-miR-29b-1-5p	-1.21855	0.029683
hsa-miR-155-5p	1.15855	3.97929e-13
hsa-miR-889-5p	-1.73697	0.0165936
hsa-miR-192-3p	3.70177	0.0119495
hsa-miR-27a-5p	-2.87843	2.54029e-15
hsa-miR-365a-5p	-2.93546	3.63923e-06
hsa-miR-128-1-5p	-1.95107	0.0399888
hsa-miR-7704	2.147	0.0110138
hsa-miR-30b-3p	-1.6968	0.000186278

## Sheet: 9 h
Gene Symbol	Log2 (control /9h	Qvalue (control /9h
hsa-miR-3622b-3p	-5.46091	0.00154423
hsa-miR-663b	-4.98903	6.08759e-08
hsa-miR-223-3p	-3.24962	1.91425e-11
hsa-miR-191-3p	-3.1991	1.18009e-11
hsa-miR-145-3p	-3.03809	7.89652e-20
hsa-miR-766-5p	-2.71638	0.0217593
hsa-miR-6511b-5p	-2.58496	0.0478066
novel-hsa-miR26-3p	-2.45424	0.000503389
hsa-miR-7-2-3p	-2.44733	0.0207087
novel-hsa-miR289-5p	-2.41414	5.02427e-09
hsa-miR-296-3p	-2.40111	0.000717249
hsa-miR-30c-1-3p	-2.33138	3.21905e-05
novel-hsa-miR237-3p	-2.26768	5.9074e-07
hsa-miR-1268b	-2.24974	0.000539467
hsa-miR-30b-3p	-2.05769	6.01782e-07
hsa-miR-26a-1-3p	-2.01123	3.79797e-05
hsa-miR-550a-5p	-2.00649	0.000499219
hsa-miR-671-5p	-2.00372	7.21508e-06
hsa-miR-3177-3p	-1.96151	0.000981705
hsa-miR-365a-5p	-1.93546	0.00179684
hsa-miR-374b-3p	-1.93291	0.00330078
hsa-miR-137-5p	-1.90231	0.0015103
hsa-miR-503-3p	-1.90034	7.21328e-07
hsa-miR-655-5p	-1.8637	0.00213089
hsa-miR-130b-3p	-1.84855	0.010052
hsa-miR-370-3p	-1.83167	5.87161e-06
hsa-miR-130a-5p	-1.77197	0.000165011
hsa-miR-1343-3p	-1.76703	0.00793528
hsa-miR-3679-5p	-1.76205	0.00334042
hsa-miR-539-5p	-1.68806	0.0137709
hsa-miR-340-5p	-1.67991	0.00046525
hsa-miR-26a-2-3p	-1.67543	0.000497378
hsa-miR-1268a	-1.62588	0.000395825
hsa-miR-335-5p	-1.61159	0.0028277
hsa-miR-615-5p	-1.60666	0.00737518
novel-hsa-miR247-5p	-1.5581	0.00942554
novel-hsa-miR95-5p	-1.47089	0.0139786
hsa-miR-410-5p	-1.46948	0.0250305
hsa-miR-296-5p	-1.46178	0.00343823
hsa-miR-629-5p	-1.38008	0.0245812
hsa-miR-335-3p	-1.32966	0.00636876
hsa-miR-365b-5p	-1.31481	0.0187459
hsa-miR-877-5p	-1.30644	0.0251287
hsa-miR-25-5p	-1.3063	0.0328046
hsa-miR-320a-3p	-1.28909	0.000696597
hsa-miR-26b-5p	-1.23605	0.00470876
hsa-miR-3613-5p	-1.22706	0.0459706
hsa-miR-369-3p	-1.2204	0.0146742
hsa-miR-410-3p	-1.19048	0.00623612
hsa-miR-122-5p	-1.17926	0.0356128
hsa-miR-454-3p	-1.08007	0.0309753
hsa-miR-23b-3p	-1.02448	0.0338588
hsa-miR-125b-1-3p	-1.01841	0.0440417
hsa-miR-155-5p	1.00388	6.17839e-16
hsa-miR-449a	1.05061	0.000616945
novel-hsa-miR274-3p	1.09275	0.000193379
novel-hsa-miR35-5p	1.2701	0.000702927
hsa-miR-203a-3p	1.41501	0.00179014
hsa-miR-107	1.45001	0.00362963
hsa-miR-6732-3p	1.58496	0.0166246
hsa-miR-4485-3p	1.58503	0.000187563
novel-hsa-miR306-3p	1.72537	0.0388746
hsa-miR-155-3p	2.06773	8.51555e-15
hsa-miR-146a-3p	2.34345	7.13863e-11
hsa-miR-6891-3p	2.45973	0.00610058
hsa-miR-141-3p	2.8744	0.00247086
hsa-miR-129-5p	3.40371	1.49166e-11
hsa-miR-1246	4.2039	2.55489e-85

## Sheet: 12 h
Gene Symbol	Log2 (control /12h	Qvalue (control /12h
hsa-miR-3138	-12.4684	0.0234357
hsa-miR-5003-3p	-12.0812	0.0301264
hsa-miR-4665-5p	-12.0812	0.0426201
hsa-miR-6861-3p	-12.0812	0.031539
hsa-miR-3184-3p	-9.15308	0.00287287
hsa-miR-663b	-6.99012	1.33062e-09
hsa-miR-1307-5p	-5.88411	0.000252116
hsa-miR-296-3p	-4.22694	1.20165e-07
novel-hsa-miR44-3p	-4.17137	0.0431095
hsa-miR-3622b-3p	-3.8745	0.0184912
hsa-miR-128-1-5p	-3.53574	0.0013117
novel-hsa-miR84-3p	-3.39232	6.30053e-05
hsa-miR-30c-1-3p	-3.30794	8.35317e-09
hsa-miR-223-3p	-3.28201	1.34466e-10
hsa-miR-6511b-5p	-3.17029	0.0189178
novel-hsa-miR218-3p	-3.16993	0.0469663
hsa-miR-191-3p	-3.14136	2.50789e-10
hsa-miR-145-3p	-2.9964	4.14558e-18
hsa-miR-365a-5p	-2.98439	1.5323e-07
hsa-miR-1260a	-2.96192	0.00507003
hsa-miR-1268b	-2.90684	6.35014e-06
novel-hsa-miR30-3p	-2.88864	0.0494891
hsa-miR-4717-3p	-2.65232	0.0330173
hsa-miR-1296-5p	-2.61103	1.10668e-09
hsa-miR-503-3p	-2.58436	1.07092e-13
novel-hsa-miR289-5p	-2.49745	1.56827e-06
novel-hsa-miR294-3p	-2.45028	0.015667
hsa-miR-7-2-3p	-2.44733	0.0154882
hsa-miR-26a-2-3p	-2.39316	2.00314e-08
hsa-miR-23a-5p	-2.38981	2.50963e-05
hsa-miR-4521	-2.38613	8.89542e-10
hsa-miR-410-5p	-2.34792	1.94568e-06
hsa-miR-331-5p	-2.28751	0.01208
hsa-miR-1268a	-2.23134	1.4164e-06
hsa-miR-1343-3p	-2.2076	0.0118198
hsa-miR-296-5p	-2.19861	0.000868386
hsa-miR-125b-1-3p	-2.18993	0.000393473
novel-hsa-miR237-3p	-2.17617	1.58301e-05
hsa-miR-550a-5p	-2.17155	4.54939e-06
hsa-miR-335-3p	-2.17014	2.72826e-05
hsa-miR-130b-3p	-2.16316	0.00388605
hsa-miR-370-3p	-2.15262	9.27811e-08
hsa-miR-615-5p	-2.14327	4.45453e-05
hsa-miR-4286	-2.08422	0.00362949
hsa-miR-149-5p	-2.03315	4.31171e-10
hsa-miR-1908-3p	-2.01785	0.0283877
novel-hsa-miR26-3p	-2.01062	0.00607945
hsa-miR-1260b	-2.00376	0.0178082
hsa-miR-671-5p	-1.99102	1.38439e-05
novel-hsa-miR63-5p	-1.99027	0.035892
hsa-miR-30b-3p	-1.96219	2.8967e-06
hsa-miR-3679-5p	-1.95257	0.00384734
hsa-miR-320b	-1.8894	0.00075844
hsa-miR-16-2-3p	-1.88422	0.000328339
hsa-miR-370-5p	-1.85879	0.00274519
hsa-miR-6511a-3p	-1.83652	0.0101747
hsa-miR-130a-5p	-1.8235	9.70909e-05
hsa-miR-1343-5p	-1.82171	0.039672
hsa-miR-655-5p	-1.79444	0.00736614
hsa-miR-365b-5p	-1.7739	1.37086e-05
hsa-miR-329-5p	-1.75638	0.0298185
hsa-miR-3177-3p	-1.73696	0.00684464
hsa-miR-125a-3p	-1.72468	3.16069e-05
hsa-miR-4466	-1.69959	0.00244148
hsa-miR-27b-5p	-1.69801	3.06686e-05
hsa-miR-1275	-1.69568	0.0251535
hsa-miR-671-3p	-1.68751	0.00329818
hsa-miR-26a-1-3p	-1.67734	0.00191084
hsa-miR-29b-1-5p	-1.62541	3.00162e-05
hsa-miR-137-5p	-1.6222	0.013824
hsa-miR-4787-3p	-1.61169	0.0114367
hsa-miR-1303	-1.60287	0.0355807
hsa-miR-92a-1-5p	-1.59658	0.00144567
hsa-miR-27a-5p	-1.58969	0.000181201
hsa-miR-23b-3p	-1.57641	2.96506e-06
hsa-miR-487b-5p	-1.53221	0.0318417
hsa-miR-425-3p	-1.53021	0.0019603
hsa-miR-494-5p	-1.5245	0.0448304
hsa-miR-4731-5p	-1.52151	0.0362887
hsa-miR-323a-5p	-1.51706	0.0107427
hsa-miR-1908-5p	-1.50944	0.0273007
hsa-miR-483-5p	-1.48389	0.0220345
hsa-miR-766-3p	-1.46311	0.00518765
hsa-miR-1185-1-3p	-1.44566	0.0292241
hsa-miR-25-5p	-1.44207	0.0422245
hsa-miR-1228-5p	-1.36405	0.0306366
hsa-miR-181a-3p	-1.293	0.00687083
hsa-miR-30c-2-3p	-1.25737	0.00898557
hsa-miR-145-5p	-1.23894	0.0109163
novel-hsa-miR61-5p	1.00009	0.018628
novel-hsa-miR14-5p	1.04028	3.6247e-06
novel-hsa-miR162-3p	1.16993	0.0450645
hsa-miR-449a	1.21498	4.47148e-05
hsa-miR-146a-3p	1.35053	0.000179217
hsa-miR-3200-3p	1.35904	0.00680049
hsa-miR-203a-3p	1.39232	0.00123622
hsa-miR-139-3p	1.45174	0.000272532
hsa-miR-429	1.53348	0.00109075
novel-hsa-miR35-5p	1.68865	0.000678461
hsa-miR-194-3p	2.13715	0.00623744
novel-hsa-miR283-5p	2.16994	0.00901558
novel-hsa-miR253-3p	2.90617	0.0188486
hsa-miR-141-3p	3.32193	0.000179625
hsa-miR-192-3p	3.46101	0.0188869
hsa-miR-129-5p	3.51308	1.11442e-11
hsa-miR-1246	4.37012	2.08092e-89

## Sheet: 24 h
Gene Symbol	Log2 (control /24h	Qvalue (control /24h
hsa-miR-3622b-3p	-13.8403	0.00736545
hsa-miR-6734-5p	-13.1357	0.0193405
hsa-miR-191-3p	-8.81522	3.29452e-12
hsa-miR-1343-3p	-7.60136	2.57814e-07
hsa-miR-663b	-6.99012	1.25945e-05
hsa-miR-296-3p	-6.68579	1.4019e-06
hsa-miR-641	-6.03271	2.53327e-05
hsa-miR-329-5p	-5.96507	6.85588e-05
hsa-miR-1296-5p	-5.85238	3.31216e-35
novel-hsa-miR26-3p	-5.51308	5.56358e-05
hsa-miR-152-5p	-5.47503	0.00104053
hsa-miR-4787-3p	-5.35324	1.73273e-11
hsa-miR-550a-5p	-5.34134	2.55544e-10
hsa-miR-5581-3p	-5.26052	0.000261251
hsa-miR-335-3p	-5.2334	1.94297e-27
hsa-miR-149-5p	-5.17833	1.56377e-33
hsa-miR-6511b-5p	-5.17137	0.0291218
hsa-miR-496	-5.04788	1.93017e-23
novel-hsa-miR289-5p	-5.01343	7.09687e-16
hsa-miR-30c-1-3p	-4.80253	9.90134e-07
hsa-miR-655-5p	-4.62449	1.26348e-05
hsa-miR-145-3p	-4.60625	7.61724e-18
hsa-miR-431-3p	-4.57492	0.000661647
hsa-miR-323a-5p	-4.44911	2.43839e-07
hsa-miR-766-3p	-4.41527	1.96263e-13
hsa-miR-425-3p	-4.39934	1.34495e-10
hsa-miR-331-5p	-4.37542	0.00582223
hsa-miR-23b-3p	-4.35552	3.00608e-26
hsa-miR-671-3p	-4.28046	4.87995e-09
hsa-miR-1185-1-3p	-4.11944	5.19745e-05
hsa-miR-410-5p	-4.11925	2.04351e-06
hsa-miR-3679-5p	-4.1141	0.000546412
hsa-miR-1301-3p	-4.09	0.000267362
hsa-miR-1908-3p	-4.01763	0.0144024
novel-hsa-miR92-5p	-4.01763	0.0156283
hsa-miR-3129-3p	-3.94774	0.0280528
hsa-miR-365b-5p	-3.89523	6.9219e-08
novel-hsa-miR30-3p	-3.8886	2.40096e-05
hsa-miR-6511a-3p	-3.86624	0.000859472
hsa-miR-128-1-5p	-3.85832	0.0418621
hsa-miR-4286	-3.77779	0.00117191
hsa-miR-935	-3.74416	4.53399e-08
hsa-miR-296-5p	-3.7399	3.27583e-05
hsa-miR-221-3p	-3.73189	1.40365e-20
hsa-miR-3177-3p	-3.72407	0.00287516
hsa-miR-671-5p	-3.68989	0.000210579
hsa-miR-145-5p	-3.67387	2.83535e-09
novel-hsa-miR213-3p	-3.62918	0.0340099
hsa-miR-3180-3p	-3.60487	0.00660016
hsa-miR-3613-5p	-3.60475	8.08895e-07
hsa-miR-26a-2-3p	-3.59826	2.94055e-06
hsa-miR-421	-3.57898	3.35207e-06
hsa-miR-1260a	-3.54698	0.0311547
hsa-miR-137-5p	-3.53974	0.00205093
hsa-miR-4423-5p	-3.5234	0.0347168
hsa-miR-365a-5p	-3.48476	0.00457895
hsa-miR-199b-5p	-3.47947	7.40987e-07
hsa-miR-1304-3p	-3.45951	0.00428319
hsa-miR-369-5p	-3.41478	5.77029e-11
hsa-miR-92b-3p	-3.41188	8.37197e-13
hsa-miR-483-5p	-3.40983	0.000882898
hsa-miR-758-3p	-3.40446	1.53791e-06
novel-hsa-miR237-3p	-3.39319	0.00160922
hsa-miR-1228-3p	-3.38327	0.0037523
hsa-miR-370-3p	-3.38261	0.000417442
hsa-miR-503-3p	-3.34843	3.7021e-08
hsa-miR-454-5p	-3.33788	0.00858307
novel-hsa-miR40-5p	-3.33389	0.0252864
hsa-miR-539-3p	-3.30861	0.0339568
hsa-miR-3154	-3.30757	0.0406731
hsa-miR-941	-3.27424	9.63522e-07
hsa-miR-1260b	-3.25925	0.00981365
hsa-miR-10526-3p	-3.24286	0.0176007
hsa-miR-1268a	-3.24022	0.00023826
hsa-miR-370-5p	-3.21784	0.00640618
hsa-miR-940	-3.15936	0.00148125
hsa-miR-744-3p	-3.15381	0.00813249
hsa-miR-1228-5p	-3.14928	0.00249309
hsa-miR-197-3p	-3.11544	0.000515935
hsa-miR-345-5p	-3.10597	4.49279e-05
hsa-miR-490-5p	-3.09094	0.00781675
hsa-miR-494-5p	-3.08752	0.0219851
hsa-miR-4731-5p	-3.08341	0.024264
hsa-miR-654-5p	-3.07998	2.08417e-05
hsa-miR-181a-2-3p	-3.06856	1.29635e-05
hsa-miR-455-3p	-3.02889	0.000578474
hsa-miR-377-5p	-3.02237	0.000153341
hsa-miR-361-5p	-3.02036	1.08199e-05
hsa-miR-337-3p	-3.01618	5.54936e-07
hsa-miR-30c-5p	-3.01479	0.0178149
hsa-miR-125a-3p	-2.98772	1.42311e-05
hsa-miR-223-3p	-2.98658	0.0102096
hsa-miR-937-3p	-2.96343	0.014892
hsa-miR-625-3p	-2.96123	0.0310895
hsa-miR-1249-3p	-2.95972	0.0277079
hsa-miR-450b-5p	-2.946	0.0307085
hsa-miR-4466	-2.94429	0.00177491
hsa-miR-335-5p	-2.87645	0.00823726
hsa-miR-181a-3p	-2.8552	0.000425526
hsa-miR-26a-1-3p	-2.8413	0.012632
hsa-miR-365b-3p	-2.8216	0.0428595
hsa-miR-365a-3p	-2.8216	0.0428595
hsa-miR-130a-5p	-2.81477	0.00905168
hsa-miR-501-3p	-2.8004	0.00592736
hsa-miR-1908-5p	-2.75834	0.0362476
hsa-miR-1306-5p	-2.74686	0.00570759
hsa-miR-4725-3p	-2.72403	0.0370604
hsa-miR-299-3p	-2.71272	0.0247643
hsa-miR-27b-3p	-2.69959	0.000647988
hsa-miR-30c-2-3p	-2.65208	0.00858298
hsa-miR-130b-5p	-2.60482	0.00323484
hsa-miR-485-3p	-2.59024	0.0344003
hsa-miR-30e-3p	-2.56201	0.0137174
hsa-miR-30b-3p	-2.56144	0.0268676
hsa-miR-199a-5p	-2.54517	6.62911e-08
hsa-miR-30a-3p	-2.52048	0.0408407
hsa-miR-410-3p	-2.50566	0.0151928
hsa-miR-485-5p	-2.48428	0.0399488
hsa-miR-574-5p	-2.45722	0.00031041
hsa-miR-134-5p	-2.44436	0.016324
hsa-miR-27a-3p	-2.41624	7.44602e-06
hsa-miR-543	-2.4093	0.0126318
hsa-miR-1180-3p	-2.3933	0.0407949
hsa-miR-425-5p	-1.447	0.0419047
hsa-miR-194-5p	-1.27546	0.0200388
hsa-miR-652-3p	-1.19466	0.0099423
hsa-miR-376b-3p	-1.18399	0.00841421
hsa-miR-138-5p	-1.17723	0.00689301
hsa-miR-411-5p	-1.17385	0.0289694
hsa-miR-493-3p	-1.17048	0.021311
hsa-miR-19b-3p	-1.15015	0.00938373
hsa-miR-126-5p	-1.10178	0.0440064
hsa-miR-3615	-1.07841	0.00363841
hsa-miR-660-5p	-1.0776	0.0108916
hsa-miR-34a-5p	-1.0649	0.0334385
hsa-miR-431-5p	-1.05724	0.00801115
hsa-miR-25-5p	-1.04975	0.0156156
hsa-miR-29c-5p	-1.03054	0.00897746
hsa-miR-181c-5p	-1.02529	0.00128024
hsa-miR-340-3p	-1.02273	0.0439669
hsa-miR-625-5p	-1.01874	0.000130066
hsa-miR-7704	1.00031	0.00827468
novel-hsa-miR104-5p	1.08191	2.93824e-06
hsa-miR-708-5p	1.13735	0.00664313
novel-hsa-miR31-3p	1.37811	0.00230749
novel-hsa-miR306-3p	1.40054	0.0016496
hsa-miR-429	1.55953	6.56439e-08
novel-hsa-miR35-5p	2.14521	0.000333483
hsa-miR-3165	2.32366	0.0482911
novel-hsa-miR283-5p	2.48345	4.48944e-14
hsa-miR-1246	3.3124	1.56381e-55
hsa-miR-3960	3.58424	2.23617e-07
hsa-miR-141-3p	3.96966	4.06615e-11
novel-hsa-miR243-3p	9.96578	0.0368995

## Sheet: 36 h
Gene Symbol	Log2 (control /36h	Qvalue (control /36h
hsa-miR-222-3p	-1.27591	4.15789e-09
hsa-miR-496	-6.33737	9.62992e-22
hsa-miR-193a-3p	-1.57108	2.03617e-06
hsa-miR-30c-2-3p	-3.63545	1.5692e-05
hsa-miR-149-5p	-5.9279	2.31562e-47
hsa-miR-221-3p	-5.02095	6.14219e-37
hsa-miR-652-3p	-1.78608	1.3776e-05
hsa-miR-212-3p	-1.19206	2.80373e-07
hsa-miR-940	-3.8422	0.00183713
hsa-miR-99b-5p	-1.42472	0.0457908
hsa-miR-221-5p	-1.44039	1.87994e-05
hsa-miR-323a-5p	-7.112	5.33811e-08
hsa-miR-345-5p	-3.70432	1.69191e-05
hsa-miR-27b-5p	-3.66947	0.000581629
hsa-miR-199a-3p	-3.00111	0.0153075
hsa-miR-708-5p	1.76533	2.40811e-06
hsa-miR-4466	-3.69589	0.00141823
hsa-miR-335-5p	-3.94247	0.000907122
hsa-miR-99b-3p	-3.08622	0.0371033
hsa-miR-130a-5p	-4.14543	4.7473e-05
hsa-miR-218-1-3p	-1.45064	0.0250133
hsa-miR-495-3p	-3.70381	0.00864657
hsa-miR-152-5p	-14.8566	0.000931147
hsa-miR-204-5p	-1.71848	0.00579014
hsa-miR-1249-3p	-4.41612	4.0308e-05
hsa-miR-4787-3p	-5.35324	8.11145e-06
hsa-miR-183-5p	-1.12831	0.000234632
hsa-miR-501-3p	-3.42842	0.00618799
hsa-miR-214-3p	-3.51178	0.0199555
hsa-miR-766-3p	-5.54653	6.02922e-16
hsa-miR-197-3p	-3.97227	0.000160659
hsa-miR-145-5p	-4.93199	2.90715e-20
hsa-miR-487b-3p	-3.09189	0.00961929
hsa-miR-210-3p	-1.20561	0.0111366
hsa-miR-3177-3p	-4.13906	0.00868226
hsa-miR-2682-5p	-3.6545	0.026647
hsa-miR-30d-5p	-1.69248	0.000652179
hsa-miR-92b-3p	-4.36124	3.25534e-19
hsa-miR-377-5p	-4.03963	4.00134e-07
hsa-miR-615-5p	-3.79302	0.0325006
hsa-miR-370-5p	-5.41924	0.00033296
hsa-miR-26a-2-3p	-4.91016	6.13308e-08
hsa-miR-758-3p	-4.14389	2.20142e-07
hsa-miR-6511a-3p	-4.28128	0.00999716
hsa-miR-381-5p	-1.79275	0.0253233
hsa-miR-342-3p	-1.75393	0.00101897
hsa-miR-191-3p	-7.81306	9.67147e-09
hsa-miR-584-5p	-3.19564	0.0284253
hsa-miR-19b-3p	-1.91596	0.0272618
hsa-miR-199a-5p	-3.47996	1.03033e-15
hsa-miR-1246	3.38281	1.40978e-40
hsa-miR-3928-3p	-14.2388	0.00549053
hsa-miR-503-3p	-4.921	1.40397e-09
hsa-miR-376a-3p	-3.57199	7.93505e-05
hsa-miR-32-5p	-1.43296	0.000296647
hsa-miR-296-5p	-3.79087	0.00093258
hsa-miR-1301-3p	-5.00749	0.000573075
hsa-miR-21-3p	-1.36903	2.60431e-05
hsa-miR-148b-3p	-3.77758	0.0134327
hsa-miR-320a-3p	-3.79014	0.00925994
hsa-miR-152-3p	-3.42992	0.00135516
hsa-miR-361-5p	-3.85491	4.71462e-08
hsa-miR-370-3p	-4.76863	6.15387e-09
hsa-miR-429	2.12721	4.53559e-10
hsa-miR-26a-1-3p	-4.59628	5.74773e-05
hsa-miR-1294	-4.99926	0.0374542
hsa-miR-143-3p	-2.57252	0.00264381
hsa-miR-329-5p	-15.3466	0.000171426
hsa-miR-935	-4.3053	3.6395e-07
hsa-miR-146b-5p	-1.07916	5.08331e-07
hsa-miR-410-5p	-5.80735	2.95251e-07
hsa-miR-15b-5p	-2.88735	0.0164128
hsa-miR-155-3p	-1.45249	0.0175369
hsa-miR-1268a	-3.8413	0.00449328
hsa-miR-30a-5p	-1.46392	0.000226539
hsa-miR-145-3p	-6.40733	1.19904e-21
hsa-miR-483-5p	-3.9542	0.00647963
hsa-miR-369-5p	-4.18886	1.11173e-14
hsa-miR-654-5p	-3.52829	0.00276746
hsa-miR-130b-5p	-3.14002	0.0293568
hsa-miR-485-3p	-3.54158	0.0103415
hsa-miR-25-3p	-1.99796	0.00417409
hsa-miR-455-3p	-4.09395	9.44227e-06
hsa-miR-425-5p	-1.94678	7.78213e-06
hsa-miR-181c-5p	-1.37215	2.79778e-05
hsa-miR-140-3p	-1.89092	0.00184903
hsa-miR-625-5p	-1.80691	0.00204951
hsa-miR-369-3p	-3.5622	0.000352633
hsa-miR-132-3p	-1.22586	0.000842326
hsa-miR-136-3p	-1.84035	0.0348532
hsa-miR-130a-3p	-3.10684	0.0198848
hsa-miR-27a-3p	-3.44311	3.46801e-11
hsa-miR-671-5p	-5.73856	8.29452e-15
hsa-miR-490-5p	-3.70469	3.0407e-09
hsa-miR-365b-5p	-4.22399	2.97345e-07
hsa-miR-185-5p	-3.24572	0.0131133
hsa-miR-450a-5p	-3.28757	0.0333108
hsa-miR-9-5p	1.3537	1.70482e-07
hsa-miR-196a-5p	-2.76517	0.00024958
hsa-miR-374b-3p	-3.80735	0.0492444
hsa-miR-497-5p	-1.5978	0.00306744
hsa-miR-493-5p	-3.29279	0.00169494
hsa-miR-4423-5p	-4.93862	0.0182956
hsa-miR-655-3p	-3.27909	0.0494798
hsa-miR-4443	-1.17838	0.0212005
hsa-miR-543	-3.00233	0.00455
hsa-miR-411-3p	-4.2854	0.0451086
hsa-miR-132-5p	-2.11725	0.00668621
hsa-miR-30c-5p	-3.72875	0.0229737
hsa-miR-455-5p	-1.54597	0.02669
hsa-miR-299-5p	-3.78925	0.00406084
hsa-miR-615-3p	-3.28885	0.0314216
hsa-miR-5581-3p	-5.26052	0.00539692
hsa-miR-454-5p	-5.18559	0.00155122
hsa-miR-337-3p	-3.88298	3.24811e-09
hsa-miR-660-5p	-2.07761	0.045869
hsa-miR-618	-3.3251	0.0487621
hsa-miR-26b-3p	-1.34395	7.45742e-05
hsa-miR-98-5p	-3.24141	0.0020587
hsa-miR-1228-3p	-4.20656	0.00820366
hsa-miR-505-3p	-1.88638	0.0208183
hsa-miR-1180-3p	-3.00103	0.00715651
hsa-miR-503-5p	-3.26366	0.0128289
hsa-miR-4286	-4.59411	0.00141574
hsa-miR-30c-1-3p	-7.26137	1.61385e-06
hsa-miR-671-3p	-4.32932	2.77544e-05
hsa-miR-125a-3p	-3.86906	1.48264e-05
hsa-miR-641	-15.4143	9.61974e-05
hsa-miR-1228-5p	-3.74975	0.0126888
hsa-miR-299-3p	-3.77115	0.000937879
hsa-miR-4742-3p	-1.24105	0.0155712
hsa-miR-30a-3p	-3.33732	0.0348068
hsa-miR-125b-1-3p	-3.22011	0.00736236
hsa-miR-181a-3p	-3.69932	0.000228581
hsa-miR-16-2-3p	-3.53191	0.0391883
hsa-miR-181a-5p	-1.31786	0.00754322
hsa-miR-192-5p	-1.6743	0.00505941
hsa-miR-130b-3p	-5.1511	0.0012958
hsa-miR-377-3p	-3.52472	5.67823e-05
hsa-miR-199b-3p	-3.00111	0.0153075
hsa-miR-3129-3p	-5.16993	0.0261075
hsa-miR-574-5p	-3.39725	1.17982e-06
hsa-miR-296-3p	-7.68795	7.04846e-05
hsa-miR-655-5p	-6.20945	3.09767e-05
hsa-miR-27b-3p	-3.86582	2.30114e-07
hsa-miR-1185-1-3p	-6.18954	9.79223e-07
novel-hsa-miR243-3p	12.2877	5.09076e-08
novel-hsa-miR115-5p	-1.52249	6.47014e-05
novel-hsa-miR35-5p	1.40441	0.00446836
novel-hsa-miR197-5p	-1.00017	0.0398405
novel-hsa-miR95-5p	-4.24494	0.000430327
novel-hsa-miR165-5p	-1.88925	0.0493521
hsa-miR-431-3p	-6.15916	0.000753095
novel-hsa-miR175-3p	-1.23262	0.0142851
novel-hsa-miR261-5p	-14.2137	0.00603655
novel-hsa-miR237-3p	-4.04532	0.00241795
novel-hsa-miR181-3p	-1.68782	0.0165574
novel-hsa-miR188-5p	-1.50452	0.00575007
hsa-miR-34b-3p	-1.18217	0.0172967
novel-hsa-miR283-5p	2.36135	0.000172557
novel-hsa-miR293-5p	-1.12155	0.0275374
novel-hsa-miR260-5p	-1.18802	0.000121993
hsa-miR-494-5p	-3.84656	0.0436405
novel-hsa-miR149-5p	-1.88587	0.0276776
novel-hsa-miR213-3p	-4.62972	0.0324632
novel-hsa-miR199-5p	-1.92944	0.0147212
novel-hsa-miR104-5p	-1.22241	0.0327837
novel-hsa-miR26-3p	-6.09732	0.000712471
hsa-miR-1296-5p	-6.54045	7.93021e-33
novel-hsa-miR189-5p	-1.72	0.000298308
novel-hsa-miR289-5p	-6.01352	2.22174e-15
hsa-miR-1908-5p	-3.81573	0.00688403
hsa-miR-323b-5p	-4.21492	0.00522839
hsa-miR-3615	-1.35755	2.01164e-09
hsa-miR-33a-5p	-1.51496	0.0004677
hsa-miR-1287-5p	-4.14737	0.00191351
hsa-miR-1226-3p	-1.41026	0.00993599
hsa-miR-23b-3p	-5.47349	2.26048e-41
hsa-miR-3613-5p	-5.35614	1.39404e-11
hsa-miR-3960	3.80658	1.37643e-09
hsa-miR-31-5p	-1.3206	0.00635557
hsa-miR-126-5p	-1.02778	0.000134898
hsa-miR-30b-5p	-1.96161	0.00175094
hsa-miR-941	-3.76965	3.37097e-07
hsa-miR-340-3p	-1.14206	0.000594848
hsa-miR-199b-5p	-4.67295	3.73968e-11
hsa-miR-1306-5p	-3.39851	0.00039306
hsa-miR-450a-1-3p	-4.47611	0.0374602
hsa-miR-224-5p	-4.91921	0.00901153
hsa-miR-499a-5p	-1.60636	0.0166889
hsa-miR-141-3p	4.14299	2.01946e-14
hsa-miR-339-5p	-4.18138	0.000601384
hsa-miR-186-5p	-1.29344	2.92437e-10
hsa-miR-218-5p	-1.64457	0.0313365
hsa-miR-663b	-15.3695	0.000119276
hsa-miR-2110	-1.97554	0.0220302
hsa-miR-1304-3p	-4.70719	0.00189587
hsa-miR-29b-1-5p	-3.29753	0.00393105
hsa-miR-1343-3p	-6.5992	7.84044e-05
hsa-miR-137-5p	-4.20708	0.0091748
hsa-miR-410-3p	-3.35796	6.60007e-05
hsa-miR-365b-3p	-3.72718	0.00519083
hsa-miR-425-3p	-5.4904	1.48859e-11
hsa-miR-500a-3p	-4.161	0.0279532
hsa-miR-365a-3p	-3.72718	0.00519083
hsa-miR-744-3p	-4.36037	0.0016537
hsa-miR-181a-2-3p	-3.92243	2.01484e-15
hsa-miR-335-3p	-6.62765	7.33976e-26
hsa-miR-374a-5p	-3.75626	0.00983663
hsa-miR-598-3p	-1.81236	0.00209229
hsa-miR-134-5p	-3.50959	2.01887e-09
hsa-miR-365a-5p	-3.98432	0.00802179
hsa-miR-539-3p	-4.44595	0.0289564
hsa-miR-3180-3p	-4.18965	0.0259867
hsa-miR-3679-5p	-5.04016	0.000172431
hsa-miR-7704	1.36278	0.00152537
hsa-miR-550a-5p	-7.21594	1.08021e-08
hsa-miR-30b-3p	-3.47777	0.00738084
hsa-miR-431-5p	-1.60418	0.000263988
hsa-miR-421	-5.59341	2.51577e-11
hsa-miR-31-3p	-1.09343	8.88797e-07

## Sheet: 48 h
Gene Symbol	Log2 (control /48h	Qvalue (control /48h
hsa-miR-496	-5.67441	5.1053e-25
hsa-miR-134-3p	-3.28016	0.0138982
hsa-miR-193a-3p	-1.285	0.000455776
hsa-miR-30e-3p	-3.09071	0.000248739
hsa-miR-149-5p	-6.21647	4.64704e-68
hsa-miR-221-3p	-5.20989	4.5621e-46
hsa-miR-940	-4.1594	3.35047e-07
hsa-miR-25-5p	-1.1743	0.0230199
hsa-miR-605-5p	-13.2389	0.0141277
hsa-miR-150-5p	1.26218	2.89136e-18
hsa-miR-100-3p	-1.27753	0.0406386
hsa-miR-323a-5p	-5.69678	1.67816e-08
hsa-miR-345-5p	-3.5974	2.85289e-08
hsa-miR-27b-5p	-2.90583	0.00360262
hsa-miR-708-5p	3.03537	2.36343e-06
hsa-miR-4466	-3.02521	0.0120482
hsa-miR-34a-5p	-1.2321	0.0129109
hsa-miR-335-5p	-3.29863	0.00389655
hsa-miR-99b-3p	-2.58093	0.0445854
hsa-miR-190a-5p	-1.4099	0.0424839
hsa-miR-130a-5p	-3.6663	8.91016e-06
hsa-miR-331-3p	-1.33613	0.0375298
hsa-miR-449a	2.64383	4.72452e-06
hsa-miR-188-5p	-4.19641	0.0287668
hsa-miR-495-3p	-3.31087	0.00368601
hsa-miR-4516	1.0381	6.26606e-08
hsa-miR-152-5p	-14.8566	0.000201101
hsa-miR-409-3p	-2.61617	0.0330932
hsa-miR-1249-3p	-4.41612	1.9099e-07
hsa-miR-4787-3p	-6.18322	5.31962e-11
hsa-miR-501-3p	-3.56596	4.27381e-06
hsa-miR-3619-5p	-13.0813	0.0222928
hsa-miR-766-3p	-5.00813	7.31073e-17
hsa-miR-197-3p	-3.93157	1.51177e-06
hsa-miR-145-5p	-4.81252	3.07382e-16
hsa-miR-433-3p	-2.8283	0.0353706
hsa-miR-210-3p	-1.01089	6.23042e-06
hsa-miR-4687-5p	-5.28685	0.0327411
hsa-miR-2682-5p	-3.19997	0.0202081
hsa-miR-30d-5p	-1.06995	0.00029346
hsa-miR-92b-3p	-4.27761	3.41469e-21
hsa-miR-377-5p	-4.22488	1.5544e-12
hsa-miR-615-5p	-3.19159	0.012759
hsa-miR-370-5p	-4.41968	0.000442654
hsa-miR-26a-2-3p	-4.1243	2.23796e-05
hsa-miR-758-3p	-4.21918	9.45776e-11
hsa-miR-205-5p	2.46645	7.22324e-06
hsa-miR-627-5p	-5.52497	0.0158443
hsa-miR-223-3p	3.37064	0.00503922
hsa-miR-142-5p	1.98274	5.61539e-07
hsa-miR-200a-5p	2.80859	0.00260627
hsa-miR-342-3p	-1.67593	0.0252497
hsa-miR-191-3p	-6.49156	2.36156e-10
hsa-miR-199a-5p	-3.47522	2.35941e-24
hsa-miR-1246	4.14209	1.12858e-112
hsa-miR-3928-3p	-5.8594	0.00764702
hsa-miR-200c-3p	1.80211	4.59491e-13
hsa-miR-503-3p	-4.10836	9.46525e-13
hsa-miR-1307-3p	-2.64488	0.00486529
hsa-miR-376a-3p	-2.84953	0.00596394
hsa-miR-26b-5p	-1.67947	0.0425877
hsa-miR-296-5p	-3.71507	0.000130038
hsa-miR-1301-3p	-4.53362	0.000342441
hsa-miR-148b-3p	-3.67807	5.2484e-05
hsa-miR-320a-3p	-2.70176	0.00570335
hsa-miR-152-3p	-3.07433	0.000176327
hsa-miR-361-5p	-3.26327	1.88341e-06
hsa-miR-370-3p	-4.39273	1.35501e-12
hsa-miR-654-3p	-2.98441	0.00166216
hsa-miR-429	4.00007	2.01055e-25
hsa-miR-200b-5p	1.90671	7.31212e-05
hsa-miR-26a-1-3p	-3.59614	0.0044292
hsa-miR-1270	-3.59532	0.00402132
hsa-miR-143-3p	-2.07384	0.00957072
hsa-miR-329-5p	-6.96724	9.36508e-05
hsa-miR-4454	-1.09951	0.00881732
hsa-miR-331-5p	-14.7559	0.000239752
hsa-miR-935	-4.14853	3.31342e-10
hsa-miR-4326	-2.79329	0.0242212
hsa-miR-376b-3p	-1.65581	0.0314632
hsa-miR-410-5p	-4.72943	1.58527e-07
hsa-miR-4728-3p	-4.26052	0.00853531
hsa-miR-15b-5p	-2.77575	1.06318e-05
hsa-miR-1268a	-2.95656	0.0188902
hsa-miR-6757-5p	-12.8402	0.0383722
hsa-miR-145-3p	-5.22291	1.96516e-20
hsa-miR-483-5p	-4.07979	8.30432e-05
hsa-miR-10526-3p	-3.56479	0.0124336
hsa-miR-369-5p	-3.99974	4.39699e-15
hsa-miR-654-5p	-3.3763	0.00249141
hsa-miR-130b-5p	-3.20939	6.08195e-07
hsa-miR-485-5p	-2.90636	0.00680492
hsa-miR-485-3p	-3.95989	0.000698267
hsa-miR-455-3p	-4.13906	4.68499e-09
hsa-miR-140-3p	-1.18941	0.00014742
hsa-miR-625-5p	-1.23964	7.31979e-06
hsa-miR-27a-3p	-2.83458	3.79793e-08
hsa-miR-671-5p	-4.62961	9.94617e-06
hsa-miR-490-5p	-3.00925	4.0471e-05
hsa-miR-365b-5p	-4.06243	0.000270742
hsa-miR-125a-5p	-2.58083	0.0489746
hsa-miR-196a-5p	-2.30777	0.00226267
hsa-miR-497-5p	-1.22453	0.0172591
hsa-miR-629-5p	-1.45353	0.0235558
hsa-miR-543	-3.07833	3.46175e-07
hsa-miR-411-3p	-4.06322	0.0206326
hsa-miR-132-5p	-1.44285	0.000254254
hsa-miR-30c-5p	-3.7736	0.000109911
hsa-miR-455-5p	-1.06742	0.00220912
hsa-miR-96-5p	1.62348	2.94826e-12
hsa-miR-299-5p	-3.24295	0.000861079
hsa-miR-615-3p	-2.9346	0.012141
hsa-miR-1185-2-3p	-13.0813	0.0262894
hsa-miR-5581-3p	-5.84476	0.000360522
hsa-miR-454-5p	-3.80747	0.00487729
hsa-miR-337-3p	-3.83722	7.45258e-31
hsa-miR-660-5p	-1.02907	0.00033412
hsa-miR-433-5p	-14.1882	0.00179924
hsa-miR-942-5p	-2.94013	0.00981689
hsa-miR-98-5p	-2.60484	0.0458673
hsa-miR-1228-3p	-4.58511	8.15227e-05
hsa-miR-505-3p	-1.37393	0.00263411
hsa-miR-1180-3p	-2.65948	0.000348742
hsa-miR-1260b	-3.55881	0.0113379
hsa-miR-4286	-3.94772	0.0180936
hsa-miR-29c-5p	-1.26454	0.00725109
hsa-miR-30c-1-3p	-5.45494	8.90658e-07
hsa-miR-23b-5p	-2.71536	0.0465408
hsa-miR-671-3p	-4.72798	8.30117e-10
hsa-miR-135b-5p	2.25955	6.29565e-11
hsa-miR-125a-3p	-3.41656	2.3056e-08
hsa-miR-450b-5p	-3.33292	0.0289958
hsa-miR-641	-4.71122	0.000701181
hsa-miR-299-3p	-3.06064	0.0124123
hsa-miR-194-5p	-1.27153	0.00896969
hsa-miR-30a-3p	-3.14066	0.000259081
hsa-miR-7976	-5.21086	0.0399624
hsa-miR-181a-3p	-3.26058	3.1266e-06
hsa-miR-16-2-3p	-3.63149	0.000317544
hsa-miR-1225-5p	1.26275	0.0158379
hsa-miR-1260a	-4.37696	0.0168222
hsa-miR-130b-3p	-3.59853	0.026333
hsa-miR-203a-3p	3.09451	7.36179e-06
hsa-miR-3129-3p	-5.16993	0.00447606
hsa-miR-574-5p	-2.9379	3.79716e-06
hsa-miR-296-3p	-16.0673	2.31966e-06
hsa-miR-655-5p	-5.20945	8.8174e-06
hsa-miR-27b-3p	-3.51923	8.8301e-08
hsa-miR-1185-1-3p	-4.60487	0.000616874
hsa-miR-2682-3p	-13.1881	0.0190914
novel-hsa-miR243-3p	12.2877	9.28091e-07
novel-hsa-miR35-5p	1.63502	0.000765173
novel-hsa-miR95-5p	-3.08136	0.00599812
novel-hsa-miR265-3p	-4.52281	0.0437464
hsa-miR-431-3p	-4.57492	0.00144165
novel-hsa-miR14-5p	1.03819	1.96643e-17
novel-hsa-miR243-5p	1.29511	0.0241926
novel-hsa-miR181-3p	-1.1538	0.0218062
hsa-miR-197-5p	-3.61982	0.028491
novel-hsa-miR191-5p	1.00011	2.48414e-06
hsa-miR-140-5p	-1.6341	0.0313695
novel-hsa-miR283-5p	2.21605	4.26563e-12
novel-hsa-miR213-3p	-4.04439	0.035235
hsa-miR-3661	-1.0589	0.0320633
novel-hsa-miR26-3p	-5.51308	0.000168595
hsa-miR-1296-5p	-6.82771	2.51188e-33
novel-hsa-miR200-5p	-3.11825	0.0311653
novel-hsa-miR211-3p	-13.1881	0.0165077
hsa-miR-328-3p	-3.05466	0.000695915
novel-hsa-miR92-5p	-4.75489	0.0129126
novel-hsa-miR289-5p	-5.40935	6.92055e-14
hsa-miR-495-5p	-2.81802	0.0222336
hsa-miR-141-5p	2.32366	0.0245171
hsa-miR-323b-5p	-3.37857	0.00876248
hsa-miR-375-3p	2.37617	8.76752e-10
hsa-miR-3615	-1.20543	9.64478e-06
hsa-miR-33a-5p	-1.31653	0.0139694
hsa-miR-1287-5p	-3.2062	0.0197
hsa-miR-449b-3p	4.00135	0.000529646
hsa-miR-23b-3p	-4.94884	9.93819e-31
hsa-miR-3613-5p	-4.76875	1.58854e-08
hsa-miR-3960	2.99919	4.54402e-05
hsa-miR-30b-5p	-1.61058	0.037492
hsa-miR-941	-4.02073	1.2121e-13
hsa-miR-2276-3p	-5.21086	0.0351763
hsa-miR-103a-3p	-9.45104	0.000193869
hsa-miR-199b-5p	-4.49709	1.37798e-08
hsa-miR-6821-5p	1.41522	0.0299859
hsa-miR-1306-5p	-3.21521	0.00358214
hsa-miR-329-3p	-3.72004	0.00300618
hsa-miR-224-5p	-5.33389	0.000347979
hsa-miR-6511b-5p	-13.5507	0.00907967
hsa-miR-141-3p	5.26052	2.73437e-17
hsa-miR-339-5p	-3.81193	0.0120702
hsa-miR-218-5p	-1.18881	0.0180439
hsa-miR-663b	-5.98795	0.000140966
hsa-miR-2110	-1.01821	0.00703848
hsa-miR-1269a	3.17137	0.00865484
hsa-miR-1304-3p	-6.70664	1.88545e-06
hsa-miR-200a-3p	2.01328	8.84716e-12
hsa-miR-1343-3p	-7.60136	2.79587e-06
hsa-miR-137-5p	-3.48732	0.0108716
hsa-miR-425-3p	-4.8847	1.96124e-13
hsa-miR-6734-5p	-13.1357	0.0250866
hsa-miR-500a-3p	-3.52347	0.0228743
hsa-miR-411-5p	-1.37486	0.0133943
hsa-miR-744-3p	-4.73891	4.13442e-05
hsa-miR-181a-2-3p	-3.9644	1.48177e-23
hsa-miR-335-3p	-6.20235	2.74887e-35
hsa-miR-532-3p	-3.29413	0.0371028
hsa-miR-337-5p	-1.53514	0.0323133
hsa-miR-589-3p	-3.26173	0.0253724
hsa-miR-134-5p	-2.97105	4.29427e-06
hsa-miR-625-3p	-3.54616	0.0210828
hsa-miR-138-5p	-1.5555	0.0159936
hsa-miR-539-3p	-4.44595	0.00422263
hsa-miR-3679-5p	-5.36177	3.00364e-06
hsa-miR-128-1-5p	-4.85723	0.0147078
hsa-miR-181b-5p	-1.38938	0.0275272
hsa-miR-409-5p	-3.77603	0.0237907
hsa-miR-3909	-2.93423	0.0339927
hsa-miR-550a-5p	-5.99375	7.68896e-10
hsa-miR-1268b	-3.60742	0.0106105
hsa-miR-3605-5p	-14.2877	0.00110118
hsa-miR-29b-3p	-1.52849	0.0250077
hsa-miR-431-5p	-1.27801	0.00202841
hsa-miR-200b-3p	1.93579	4.59701e-11
hsa-miR-937-3p	-4.63319	1.1739e-05
hsa-miR-421	-5.28306	2.24939e-08
hsa-miR-570-3p	-13.5902	0.0102578
