# Supplementary material for: Expression profiles of host miRNAs and circRNAs and ceRNA network during Toxoplasma gondii lytic cycle
Source: Parasitol Res. 2024 Feb 29;123(2):145. doi: 10.1007/s00436-024-08152-x (PMC10902104; doi:10.1007/s00436-024-08152-x)
Supplement: Supplementary file 4 — A list of all differentially expressed circRNAs detected in HFF cells at different time points after T. gondii infection (XLS 3.46 MB) [file 436_2024_8152_MOESM4_ESM.xls]

## Sheet: 1.5 h
Gene Symbol	log2 (control / 1.5h	Qvalue (control / 1.5h
hsa_circ_0036719	1.19156	0.00730663
hsa_circ_0085503	-6.31819	0.00246512
hsa_circ_0129035	-5.74374	0.04704
hsa_circ_0068141	-5.83496	0.0347015
hsa_circ_0105554	-5.79305	0.040108
hsa_circ_0056674	-5.8964	0.0272307
hsa_circ_0052453	-6.16182	0.00709069
hsa_circ_0118805	-5.98106	0.0189531
hsa_circ_0007474	-5.7891	0.0408494
hsa_circ_0114343	1.26305	3.65702e-13
hsa_circ_0110165	-6.2049	0.00534062
hsa_circ_0071960	-6.25279	0.00410636
hsa_circ_0052340	-1.43657	6.07757e-06
hsa_circ_0047270	-6.09155	0.010854
hsa_circ_0120688	-5.79567	0.0398713
hsa_circ_0115832	2.3835	0.0129256
hsa_circ_0085382	1.1379	0.000204382
hsa_circ_0117052	1.20908	0.000532324
hsa_circ_0091860	1.08818	7.25276e-06
hsa_circ_0020545	-5.89582	0.0275198
hsa_circ_0010709	-5.93545	0.0232149
hsa_circ_0020149	-5.96358	0.0203302
hsa_circ_0058837	-1.62283	0.0424759
hsa_circ_0050737	-1.20014	0.000688382
hsa_circ_0118619	-5.86193	0.0312049
hsa_circ_0105299	-6.2674	0.00335565
hsa_circ_0005352	-6.14366	0.00799956
hsa_circ_0008346	-6.27772	0.00306776
hsa_circ_0051074	-5.96536	0.0203094
hsa_circ_0045294	-5.86193	0.0312049
hsa_circ_0006933	1.2328	4.35226e-05
hsa_circ_0049070	-5.80712	0.0382175
hsa_circ_0064719	-5.91379	0.0254525
hsa_circ_0130766	-5.86259	0.0314159
hsa_circ_0093634	-5.81755	0.0367502
hsa_circ_0077473	-5.95183	0.0216145
hsa_circ_0110478	-6.27394	0.00320777
hsa_circ_0097603	2.6921	0.0388795
hsa_circ_0005678	-6.27405	0.00338421
hsa_circ_0057536	1.17881	0.00498249
hsa_circ_0032773	-5.83817	0.0343577
hsa_circ_0058950	-5.77909	0.0420115
hsa_circ_0084321	-5.82594	0.0358544
hsa_circ_0035551	-1.64018	0.012301
hsa_circ_0119234	1.05007	0.00339452
hsa_circ_0080222	-5.77511	0.0425367
hsa_circ_0109438	-6.05471	0.0129278
hsa_circ_0017183	-5.91231	0.025804
hsa_circ_0071826	-5.86068	0.0313705
hsa_circ_0038268	-5.855	0.0320718
hsa_circ_0001587	-1.97068	6.9642e-06
hsa_circ_0073585	-6.37747	0.00137054
hsa_circ_0129343	-5.93545	0.0232149
hsa_circ_0079181	-6.13545	0.00819168
hsa_circ_0097690	-6.3318	0.00206444
hsa_circ_0125773	-6.10994	0.00964625
hsa_circ_0063258	-6.42035	0.000981394
hsa_circ_0073916	-5.84291	0.0337007
hsa_circ_0048138	-5.7451	0.0467587
hsa_circ_0118683	-6.17614	0.00639719
hsa_circ_0006417	-1.12269	0.00391512
hsa_circ_0084665	-5.87007	0.0304361
hsa_circ_0066783	1.25185	3.07652e-08
hsa_circ_0003049	-1.06107	0.00827572
hsa_circ_0044696	-6.29073	0.00291114
hsa_circ_0063381	-5.97321	0.019791
hsa_circ_0072149	-5.93189	0.0234434
hsa_circ_0101278	-5.75733	0.0451601
hsa_circ_0051701	-6.86616	7.35369e-06
hsa_circ_0017868	-1.39888	0.0110207
hsa_circ_0102316	-6.12396	0.00877101
hsa_circ_0079752	-5.855	0.0320718
hsa_circ_0015219	-6.27119	0.00338563
hsa_circ_0035547	-1.12638	0.00685528
hsa_circ_0010667	-6.24126	0.00400803
hsa_circ_0063135	1.1951	8.42839e-05
hsa_circ_0030747	-1.00491	0.039226
hsa_circ_0030678	-6.06073	0.0125087
hsa_circ_0111750	1.03349	0.0407017
hsa_circ_0006791	1.2882	3.02709e-05
hsa_circ_0083012	-5.87131	0.0304281
hsa_circ_0133887	-6.35103	0.00173726
hsa_circ_0093904	-5.942	0.0227387
hsa_circ_0054993	1.15263	8.13182e-06
hsa_circ_0007233	-6.17614	0.00639719
hsa_circ_0103061	-5.95445	0.0215799
hsa_circ_0018575	1.00897	0.000294844
hsa_circ_0083618	1.60608	1.48478e-10
hsa_circ_0001618	1.13252	2.21028e-07
hsa_circ_0001313	-6.18961	0.00604901
hsa_circ_0081564	1.83802	1.32955e-72
hsa_circ_0006084	-5.855	0.0320718
hsa_circ_0024179	-6.03591	0.0145682
hsa_circ_0068851	-5.78841	0.0406765
hsa_circ_0034499	1.14987	2.04432e-08
hsa_circ_0057454	-1.16083	0.0191256
hsa_circ_0019366	-6.1399	0.00812344
hsa_circ_0120596	-5.74166	0.0472298
hsa_circ_0087347	-6.25839	0.00357101
hsa_circ_0088676	1.07554	0.0406594
hsa_circ_0076505	-6.72895	3.77993e-05
hsa_circ_0026769	-6.03671	0.0142585
hsa_circ_0093916	-1.13268	0.01406
hsa_circ_0038827	-5.9618	0.0205967
hsa_circ_0099144	-6.14509	0.00767633
hsa_circ_0072358	-6.07167	0.0120697
hsa_circ_0005543	1.16491	0.000171704
hsa_circ_0066890	1.08316	0.00242159
hsa_circ_0127232	-5.79436	0.039964
hsa_circ_0129209	1.94337	6.96087e-38
hsa_circ_0107457	-5.94442	0.0223841
hsa_circ_0112982	-5.96652	0.0201216
hsa_circ_0134251	-5.79698	0.0398323
hsa_circ_0036397	-6.11105	0.00958894
hsa_circ_0096075	-6.02438	0.0153397
hsa_circ_0101784	-5.92888	0.0237734
hsa_circ_0024390	1.18819	4.34632e-11
hsa_circ_0101488	-5.84484	0.0333967
hsa_circ_0096456	-5.77511	0.0425367
hsa_circ_0067568	-5.87881	0.0295224
hsa_circ_0015051	1.11817	0.000246417
hsa_circ_0037978	-5.93845	0.0228317
hsa_circ_0135551	-5.85308	0.0323129
hsa_circ_0074514	-1.09348	0.0149682
hsa_circ_0051786	1.35323	1.21804e-18
hsa_circ_0033501	-5.83817	0.0343577
hsa_circ_0078451	-5.87412	0.0299604
hsa_circ_0110488	-6.40423	0.00108776
hsa_circ_0003312	2.27045	0.0402948
hsa_circ_0072866	-5.93007	0.0237199
hsa_circ_0039462	1.16703	5.7417e-07
hsa_circ_0045858	-6.03111	0.0146298
hsa_circ_0111586	-6.13751	0.00805126
hsa_circ_0053995	-1.02835	0.0430306
hsa_circ_0020148	1.05097	0.0265579
hsa_circ_0125532	-5.8369	0.0345304
hsa_circ_0041956	3.70303	1.80976e-40
hsa_circ_0088213	-6.11661	0.00930371
hsa_circ_0115893	1.94528	6.66872e-43
hsa_circ_0081562	1.48526	3.57141e-61
hsa_circ_0129206	2.05282	6.6801e-32
hsa_circ_0133744	1.82533	2.78583e-10
hsa_circ_0093829	1.08797	4.27382e-07
hsa_circ_0132518	-5.87973	0.0291982
hsa_circ_0052344	-1.01439	2.15046e-07
hsa_circ_0079163	1.19407	0.000863523
hsa_circ_0054004	-1.16341	0.00105749
hsa_circ_0115844	1.13694	2.97752e-08
hsa_circ_0032747	1.47616	0.00014833
hsa_circ_0104589	-6.34034	0.00189771
hsa_circ_0105741	-1.02384	0.00857591
hsa_circ_0035160	-5.97354	0.0197316
hsa_circ_0101033	-5.89518	0.0273382
hsa_circ_0083648	2.75652	0.0465591
hsa_circ_0110496	-6.387	0.00126409
hsa_circ_0126042	-6.11578	0.00938188
hsa_circ_0052994	-5.96242	0.0204696
hsa_circ_0039168	-5.95418	0.021269
hsa_circ_0057539	-5.92802	0.0479788
hsa_circ_0017037	-5.94768	0.0220368
hsa_circ_0010982	-5.97876	0.0192596
hsa_circ_0028958	-5.86068	0.0313705
hsa_circ_0073419	-5.83139	0.0353635
hsa_circ_0122318	-6.12499	0.00878239
hsa_circ_0035790	-6.58741	0.000180535
hsa_circ_0010638	-1.16487	0.00928189
hsa_circ_0085141	1.23132	0.0141093
hsa_circ_0006019	1.66907	8.97794e-05
hsa_circ_0015584	-6.29951	0.0025886
hsa_circ_0017425	1.32025	0.000138156
hsa_circ_0128645	-5.74916	0.0462956
hsa_circ_0106219	-6.03613	0.0142759
hsa_circ_0005915	1.15609	2.13385e-05
hsa_circ_0036256	-6.25839	0.00357101
hsa_circ_0001181	1.28344	0.00855004
hsa_circ_0045592	-6.52083	0.000377169
hsa_circ_0006452	1.25337	0.000979523
hsa_circ_0124191	-5.82533	0.0358678
hsa_circ_0105768	-6.012	0.0162665
hsa_circ_0019604	-6.31737	0.00230407
hsa_circ_0024323	-6.00177	0.0173196
hsa_circ_0009607	-6.23258	0.00429069
hsa_circ_0039467	1.35466	0.00029611
hsa_circ_0122803	-5.84737	0.0330385
hsa_circ_0001439	-6.17866	0.00631122
hsa_circ_0060544	1.85849	9.16651e-18
hsa_circ_0074041	-5.77308	0.0428518
hsa_circ_0131751	-5.94886	0.0218561
hsa_circ_0075045	3.60972	1.13565e-241
hsa_circ_0037681	-6.08442	0.0111509
hsa_circ_0132071	-6.01596	0.0158834
hsa_circ_0104554	2.7097	0.0352065
hsa_circ_0095649	-6.23935	0.00408029
hsa_circ_0050123	-1.04993	0.000674515
hsa_circ_0021420	-6.20692	0.00524532
hsa_circ_0060523	-5.82857	0.0357043
hsa_circ_0081717	-5.83716	0.0345033
hsa_circ_0106598	-6.45544	0.000729722
hsa_circ_0115409	-6.18902	0.00591099
hsa_circ_0080891	-5.87536	0.0297909
hsa_circ_0000164	-6.36033	0.00158997
hsa_circ_0100858	-6.34436	0.00185566
hsa_circ_0114418	1.11898	0.000788899
hsa_circ_0038406	-5.78445	0.0413584
hsa_circ_0053038	-5.77175	0.0429924
hsa_circ_0000684	1.08649	0.00694381
hsa_circ_0022486	-7.02296	1.12314e-06
hsa_circ_0068221	-1.07529	0.00293557
hsa_circ_0049377	1.7301	5.81403e-14
hsa_circ_0021058	-5.95004	0.0217239
hsa_circ_0004491	-5.93845	0.0228317
hsa_circ_0112141	-6.31098	0.00238656
hsa_circ_0107692	-5.92888	0.0237734
hsa_circ_0031970	1.10112	0.00690538
hsa_circ_0091785	-5.91137	0.0257529
hsa_circ_0119296	-5.81883	0.0366193
hsa_circ_0002643	4.14057	0.0267689
hsa_circ_0002017	1.34929	0.00030462
hsa_circ_0048875	-6.0439	0.0137393
hsa_circ_0082844	-5.79305	0.040108
hsa_circ_0086934	1.12795	0.0306316
hsa_circ_0059187	-6.6306	0.000116099
hsa_circ_0038853	-6.05195	0.0131765
hsa_circ_0032477	-6.48212	0.000529137
hsa_circ_0096277	-5.94913	0.0219441
hsa_circ_0002791	-1.08326	0.00970677
hsa_circ_0000162	-6.21663	0.0047995
hsa_circ_0028873	-6.29027	0.00280342
hsa_circ_0049398	1.21991	1.71114e-17
hsa_circ_0088205	1.28895	1.15691e-08
hsa_circ_0043073	-5.94975	0.0219577
hsa_circ_0112707	-7.1533	3.34716e-07
hsa_circ_0070526	1.35348	6.17348e-08
hsa_circ_0010766	-5.78376	0.0413102
hsa_circ_0003595	1.94091	7.93245e-18
hsa_circ_0057014	-5.79567	0.0398713
hsa_circ_0035620	1.17675	4.10698e-08
hsa_circ_0005535	-6.0558	0.0128565
hsa_circ_0078662	-5.98944	0.0180335
hsa_circ_0069145	-5.91258	0.0255752
hsa_circ_0122534	-6.27537	0.0031222
hsa_circ_0048096	-5.97876	0.0192596
hsa_circ_0010047	-6.11677	0.00954263
hsa_circ_0004662	1.8423	1.94653e-24
hsa_circ_0011577	-6.73967	3.27039e-05
hsa_circ_0008360	-1.00872	0.042516
hsa_circ_0001591	-1.13963	3.0606e-06
hsa_circ_0059024	-1.02102	0.00135224
hsa_circ_0061851	-6.02719	0.0149647
hsa_circ_0022482	-6.66714	7.59755e-05
hsa_circ_0092023	1.13816	0.00709641
hsa_circ_0027837	-5.78577	0.041074
hsa_circ_0129765	-5.78973	0.0405607
hsa_circ_0004276	-1.02694	0.000486401
hsa_circ_0038974	1.43366	3.55545e-06
hsa_circ_0054996	-5.81755	0.0367502
hsa_circ_0012675	-5.78244	0.0414531
hsa_circ_0137763	1.296	2.28613e-23
hsa_circ_0079410	1.02362	0.0193639
hsa_circ_0072641	-5.72929	0.049121
hsa_circ_0049392	1.47862	1.53059e-08
hsa_circ_0027100	-5.94088	0.0230528
hsa_circ_0005472	2.11435	1.73177e-83
hsa_circ_0019721	1.67091	1.76988e-21
hsa_circ_0058820	-6.68905	6.32028e-05
hsa_circ_0129732	1.02449	0.0282702
hsa_circ_0127544	-1.01633	0.0325059
hsa_circ_0048665	-6.10839	0.0096323
hsa_circ_0107659	-6.10557	0.00991006
hsa_circ_0109428	-6.47879	0.000578122
hsa_circ_0003177	-5.92768	0.0238694
hsa_circ_0063542	-6.17567	0.00644287
hsa_circ_0096136	1.08363	1.44913e-06
hsa_circ_0061518	1.01485	5.48369e-10
hsa_circ_0095711	-5.90282	0.0268552
hsa_circ_0102836	-6.08026	0.0113831
hsa_circ_0008732	-5.98135	0.0188371
hsa_circ_0049393	1.57278	1.77167e-20
hsa_circ_0090890	-6.08869	0.0107019
hsa_circ_0035309	2.02694	0.0171048
hsa_circ_0140524	-5.92682	0.0481437
hsa_circ_0126128	-6.37355	0.00142361
hsa_circ_0067681	-5.90683	0.0263117
hsa_circ_0107779	2.75779	0.0480606
hsa_circ_0041883	-5.85374	0.0323201
hsa_circ_0077897	3.87198	0.0376293
hsa_circ_0000291	1.95511	5.90669e-13
hsa_circ_0126103	-1.03729	0.0453632
hsa_circ_0025176	-1.41578	0.000319092
hsa_circ_0047816	-5.86758	0.0305886
hsa_circ_0083081	1.93547	1.34864e-13
hsa_circ_0039471	1.08943	1.64472e-06
hsa_circ_0012766	-5.9307	0.0235971
hsa_circ_0113204	-1.01153	0.049103
hsa_circ_0097234	1.06301	0.0142346
hsa_circ_0121880	-6.12505	0.00880636
hsa_circ_0081567	1.71128	3.6227e-10
hsa_circ_0128606	-5.85434	0.03225
hsa_circ_0116065	-6.28658	0.0030235
hsa_circ_0083195	-5.78577	0.041074
hsa_circ_0015428	2.41162	0.0453807
hsa_circ_0076398	-6.73961	3.58927e-05
hsa_circ_0060256	1.19209	0.0110999
hsa_circ_0013523	-6.55524	0.000253794
hsa_circ_0055475	-6.04112	0.0139518
hsa_circ_0049400	1.35463	2.1847e-13
hsa_circ_0090736	-5.78244	0.0414531
hsa_circ_0063373	-5.88408	0.0286515
hsa_circ_0048526	1.70082	0.0402661
hsa_circ_0024829	1.68504	3.57488e-06
hsa_circ_0012337	1.22588	0.0110717
hsa_circ_0060240	1.44034	9.93028e-05
hsa_circ_0078598	-5.74302	0.0471107
hsa_circ_0004414	1.46833	0.000189226
hsa_circ_0094391	-5.88776	0.0283306
hsa_circ_0077996	5.95599	0.000851697
hsa_circ_0077865	2.28402	3.44253e-07
hsa_circ_0088209	-6.32049	0.00226878
hsa_circ_0036092	-6.04479	0.0137515
hsa_circ_0008041	-5.97815	0.0191025
hsa_circ_0010669	-6.38397	0.00129659
hsa_circ_0119379	-5.9816	0.0189372
hsa_circ_0103962	-6.11347	0.00931739
hsa_circ_0081220	-5.99861	0.0172212
hsa_circ_0001470	-5.95947	0.0207272
hsa_circ_0130494	-5.75868	0.0450039
hsa_circ_0035296	-6.01902	0.01577
hsa_circ_0006053	-5.91713	0.0253139
hsa_circ_0061044	-5.75528	0.0455427
hsa_circ_0011335	-5.83241	0.0349648
hsa_circ_0104886	-6.18757	0.00581422
hsa_circ_0019612	-5.90255	0.0266609
hsa_circ_0033559	-5.82918	0.0353265
hsa_circ_0051908	-1.37481	0.00257562
hsa_circ_0089031	-6.02103	0.0154315
hsa_circ_0078399	-6.01991	0.0155313
hsa_circ_0081563	1.48104	5.17259e-19
hsa_circ_0104705	-5.98794	0.0185939
hsa_circ_0085827	-6.07629	0.0116065
hsa_circ_0008035	1.03866	0.0076613
hsa_circ_0074644	-1.17438	0.00863787
hsa_circ_0075008	-6.50029	0.00044198
hsa_circ_0037594	1.50728	9.93597e-12
hsa_circ_0053758	-5.81883	0.0366193
hsa_circ_0116552	-5.77511	0.0425367
hsa_circ_0091048	-1.27623	0.0001769
hsa_circ_0088331	-5.8766	0.029685
hsa_circ_0041217	-5.77308	0.0428518
hsa_circ_0095759	-6.11612	0.00914428
hsa_circ_0129487	-5.9854	0.0184182
hsa_circ_0006640	1.29448	1.58024e-05
hsa_circ_0064523	-6.2389	0.0042882
hsa_circ_0046571	-6.04091	0.0140856
hsa_circ_0123844	-6.0117	0.0162718
hsa_circ_0026513	-5.76137	0.0448538
hsa_circ_0083352	1.0585	0.000148835
hsa_circ_0055030	-5.89762	0.0271674
hsa_circ_0120694	-5.75123	0.045921
hsa_circ_0135459	-6.04809	0.013528
hsa_circ_0079984	-6.31278	0.0023577
hsa_circ_0097531	-5.76704	0.043752
hsa_circ_0074509	-6.19901	0.00544392
hsa_circ_0031012	-5.9438	0.0223787
hsa_circ_0120852	-1.25341	0.000154841
hsa_circ_0025310	-6.54816	0.000291611
hsa_circ_0001763	1.46414	0.000611481
hsa_circ_0139544	1.02716	0.0100986
hsa_circ_0091911	1.17968	0.000148793
hsa_circ_0049383	1.31964	6.01168e-13
hsa_circ_0031972	1.6327	0.0451767
hsa_circ_0051086	-6.0417	0.0139125
hsa_circ_0118599	-6.63879	0.000103034
hsa_circ_0012720	-6.18066	0.00627817
hsa_circ_0003987	3.82448	3.39205e-71
hsa_circ_0001441	-5.9946	0.0175551
hsa_circ_0042991	-6.15689	0.00709052
hsa_circ_0085068	-6.00802	0.0166839
hsa_circ_0080141	-6.17955	0.00613922
hsa_circ_0032434	-6.07142	0.0119865
hsa_circ_0136676	-6.21366	0.0049167
hsa_circ_0101539	-6.11419	0.00935656
hsa_circ_0005379	-5.83496	0.0347015
hsa_circ_0061502	1.66685	0.0466008
hsa_circ_0077294	-6.29629	0.00277752
hsa_circ_0085367	1.01901	0.0393293
hsa_circ_0025027	-5.78445	0.0413584
hsa_circ_0014068	-5.76704	0.043752
hsa_circ_0073406	-5.84164	0.0338181
hsa_circ_0033399	-1.19086	0.000401373
hsa_circ_0074080	-6.00802	0.0166839
hsa_circ_0123850	-5.87536	0.0297909
hsa_circ_0013312	-6.4502	0.000710808
hsa_circ_0070411	-6.06513	0.0122885
hsa_circ_0125293	-5.74988	0.0461627
hsa_circ_0058148	1.13595	6.67332e-06
hsa_circ_0037593	1.19801	7.78354e-06
hsa_circ_0044560	1.01669	0.0156628
hsa_circ_0115156	-6.281	0.00300562
hsa_circ_0005615	-6.23654	0.00429084
hsa_circ_0112266	-5.90832	0.0261281
hsa_circ_0118607	1.14618	2.10567e-07
hsa_circ_0001180	1.42857	1.58511e-13
hsa_circ_0077814	-6.02719	0.0149647
hsa_circ_0110807	-5.84072	0.0341358
hsa_circ_0122532	-6.05325	0.0134207
hsa_circ_0103396	1.14718	0.00462767
hsa_circ_0081575	1.61364	5.94397e-08
hsa_circ_0114210	-5.84737	0.0330385
hsa_circ_0139444	-5.79173	0.0403024
hsa_circ_0096459	-5.90741	0.0261573
hsa_circ_0008012	1.43691	4.53956e-05
hsa_circ_0118591	-5.90498	0.0263344
hsa_circ_0058816	-1.00542	0.00018468
hsa_circ_0139118	-6.14631	0.00788057
hsa_circ_0039463	1.14116	4.36217e-07
hsa_circ_0020772	-6.1931	0.00596811
hsa_circ_0071868	-5.87321	0.0300274
hsa_circ_0036817	-6.44017	0.000796018
hsa_circ_0133745	1.64061	1.26424e-17
hsa_circ_0077022	-5.75393	0.0456101
hsa_circ_0032029	-6.64442	0.000101046
hsa_circ_0066873	-6.33542	0.00195411
hsa_circ_0081569	1.73572	0.000448204
hsa_circ_0003144	-1.00782	0.00910868
hsa_circ_0027204	-5.93426	0.0232519
hsa_circ_0122843	-5.98715	0.0183725
hsa_circ_0091660	-6.50707	0.000411692
hsa_circ_0058081	1.07259	8.63249e-05
hsa_circ_0137266	-5.81951	0.0366445
hsa_circ_0099657	-6.00885	0.0164202
hsa_circ_0000555	-5.92346	0.0243377
hsa_circ_0041107	1.25688	0.0110597
hsa_circ_0075364	-5.9642	0.0205362
hsa_circ_0028708	-5.84864	0.0329507
hsa_circ_0090882	-6.52607	0.000347124
hsa_circ_0003407	1.19629	0.00967704
hsa_circ_0124883	1.69532	0.000168769
hsa_circ_0023475	-6.03111	0.0146298
hsa_circ_0082794	-5.7403	0.0474176
hsa_circ_0107241	-5.75733	0.0451601
hsa_circ_0072391	1.1956	5.94863e-05
hsa_circ_0096960	-6.58121	0.000219742
hsa_circ_0008348	1.26546	0.000203494
hsa_circ_0004146	1.06051	0.000342104
hsa_circ_0026359	-6.12451	0.00866848
hsa_circ_0005360	2.15466	3.34884e-16
hsa_circ_0035994	-5.88251	0.0294508
hsa_circ_0035550	-1.40974	0.00796568
hsa_circ_0105008	-6.21612	0.00479312
hsa_circ_0087509	-6.20789	0.00520414
hsa_circ_0013189	-1.20872	0.000184206
hsa_circ_0092498	-5.83174	0.0352128
hsa_circ_0065971	-6.00885	0.0164202
hsa_circ_0080152	-5.93189	0.0234434
hsa_circ_0075986	1.04627	0.0412263
hsa_circ_0065335	-6.30504	0.00249687
hsa_circ_0008957	-2.36045	0.0349435
hsa_circ_0115824	1.55225	0.00114048
hsa_circ_0021261	-5.97991	0.0191034
hsa_circ_0084409	-6.13373	0.00841392
hsa_circ_0048537	-6.62115	0.000129861
hsa_circ_0137909	1.00821	0.00234475
hsa_circ_0103809	-5.9007	0.0267582
hsa_circ_0040287	-6.10202	0.00991554
hsa_circ_0034512	1.058	6.75863e-06
hsa_circ_0109132	1.43201	0.000295345
hsa_circ_0039460	1.00181	3.07492e-24
hsa_circ_0060262	-6.4242	0.000950833
hsa_circ_0095110	-6.1137	0.00959408
hsa_circ_0015335	-6.39647	0.0012037
hsa_circ_0017710	-5.83563	0.034745
hsa_circ_0061116	-5.8279	0.0354582
hsa_circ_0039933	-6.06181	0.0124788
hsa_circ_0022427	-5.8964	0.0272307
hsa_circ_0042201	-6.14611	0.00764074
hsa_circ_0012674	-5.78244	0.0414531
hsa_circ_0031732	-1.08975	0.00210664
hsa_circ_0064435	-1.00055	0.0150314
hsa_circ_0086133	-6.02326	0.0153347
hsa_circ_0073549	-6.30182	0.0025495
hsa_circ_0055932	-5.95004	0.0217239
hsa_circ_0010730	-5.953	0.021419
hsa_circ_0107198	-5.85308	0.0323129
hsa_circ_0137812	-5.77979	0.0419211
hsa_circ_0044279	-6.34791	0.00179997
hsa_circ_0119175	-6.18406	0.00594694
hsa_circ_0058180	-6.02719	0.0149647
hsa_circ_0094944	-1.07587	0.0116817
hsa_circ_0002199	-5.96945	0.0200041
hsa_circ_0085139	-1.11042	0.0141177
hsa_circ_0090786	-5.96707	0.0201306
hsa_circ_0106150	-5.78577	0.041074
hsa_circ_0126521	-5.87412	0.0299604
hsa_circ_0008324	-5.94082	0.022723
hsa_circ_0010671	-6.70999	4.66396e-05
hsa_circ_0057354	-1.02079	0.00111003
hsa_circ_0004326	-6.08762	0.010775
hsa_circ_0041506	-6.4115	0.00101862
hsa_circ_0105718	-5.86823	0.0307437
hsa_circ_0060545	1.45357	1.98897e-25
hsa_circ_0024951	-6.09562	0.0103508
hsa_circ_0049063	-6.3918	0.00121867
hsa_circ_0129996	-5.81883	0.0366193
hsa_circ_0049718	1.04163	0.0130055
hsa_circ_0009362	-5.82918	0.0353265
hsa_circ_0010645	-1.15287	0.00766548
hsa_circ_0114411	-5.97292	0.0195145
hsa_circ_0117221	-5.9295	0.0237912
hsa_circ_0094679	1.09477	0.010351
hsa_circ_0003396	-6.08656	0.010873
hsa_circ_0135259	-6.22385	0.00463262
hsa_circ_0076140	-1.43827	0.000335342
hsa_circ_0121919	-1.072	0.000474417
hsa_circ_0013685	-1.20456	0.00297004
hsa_circ_0135257	-6.36258	0.00159296
hsa_circ_0117613	-6.06022	0.0126581
hsa_circ_0009475	-6.2176	0.00474775
hsa_circ_0057528	1.25596	0.0145384
hsa_circ_0068681	-5.80712	0.0382175
hsa_circ_0076896	-6.29078	0.00287021
hsa_circ_0061390	1.05898	4.557e-09
hsa_circ_0138339	-6.34927	0.00173915
hsa_circ_0034467	1.2702	1.22091e-06
hsa_circ_0046357	1.18553	0.00671693
hsa_circ_0085054	-6.13579	0.00821727
hsa_circ_0097917	-5.9825	0.0187621
hsa_circ_0137762	1.64123	0.000980309
hsa_circ_0068606	-5.98769	0.0182682
hsa_circ_0066627	-6.18307	0.00599759
hsa_circ_0018555	-6.05529	0.0130679
hsa_circ_0016563	1.07495	0.0223675
hsa_circ_0014035	1.78206	4.18272e-08
hsa_circ_0113777	-6.01596	0.0158834
hsa_circ_0048418	1.67375	1.7232e-08
hsa_circ_0061972	-5.92586	0.0242116
hsa_circ_0043898	-6.5829	0.000190536
hsa_circ_0003964	1.3248	1.14284e-05
hsa_circ_0129208	1.90974	9.47796e-11
hsa_circ_0131596	-1.18504	2.39315e-13
hsa_circ_0032480	-6.70213	5.05059e-05
hsa_circ_0069774	-6.27218	0.00345554
hsa_circ_0039651	-5.95713	0.0210164
hsa_circ_0023645	-6.13751	0.00805126
hsa_circ_0027198	-5.73686	0.047988
hsa_circ_0105508	-6.06239	0.0123937
hsa_circ_0072339	1.15565	0.0283665
hsa_circ_0039461	1.14003	5.25834e-09
hsa_circ_0049862	1.05221	2.93272e-10
hsa_circ_0066260	-5.91472	0.0254951
hsa_circ_0081565	1.31926	5.70507e-11
hsa_circ_0139334	-5.8208	0.036378
hsa_circ_0070178	1.03392	0.00266612
hsa_circ_0109131	1.53755	0.0003062
hsa_circ_0049395	1.02605	1.3551e-08
hsa_circ_0003614	-6.19642	0.00560725
hsa_circ_0006877	1.45444	8.37693e-14
hsa_circ_0027191	-5.92346	0.0243377
hsa_circ_0072901	-5.84864	0.0329507
hsa_circ_0081566	1.38497	3.62032e-13
hsa_circ_0088763	1.1464	0.018877
hsa_circ_0087601	-6.06945	0.0119276
hsa_circ_0056390	-5.99974	0.0171157
hsa_circ_0137543	-6.07869	0.0114924
hsa_circ_0119161	-5.93608	0.0230582
hsa_circ_0034444	1.16068	4.64914e-06
hsa_circ_0081573	2.13398	1.54446e-06
hsa_circ_0137752	-5.87412	0.0299604
hsa_circ_0093895	-1.18896	0.00558793
hsa_circ_0081703	-6.10185	0.010152
hsa_circ_0115220	-5.87321	0.0300274
hsa_circ_0060103	1.2085	0.00190893
hsa_circ_0117546	-5.97408	0.0194149
hsa_circ_0070658	-5.88841	0.028148
hsa_circ_0081574	1.70606	8.76135e-48
hsa_circ_0074143	1.06705	0.0441778
hsa_circ_0135937	1.04321	0.0275686
hsa_circ_0006366	1.02002	0.000558092
hsa_circ_0033378	-6.18757	0.00581422
hsa_circ_0099491	-5.9307	0.0235971
hsa_circ_0058146	1.03056	0.0027644
hsa_circ_0088200	1.28109	1.65771e-18
hsa_circ_0093009	-6.04887	0.0134551
hsa_circ_0018450	-6.73565	3.42715e-05
hsa_circ_0128608	4.03633	0.000152973
hsa_circ_0028844	-5.9618	0.0205967
hsa_circ_0074536	-1.43491	0.00265498
hsa_circ_0102227	-5.86384	0.0311403
hsa_circ_0085278	1.2678	9.53358e-08
hsa_circ_0061707	1.0541	0.010729
hsa_circ_0002630	-5.89762	0.0271674
hsa_circ_0124055	-6.02326	0.0153347
hsa_circ_0077618	-6.06894	0.0120873
hsa_circ_0004104	1.04679	2.78457e-05
hsa_circ_0075452	-6.04222	0.0139374
hsa_circ_0064434	-1.03158	0.00681227
hsa_circ_0001526	2.6258	0.0319446
hsa_circ_0088207	1.78139	2.92148e-27
hsa_circ_0045231	-6.01057	0.0164073
hsa_circ_0118624	-5.82466	0.0359045
hsa_circ_0062352	-5.74781	0.0463868
hsa_circ_0038189	-1.05623	0.0107261
hsa_circ_0078241	-5.97523	0.0193459
hsa_circ_0010666	-6.27021	0.00323941
hsa_circ_0076914	-5.97639	0.0193082
hsa_circ_0027308	-6.21082	0.00513553
hsa_circ_0070413	1.74834	0.0489537
hsa_circ_0023878	-6.08386	0.0110278
hsa_circ_0032746	1.06997	0.00518079
hsa_circ_0137412	-5.86068	0.0313705
hsa_circ_0035866	-6.09935	0.0101007
hsa_circ_0025839	-5.90741	0.0261573
hsa_circ_0006156	-6.35641	0.00183021
hsa_circ_0005628	1.24147	1.37283e-29
hsa_circ_0015430	1.62528	1.50773e-11
hsa_circ_0064258	-6.34567	0.00196943
hsa_circ_0134169	-6.02889	0.0147888
hsa_circ_0073917	-5.76704	0.043752
hsa_circ_0005934	-6.17702	0.00625713
hsa_circ_0085130	-1.03766	0.00570234
hsa_circ_0123541	-5.94352	0.0224928
hsa_circ_0042063	-5.83046	0.0352439
hsa_circ_0102232	-5.79767	0.0396049
hsa_circ_0097828	-5.9337	0.0234041
hsa_circ_0036254	-1.0149	0.0220644
hsa_circ_0013433	-5.89331	0.0277197
hsa_circ_0026221	1.00361	0.00122987
hsa_circ_0078541	1.90517	3.17066e-10
hsa_circ_0118687	-6.13373	0.00841392
hsa_circ_0106110	-5.83174	0.0352128
hsa_circ_0126263	-6.2735	0.00316294
hsa_circ_0072596	-5.88718	0.0283781
hsa_circ_0058164	-5.75528	0.0455427
hsa_circ_0108696	-5.81625	0.0369388
hsa_circ_0118137	-5.99634	0.017529
hsa_circ_0038828	-5.77175	0.0429924
hsa_circ_0021753	-6.36258	0.00159296
hsa_circ_0049382	1.68095	4.30371e-06
hsa_circ_0057075	-6.10469	0.00979149
hsa_circ_0050906	1.25551	9.99658e-05
hsa_circ_0015433	1.47596	1.3899e-16
hsa_circ_0008753	1.26546	0.000203494
hsa_circ_0045279	2.398	0.0325912
hsa_circ_0081571	1.30942	3.12422e-37
hsa_circ_0035617	1.13548	0.0336976
hsa_circ_0013239	1.92975	1.39129e-41
hsa_circ_0091057	-1.20563	0.0264906
hsa_circ_0059796	-5.87973	0.0291982
hsa_circ_0031213	-5.93907	0.0228921
hsa_circ_0096253	-5.79505	0.0400817
hsa_circ_0081570	1.41414	0.000215734
hsa_circ_0084382	-5.85626	0.0318766
hsa_circ_0077641	-5.8208	0.036378
hsa_circ_0017424	1.27287	7.26255e-05
hsa_circ_0082052	-5.88841	0.028148
hsa_circ_0002579	1.56085	2.44024e-18
hsa_circ_0069946	-5.97584	0.0193558
hsa_circ_0079306	1.02362	0.0193639
hsa_circ_0012003	1.44725	2.36924e-10
hsa_circ_0081568	1.62033	8.25132e-64
hsa_circ_0047961	-5.80712	0.0382175
hsa_circ_0113405	1.3672	2.98438e-11
hsa_circ_0034492	1.12745	1.48204e-08
hsa_circ_0072554	2.16895	1.47531e-08
hsa_circ_0015427	1.99368	6.9646e-20
hsa_circ_0004967	1.45592	0.000254967
hsa_circ_0094726	1.90561	0.018194
hsa_circ_0045678	-5.78376	0.0413102
hsa_circ_0084406	-5.99777	0.0177455
hsa_circ_0124498	-5.81755	0.0367502
hsa_circ_0029873	-5.82985	0.0354089
hsa_circ_0062456	-5.84164	0.0338181
hsa_circ_0098043	-5.79305	0.040108
hsa_circ_0084287	-5.94975	0.0219577
hsa_circ_0085096	-5.8208	0.036378
hsa_circ_0027594	1.15208	0.0135949
hsa_circ_0109326	-5.99801	0.0173822
hsa_circ_0075897	-6.05382	0.0132037
hsa_circ_0113246	-6.09456	0.0103653
hsa_circ_0107789	1.21026	0.00541296
hsa_circ_0015424	1.90823	5.60704e-14
hsa_circ_0099456	1.09854	0.0342735
hsa_circ_0038983	1.79581	7.585e-05
hsa_circ_0063493	-5.86443	0.0310128
hsa_circ_0009995	-6.12762	0.00854514
hsa_circ_0067315	1.38879	0.000366902
hsa_circ_0019417	-6.21954	0.00467793
hsa_circ_0038055	-5.75528	0.0455427
hsa_circ_0131965	-5.97354	0.0197316
hsa_circ_0067330	-6.43183	0.000865982
hsa_circ_0000375	-5.979	0.0402263
hsa_circ_0001759	1.82209	3.29671e-07
hsa_circ_0042708	1.04128	2.50396e-05
hsa_circ_0138151	-1.50268	0.000124557
hsa_circ_0094254	-6.30638	0.00249928
hsa_circ_0041019	-5.75733	0.0451601
hsa_circ_0133595	-5.77644	0.0422951
hsa_circ_0007499	-6.20435	0.0052611
hsa_circ_0057664	-6.02126	0.0156933
hsa_circ_0103675	-6.02103	0.0154315
hsa_circ_0041957	2.90012	1.10418e-34
hsa_circ_0097532	-6.14372	0.00787868
hsa_circ_0066696	-1.01398	0.00151485
hsa_circ_0093201	1.33541	0.0234699
hsa_circ_0009237	-5.86318	0.0310855
hsa_circ_0110304	-6.08492	0.0109656
hsa_circ_0115157	-6.26226	0.00353653
hsa_circ_0106780	-5.91472	0.0254951
hsa_circ_0025987	-6.012	0.0162665
hsa_circ_0081064	-6.19999	0.00540014
hsa_circ_0134037	-5.99687	0.0174055
hsa_circ_0138697	-5.79173	0.0403024
hsa_circ_0087332	-5.96536	0.0203094
hsa_circ_0033371	-6.13805	0.00816712
hsa_circ_0071452	-5.78577	0.041074
hsa_circ_0111080	-6.1726	0.0065255
hsa_circ_0003176	-5.82466	0.0359045
hsa_circ_0002145	1.66907	8.97794e-05
hsa_circ_0072558	1.98228	3.61159e-22
hsa_circ_0106604	-1.17042	6.74881e-05
hsa_circ_0095821	-6.00802	0.0166839
hsa_circ_0059915	-6.12347	0.00874766
hsa_circ_0077783	1.17856	1.21372e-06
hsa_circ_0081000	1.06665	0.00993834
hsa_circ_0053750	-6.01484	0.0160054
hsa_circ_0073879	2.54053	7.17678e-26
hsa_circ_0070566	-6.30504	0.00249687
hsa_circ_0071917	-6.09155	0.010854
hsa_circ_0088208	-6.09562	0.0103508
hsa_circ_0109431	-6.6773	7.21581e-05
hsa_circ_0092843	-6.37049	0.00146113
hsa_circ_0001185	1.07171	4.7546e-06
hsa_circ_0048566	1.10393	0.00193962
hsa_circ_0035622	1.4781	1.74497e-11
hsa_circ_0061517	3.4756	0.0339826
hsa_circ_0087210	-1.08696	0.0131508
hsa_circ_0123939	-5.97815	0.0191025
hsa_circ_0049213	-6.04668	0.0136029
hsa_circ_0054990	-5.94886	0.0218561
hsa_circ_0039906	-5.81496	0.0371868
hsa_circ_0003812	-1.25951	0.00775297
hsa_circ_0015420	1.31594	4.86662e-14
hsa_circ_0065342	-5.9307	0.0235971
hsa_circ_0042648	-6.27778	0.00334911
hsa_circ_0003423	-6.24798	0.00382392
hsa_circ_0026503	-6.27723	0.00311338
hsa_circ_0011850	-6.05054	0.0134221
hsa_circ_0018754	-5.77644	0.0422951
hsa_circ_0122258	-6.03781	0.0141448
hsa_circ_0084747	-6.53444	0.000317506
hsa_circ_0027152	-6.38792	0.0012712
hsa_circ_0060543	2.31597	1.1476e-19
hsa_circ_0041958	2.39361	2.59737e-12
hsa_circ_0049385	1.41899	8.63154e-05
hsa_circ_0060235	-6.21082	0.00513553
hsa_circ_0136556	-6.14985	0.00764324
hsa_circ_0009113	1.15551	0.000321604
hsa_circ_0074044	-5.75464	0.0456308

## Sheet: 3 h
Gene Symbol	Log2 (control / 3h	Qvalue (control /3h
hsa_circ_0129047	-6.09797	0.00427599
hsa_circ_0122924	-6.25977	0.00148608
hsa_circ_0031078	-5.7433	0.0246925
hsa_circ_0056237	-5.67488	0.0319781
hsa_circ_0032708	-5.91523	0.0116759
hsa_circ_0001554	-5.68017	0.0311273
hsa_circ_0103732	-6.19663	0.00220976
hsa_circ_0100295	-5.87867	0.0139585
hsa_circ_0078829	-5.52801	0.0497125
hsa_circ_0046667	-5.75899	0.0236476
hsa_circ_0109295	2.08276	2.47191e-08
hsa_circ_0056674	-5.59979	0.0403134
hsa_circ_0032520	1.17156	1.01254e-06
hsa_circ_0048330	-5.94523	0.0101319
hsa_circ_0120791	-5.79646	0.0201657
hsa_circ_0052453	-5.86574	0.0150955
hsa_circ_0090730	-5.80169	0.0195316
hsa_circ_0035977	-5.95229	0.00968682
hsa_circ_0023652	-5.96677	0.00917508
hsa_circ_0007874	-5.9133	0.0118001
hsa_circ_0076229	-6.17073	0.00270444
hsa_circ_0085714	1.46253	0.000171185
hsa_circ_0024812	-6.54698	0.000108789
hsa_circ_0118805	-5.68415	0.0308353
hsa_circ_0003650	-6.53343	0.000124315
hsa_circ_0071872	1.94057	4.14726e-07
hsa_circ_0116368	-5.64329	0.0354572
hsa_circ_0054667	-5.9616	0.0093915
hsa_circ_0071291	-5.72247	0.0267744
hsa_circ_0008129	-6.24487	0.00164302
hsa_circ_0078594	-5.72357	0.0266026
hsa_circ_0010809	-5.71582	0.0275108
hsa_circ_0114343	1.31484	2.02721e-15
hsa_circ_0071960	-5.95563	0.0102839
hsa_circ_0064900	4.28476	0.0385917
hsa_circ_0047270	-5.79447	0.0206059
hsa_circ_0012002	1.14102	3.54337e-14
hsa_circ_0118843	1.27728	0.000145782
hsa_circ_0107030	-6.09967	0.00427869
hsa_circ_0018581	1.01737	0.0134311
hsa_circ_0070590	-5.71985	0.0271933
hsa_circ_0115832	2.4315	0.00102219
hsa_circ_0064022	-5.79855	0.0198155
hsa_circ_0016150	-5.84216	0.0166067
hsa_circ_0085711	1.0988	4.49689e-05
hsa_circ_0117052	1.34438	0.000193288
hsa_circ_0080948	-5.77172	0.0220573
hsa_circ_0007131	-5.81768	0.0184134
hsa_circ_0114885	-6.36096	0.000631817
hsa_circ_0001913	-5.54123	0.0481349
hsa_circ_0088192	1.25037	2.5926e-07
hsa_circ_0032240	-5.59195	0.041311
hsa_circ_0095252	1.25013	0.000122009
hsa_circ_0039385	-5.52991	0.0494366
hsa_circ_0121238	-5.6526	0.0341606
hsa_circ_0023610	-5.7563	0.0239903
hsa_circ_0118619	-5.56527	0.0446745
hsa_circ_0102468	-5.73675	0.025672
hsa_circ_0137700	-5.92155	0.0118261
hsa_circ_0105299	-5.97091	0.00886763
hsa_circ_0099462	1.23368	0.0283544
hsa_circ_0103648	-5.98245	0.00833901
hsa_circ_0008346	-5.98107	0.00832798
hsa_circ_0111842	-6.17073	0.00270444
hsa_circ_0040687	-6.23416	0.0016617
hsa_circ_0107647	-5.72261	0.0271111
hsa_circ_0012383	-5.59919	0.0406656
hsa_circ_0006933	1.03955	0.00107412
hsa_circ_0083625	1.14853	0.000850898
hsa_circ_0008787	1.1939	6.06438e-21
hsa_circ_0036313	-6.54876	0.000108611
hsa_circ_0130766	-5.56589	0.0449471
hsa_circ_0116019	-6.02096	0.00683831
hsa_circ_0022555	-5.8752	0.0142126
hsa_circ_0078665	-5.77651	0.0216835
hsa_circ_0016482	-5.56219	0.04514
hsa_circ_0068537	1.05579	2.99979e-07
hsa_circ_0002516	1.22994	0.00958033
hsa_circ_0086416	-5.83504	0.0172266
hsa_circ_0010721	-5.91571	0.0117162
hsa_circ_0099119	-5.89637	0.012803
hsa_circ_0106530	-5.68359	0.0315963
hsa_circ_0074681	-5.62467	0.0373357
hsa_circ_0045323	1.24673	0.000254
hsa_circ_0114507	-5.58547	0.0429079
hsa_circ_0077473	-5.6555	0.0338942
hsa_circ_0038749	-5.85882	0.0152877
hsa_circ_0097004	-5.78646	0.020867
hsa_circ_0020778	-5.88361	0.0138033
hsa_circ_0078749	-5.65781	0.033518
hsa_circ_0008946	-5.52738	0.0499975
hsa_circ_0113244	-6.10307	0.00408116
hsa_circ_0017745	-6.00295	0.00737672
hsa_circ_0042707	1.32349	1.10263e-11
hsa_circ_0101032	-5.96207	0.00925922
hsa_circ_0030299	-5.64987	0.0345652
hsa_circ_0024696	-5.81365	0.0186867
hsa_circ_0032773	-5.54123	0.0481349
hsa_circ_0000088	-5.93765	0.01056
hsa_circ_0050192	-5.59195	0.041311
hsa_circ_0101013	-5.85187	0.0160063
hsa_circ_0013490	-5.58892	0.0416786
hsa_circ_0116465	-5.57326	0.043888
hsa_circ_0127665	-5.86283	0.0149936
hsa_circ_0006320	1.08652	0.000152707
hsa_circ_0100369	-5.86682	0.0147426
hsa_circ_0061170	-5.77905	0.0216074
hsa_circ_0049549	-6.33654	0.000744173
hsa_circ_0005399	1.04992	0.000881731
hsa_circ_0072022	-5.93433	0.0107368
hsa_circ_0084321	-5.52927	0.0496784
hsa_circ_0109438	-5.75832	0.0232789
hsa_circ_0017183	-5.61536	0.0388069
hsa_circ_0068784	-5.68286	0.0309503
hsa_circ_0071826	-5.56404	0.0448531
hsa_circ_0139936	-5.97923	0.00844657
hsa_circ_0104398	1.42158	0.0201205
hsa_circ_0000161	-5.8738	0.0148894
hsa_circ_0038242	-5.79907	0.0198408
hsa_circ_0001587	-1.13079	0.000388631
hsa_circ_0108117	-5.72191	0.0268827
hsa_circ_0039459	1.56169	9.26741e-94
hsa_circ_0012970	-5.55102	0.0466156
hsa_circ_0069937	-1.12346	0.00377695
hsa_circ_0025511	-5.87421	0.0143177
hsa_circ_0005541	-5.94381	0.0101164
hsa_circ_0028159	-5.67504	0.0316546
hsa_circ_0003343	-6.71872	2.02749e-05
hsa_circ_0037127	-6.14512	0.00312784
hsa_circ_0106597	-6.3056	0.00096134
hsa_circ_0129343	-5.63879	0.0357791
hsa_circ_0072802	-5.93907	0.0104473
hsa_circ_0087219	-6.10854	0.00397866
hsa_circ_0097690	-6.03518	0.00628076
hsa_circ_0125773	-5.81313	0.0188919
hsa_circ_0036505	-5.79855	0.0198155
hsa_circ_0008004	-6.43319	0.000323436
hsa_circ_0001652	-5.69642	0.0294239
hsa_circ_0118683	-5.87924	0.0140774
hsa_circ_0006417	-1.03315	0.000111532
hsa_circ_0079085	-6.08736	0.00468571
hsa_circ_0004949	-6.01011	0.00778584
hsa_circ_0084665	-5.57326	0.043888
hsa_circ_0066783	1.20374	4.37594e-07
hsa_circ_0003049	-1.08137	0.0142743
hsa_circ_0018351	-5.63586	0.0363234
hsa_circ_0102616	-5.76905	0.0223263
hsa_circ_0044696	-5.99389	0.00803196
hsa_circ_0087164	-6.22762	0.00175098
hsa_circ_0122983	-5.64347	0.035217
hsa_circ_0115402	1.03346	0.000451033
hsa_circ_0137737	-1.05502	0.0339617
hsa_circ_0056326	-5.56404	0.0448531
hsa_circ_0023614	-5.8752	0.0142126
hsa_circ_0113472	-5.58467	0.0423024
hsa_circ_0015371	-5.86982	0.014639
hsa_circ_0088204	1.74242	2.38291e-08
hsa_circ_0082180	-5.92852	0.0117504
hsa_circ_0005751	-1.03678	0.00170472
hsa_circ_0072149	-5.63527	0.0360183
hsa_circ_0042330	-6.12446	0.00356807
hsa_circ_0123150	1.0673	1.23787e-07
hsa_circ_0064988	-6.44696	0.000291686
hsa_circ_0011117	-6.49222	0.000186198
hsa_circ_0088201	1.396	4.42528e-16
hsa_circ_0105711	-5.66185	0.0330381
hsa_circ_0072944	-5.94333	0.0102216
hsa_circ_0057781	-5.97738	0.00859216
hsa_circ_0079752	-5.55848	0.0455964
hsa_circ_0117192	-5.61338	0.0389485
hsa_circ_0072412	-6.04489	0.00588475
hsa_circ_0075035	1.18952	0.00575363
hsa_circ_0090620	-5.52738	0.0499975
hsa_circ_0059856	-6.0963	0.0045338
hsa_circ_0054244	1.05878	0.00255508
hsa_circ_0061758	-6.14672	0.00310815
hsa_circ_0080147	-1.14311	0.0142798
hsa_circ_0006791	1.29573	1.55276e-09
hsa_circ_0044645	-5.90174	0.0129067
hsa_circ_0070471	1.10082	1.27161e-05
hsa_circ_0080639	-5.79226	0.0203067
hsa_circ_0002965	1.27564	0.000507795
hsa_circ_0083012	-5.57449	0.0439007
hsa_circ_0041388	-6.0196	0.00675067
hsa_circ_0093904	-5.64521	0.0353035
hsa_circ_0121956	-5.77012	0.0223077
hsa_circ_0007233	-5.87924	0.0140774
hsa_circ_0007296	-5.91757	0.0118793
hsa_circ_0018575	1.23219	2.57411e-06
hsa_circ_0083618	1.85365	6.95287e-09
hsa_circ_0015805	-5.62289	0.0375925
hsa_circ_0008456	-5.89922	0.0129256
hsa_circ_0008836	-5.61219	0.0390474
hsa_circ_0023375	-5.90173	0.0125506
hsa_circ_0081788	-5.64113	0.0356816
hsa_circ_0105072	-1.15431	0.00314921
hsa_circ_0062587	-6.16666	0.00281672
hsa_circ_0027634	1.98855	0.0274576
hsa_circ_0001313	-5.89295	0.0135185
hsa_circ_0031577	-6.07577	0.00494539
hsa_circ_0029299	-5.91963	0.0118875
hsa_circ_0081564	2.31727	1.45786e-152
hsa_circ_0003175	-6.06411	0.00522002
hsa_circ_0019366	-5.84368	0.0166541
hsa_circ_0088676	1.07368	0.0112468
hsa_circ_0015613	-5.89971	0.012747
hsa_circ_0062882	-5.86783	0.0149344
hsa_circ_0076345	-6.43385	0.00032124
hsa_circ_0072358	-5.77492	0.0222107
hsa_circ_0021683	-6.03913	0.00652953
hsa_circ_0042885	-6.48615	0.000201378
hsa_circ_0109706	-5.96304	0.00966795
hsa_circ_0032119	-5.91039	0.012175
hsa_circ_0129209	2.57058	6.32924e-88
hsa_circ_0112982	-5.6699	0.0322057
hsa_circ_0008353	-1.17205	0.00645154
hsa_circ_0128317	-5.57816	0.04337
hsa_circ_0084571	-5.75089	0.024108
hsa_circ_0022668	-5.62052	0.0378584
hsa_circ_0009435	-5.95322	0.00965169
hsa_circ_0036397	-5.81417	0.0188163
hsa_circ_0096075	-5.72797	0.0263874
hsa_circ_0101784	-5.63233	0.0363882
hsa_circ_0024390	1.29433	2.01063e-19
hsa_circ_0104348	-6.13814	0.00337975
hsa_circ_0095541	-6.05758	0.00542734
hsa_circ_0099197	-5.7891	0.0207152
hsa_circ_0024909	-5.77439	0.0218858
hsa_circ_0054609	-5.78235	0.0213034
hsa_circ_0032400	-5.71208	0.0277556
hsa_circ_0002409	-5.60261	0.0405542
hsa_circ_0067568	-5.58182	0.0429308
hsa_circ_0075232	-6.49467	0.000183568
hsa_circ_0015051	1.47574	2.44647e-07
hsa_circ_0033455	-5.61238	0.0389489
hsa_circ_0057535	-5.71708	0.0273479
hsa_circ_0112608	-6.31881	0.000865994
hsa_circ_0037978	-5.64171	0.0353395
hsa_circ_0078097	-5.7373	0.0252057
hsa_circ_0055730	-5.907	0.0124897
hsa_circ_0103280	1.31432	1.35919e-07
hsa_circ_0003704	-6.09416	0.00434892
hsa_circ_0051786	1.58434	7.39893e-30
hsa_circ_0033406	-6.12861	0.00352421
hsa_circ_0090920	-5.75725	0.0234107
hsa_circ_0004150	-5.56095	0.0452309
hsa_circ_0019258	-5.70985	0.028037
hsa_circ_0110488	-6.1077	0.00397642
hsa_circ_0003312	2.35487	0.0334827
hsa_circ_0088547	-5.67619	0.0314987
hsa_circ_0039462	1.60053	2.54874e-17
hsa_circ_0094736	-6.02985	0.00653293
hsa_circ_0065784	-5.69923	0.0290002
hsa_circ_0029776	-5.81872	0.0182525
hsa_circ_0037937	-6.01915	0.00684492
hsa_circ_0117949	-5.66703	0.0324355
hsa_circ_0088206	1.45258	2.54672e-07
hsa_circ_0132853	-5.64347	0.035217
hsa_circ_0036519	-6.13933	0.00352249
hsa_circ_0080130	-5.94381	0.0101164
hsa_circ_0139775	-6.22445	0.00183089
hsa_circ_0041956	4.16032	1.18543e-54
hsa_circ_0088213	-5.82026	0.0183692
hsa_circ_0115893	1.69229	1.13716e-34
hsa_circ_0047594	-5.85782	0.0153119
hsa_circ_0081562	2.11486	8.12746e-192
hsa_circ_0129206	2.53748	3.33824e-56
hsa_circ_0071113	-5.75306	0.0239792
hsa_circ_0012326	1.08127	0.015024
hsa_circ_0138388	-6.06801	0.00511006
hsa_circ_0050160	-5.90312	0.0124774
hsa_circ_0133744	2.23763	2.88946e-16
hsa_circ_0089184	-6.11316	0.00387262
hsa_circ_0064270	3.35569	0.000138976
hsa_circ_0115844	1.54564	4.55726e-17
hsa_circ_0122249	-5.795	0.0208365
hsa_circ_0019422	1.47651	3.65797e-07
hsa_circ_0057647	-5.57204	0.0439321
hsa_circ_0065339	-5.56835	0.0443795
hsa_circ_0029347	-5.89196	0.0130533
hsa_circ_0032747	1.16956	0.0177328
hsa_circ_0131783	-5.90416	0.0124106
hsa_circ_0104589	-6.04357	0.00592241
hsa_circ_0108760	-5.84175	0.0165089
hsa_circ_0131763	-6.01781	0.00687436
hsa_circ_0010557	-5.59678	0.0408647
hsa_circ_0101030	-5.98149	0.00852484
hsa_circ_0020562	-5.85832	0.0153202
hsa_circ_0107438	1.06838	5.96796e-07
hsa_circ_0088360	-5.69811	0.0291091
hsa_circ_0052375	-6.12029	0.00384075
hsa_circ_0036084	1.13868	0.00411703
hsa_circ_0035160	-5.67676	0.0317567
hsa_circ_0137761	1.04092	3.93416e-08
hsa_circ_0128178	-6.1098	0.00390467
hsa_circ_0101033	-5.59859	0.0404264
hsa_circ_0117804	-5.77279	0.021986
hsa_circ_0110496	-6.09033	0.00443161
hsa_circ_0013985	-6.30132	0.00106452
hsa_circ_0132959	-6.20149	0.00220579
hsa_circ_0010447	-6.28934	0.00111524
hsa_circ_0075455	-6.6721	3.18207e-05
hsa_circ_0018838	-6.58906	8.24129e-05
hsa_circ_0016201	-5.74818	0.0243159
hsa_circ_0041830	-5.83002	0.0173125
hsa_circ_0001761	1.42229	0.000138119
hsa_circ_0039168	-5.65781	0.033518
hsa_circ_0040913	-5.84074	0.0165776
hsa_circ_0088193	1.4109	0.00297744
hsa_circ_0112898	-1.64197	4.98398e-06
hsa_circ_0037564	-5.69923	0.0290002
hsa_circ_0042491	-5.67602	0.031827
hsa_circ_0029383	-5.62467	0.0373357
hsa_circ_0079730	1.26109	0.00505074
hsa_circ_0006487	-6.47405	0.000223318
hsa_circ_0017037	-5.65144	0.0343746
hsa_circ_0010982	-5.68188	0.0312376
hsa_circ_0077161	-5.90319	0.0124643
hsa_circ_0007228	1.00766	0.041203
hsa_circ_0028958	-5.56404	0.0448531
hsa_circ_0011370	-5.53369	0.0490406
hsa_circ_0002963	1.3405	0.00093369
hsa_circ_0066484	-5.72261	0.0271111
hsa_circ_0028154	-5.78817	0.0212857
hsa_circ_0106855	-5.73621	0.0253394
hsa_circ_0042027	1.18058	0.000517164
hsa_circ_0072634	-6.19991	0.00225127
hsa_circ_0122318	-5.82848	0.0176305
hsa_circ_0018482	-5.6052	0.039712
hsa_circ_0005175	-5.67561	0.0316963
hsa_circ_0027199	-5.98704	0.00836808
hsa_circ_0016732	-5.6288	0.0368572
hsa_circ_0111644	-5.71304	0.0279513
hsa_circ_0079014	-6.06844	0.00512012
hsa_circ_0062136	-6.94822	1.52292e-06
hsa_circ_0118329	-5.66686	0.0331822
hsa_circ_0004726	-5.64054	0.0354442
hsa_circ_0106219	-5.73948	0.0250478
hsa_circ_0057174	-6.22646	0.00175158
hsa_circ_0033223	-5.93343	0.0108259
hsa_circ_0131911	-5.67333	0.0317889
hsa_circ_0119629	-5.54853	0.0469997
hsa_circ_0038433	-5.84378	0.0164409
hsa_circ_0001181	1.27802	0.0164112
hsa_circ_0084678	-5.6064	0.0396748
hsa_circ_0133687	-5.96212	0.00931442
hsa_circ_0112365	-6.25938	0.00138722
hsa_circ_0020811	1.52655	0.0118306
hsa_circ_0095731	-5.90125	0.0126254
hsa_circ_0013651	-5.7373	0.0252057
hsa_circ_0094973	-5.81872	0.0182525
hsa_circ_0044294	-5.64737	0.0348947
hsa_circ_0004780	-5.54541	0.0474423
hsa_circ_0006452	1.96632	5.27597e-10
hsa_circ_0130011	-5.54249	0.0480011
hsa_circ_0130670	-6.06369	0.00559146
hsa_circ_0081572	1.72177	8.76604e-12
hsa_circ_0040883	1.11173	0.0367734
hsa_circ_0099464	1.30229	0.018133
hsa_circ_0008186	1.59393	4.81954e-12
hsa_circ_0124191	-5.52864	0.0496858
hsa_circ_0055354	-6.17475	0.00254794
hsa_circ_0086274	-5.6341	0.036195
hsa_circ_0099576	-5.53432	0.0489612
hsa_circ_0126395	-5.6699	0.0322057
hsa_circ_0104126	-5.54416	0.0476394
hsa_circ_0115833	3.99706	0.0231899
hsa_circ_0126558	-5.70147	0.028918
hsa_circ_0058905	-6.06063	0.0055735
hsa_circ_0024323	-5.7058	0.028773
hsa_circ_0009607	-5.93623	0.0105536
hsa_circ_0039467	1.73596	2.71912e-10
hsa_circ_0072831	-5.93907	0.0104473
hsa_circ_0040531	-5.77799	0.0217389
hsa_circ_0050635	-5.829	0.0173699
hsa_circ_0060544	2.21329	1.7041e-18
hsa_circ_0061514	1.39623	2.25558e-22
hsa_circ_0035978	-5.88508	0.0135135
hsa_circ_0075045	3.21781	4.37835e-223
hsa_circ_0037681	-5.78805	0.0209303
hsa_circ_0026498	-6.09203	0.00442189
hsa_circ_0065480	-5.80742	0.019171
hsa_circ_0132071	-5.7197	0.0270372
hsa_circ_0023426	-5.77651	0.0216835
hsa_circ_0085398	-5.83002	0.0173125
hsa_circ_0007113	-6.41607	0.00038855
hsa_circ_0073113	-6.06931	0.00515687
hsa_circ_0095649	-5.94286	0.0101898
hsa_circ_0055745	-6.35215	0.000702232
hsa_circ_0090727	-5.98749	0.00837802
hsa_circ_0103919	-5.77172	0.0220573
hsa_circ_0082001	1.12648	0.0178494
hsa_circ_0024526	-5.79278	0.0204276
hsa_circ_0027527	-5.55537	0.0459696
hsa_circ_0041954	4.00447	0.018061
hsa_circ_0060523	-5.5318	0.0495585
hsa_circ_0103680	-5.87875	0.0141517
hsa_circ_0039368	-6.48071	0.000223187
hsa_circ_0081717	-5.54102	0.0481759
hsa_circ_0002621	1.10622	0.0215366
hsa_circ_0125905	-5.6076	0.0399425
hsa_circ_0036122	-5.62171	0.0376944
hsa_circ_0106598	-6.15853	0.00298483
hsa_circ_0080891	-5.57918	0.0430939
hsa_circ_0029433	-6.24458	0.00157269
hsa_circ_0000967	-5.79855	0.0198155
hsa_circ_0086872	-5.6699	0.0322057
hsa_circ_0088614	-5.80169	0.0195316
hsa_circ_0019423	-6.4838	0.000210717
hsa_circ_0078754	-6.77661	9.55025e-06
hsa_circ_0008524	-5.81727	0.0184862
hsa_circ_0034685	-6.46171	0.000248534
hsa_circ_0100840	-5.82541	0.0176597
hsa_circ_0059865	-5.96212	0.00931442
hsa_circ_0005506	-5.75076	0.024104
hsa_circ_0010727	-6.02675	0.00645606
hsa_circ_0008984	-5.93528	0.0106334
hsa_circ_0060378	1.10995	0.00675915
hsa_circ_0123742	-5.79476	0.0206785
hsa_circ_0049377	1.2578	1.37678e-07
hsa_circ_0021058	-5.65376	0.0340077
hsa_circ_0120853	-5.72687	0.0263692
hsa_circ_0004491	-5.64171	0.0353395
hsa_circ_0104572	-6.22143	0.00183805
hsa_circ_0086974	-5.73675	0.025672
hsa_circ_0000533	-5.88754	0.0133284
hsa_circ_0112141	-6.01423	0.00697059
hsa_circ_0038613	-6.37011	0.000635518
hsa_circ_0107692	-5.63233	0.0363882
hsa_circ_0132890	-5.66932	0.0322454
hsa_circ_0102749	-5.99298	0.00800295
hsa_circ_0031970	1.13983	0.0104749
hsa_circ_0136165	1.19292	0.000246305
hsa_circ_0054163	-5.54249	0.0480011
hsa_circ_0008765	-6.33261	0.000768451
hsa_circ_0098960	-5.97968	0.00841465
hsa_circ_0012450	-6.04357	0.00592241
hsa_circ_0111031	-5.97692	0.00850716
hsa_circ_0038047	-6.16873	0.00267964
hsa_circ_0091785	-5.61517	0.038631
hsa_circ_0067711	1.21587	0.0121957
hsa_circ_0088266	-5.57204	0.0439321
hsa_circ_0046632	-1.14102	0.0019515
hsa_circ_0002643	4.91616	0.00796777
hsa_circ_0072497	-5.60819	0.0393457
hsa_circ_0136493	-6.38333	0.000522012
hsa_circ_0106408	-6.238	0.00162342
hsa_circ_0099796	-6.02095	0.00675517
hsa_circ_0006711	1.02248	0.0340819
hsa_circ_0005452	-5.6052	0.039712
hsa_circ_0051535	-6.40218	0.000436379
hsa_circ_0110979	-5.54541	0.0474423
hsa_circ_0045005	-5.88713	0.0137578
hsa_circ_0102068	-5.66703	0.0324355
hsa_circ_0006903	1.21018	0.0240174
hsa_circ_0060606	-5.77799	0.0217389
hsa_circ_0092059	-5.53432	0.0489612
hsa_circ_0096277	-5.65219	0.034393
hsa_circ_0002791	-1.03582	0.0005671
hsa_circ_0120165	-6.34438	0.000703041
hsa_circ_0127077	-5.82438	0.0177325
hsa_circ_0043404	-5.74166	0.0250402
hsa_circ_0000162	-5.92004	0.0114454
hsa_circ_0042563	-6.00564	0.00758367
hsa_circ_0011218	-5.81963	0.0188631
hsa_circ_0036805	-5.75306	0.0239792
hsa_circ_0110339	-5.73018	0.0260414
hsa_circ_0049398	1.49321	3.7761e-30
hsa_circ_0115299	-5.79436	0.0202146
hsa_circ_0088205	1.49906	1.94132e-08
hsa_circ_0110692	-1.11266	3.66629e-09
hsa_circ_0112707	-6.8567	4.98105e-06
hsa_circ_0070526	1.97853	2.4835e-20
hsa_circ_0024217	-6.03297	0.00624882
hsa_circ_0028295	-6.29425	0.00104388
hsa_circ_0003595	2.19784	2.41269e-25
hsa_circ_0103597	-6.238	0.00162342
hsa_circ_0005535	-5.7594	0.0231878
hsa_circ_0022724	1.6182	3.13774e-40
hsa_circ_0105108	-5.70259	0.0289176
hsa_circ_0083825	-6.17315	0.00257345
hsa_circ_0108907	-5.64813	0.0347977
hsa_circ_0008855	-5.69135	0.0299689
hsa_circ_0105749	-5.84379	0.0168023
hsa_circ_0066551	-5.7065	0.02845
hsa_circ_0078662	-5.69304	0.0296815
hsa_circ_0020177	-5.53306	0.0492301
hsa_circ_0027379	-6.22985	0.00186154
hsa_circ_0105801	-6.18996	0.00241511
hsa_circ_0106356	-5.8453	0.0163123
hsa_circ_0005803	1.23966	0.000730099
hsa_circ_0100687	-5.52801	0.0497125
hsa_circ_0010047	-5.81985	0.0187553
hsa_circ_0071840	-5.84165	0.0166403
hsa_circ_0068459	-6.03916	0.00610864
hsa_circ_0004662	2.33275	1.79772e-46
hsa_circ_0082099	1.08308	0.0251676
hsa_circ_0081686	-5.67716	0.0317449
hsa_circ_0042359	-5.69094	0.0304735
hsa_circ_0026729	-5.69191	0.0298659
hsa_circ_0016192	-6.08777	0.00481612
hsa_circ_0105002	-5.97091	0.00886763
hsa_circ_0015667	-6.10348	0.00421527
hsa_circ_0061851	-5.73072	0.0259049
hsa_circ_0094994	-5.64054	0.0354442
hsa_circ_0051805	-5.58426	0.0428649
hsa_circ_0105774	-6.11358	0.00382032
hsa_circ_0054630	-5.54061	0.0484377
hsa_circ_0051699	-5.78276	0.0212217
hsa_circ_0085657	1.00999	0.000145112
hsa_circ_0017184	-5.91619	0.0116466
hsa_circ_0000290	-5.76316	0.0228106
hsa_circ_0125167	-6.11862	0.0037283
hsa_circ_0105207	-5.59738	0.0405936
hsa_circ_0137763	1.56855	7.25558e-39
hsa_circ_0056760	-5.75347	0.0237875
hsa_circ_0024040	-5.9186	0.0114721
hsa_circ_0084418	-5.53495	0.0490287
hsa_circ_0049392	1.71532	5.16639e-12
hsa_circ_0109331	-6.1165	0.00375595
hsa_circ_0131095	-5.52738	0.0499975
hsa_circ_0005240	1.13577	3.11691e-08
hsa_circ_0005472	2.44997	1.15873e-81
hsa_circ_0019721	1.93025	1.86795e-17
hsa_circ_0110834	-6.18036	0.0024366
hsa_circ_0138708	1.00305	3.93767e-46
hsa_circ_0108039	-5.99295	0.00787635
hsa_circ_0109235	-5.607	0.0395059
hsa_circ_0048665	-5.81158	0.0188635
hsa_circ_0027285	-5.61655	0.0386123
hsa_circ_0109428	-6.1819	0.00252352
hsa_circ_0111510	-5.73784	0.025496
hsa_circ_0088194	1.42566	4.36595e-07
hsa_circ_0042585	-6.18321	0.00246772
hsa_circ_0124886	1.70601	8.69989e-06
hsa_circ_0063542	-5.87875	0.0141517
hsa_circ_0018455	-5.69923	0.0290002
hsa_circ_0040321	-5.96067	0.00938909
hsa_circ_0061518	1.35512	1.20791e-19
hsa_circ_0040254	-6.01197	0.00731386
hsa_circ_0095711	-5.60681	0.0398604
hsa_circ_0032334	-5.67504	0.0316546
hsa_circ_0129195	-5.69698	0.029263
hsa_circ_0008732	-5.68512	0.0306394
hsa_circ_0112353	-5.54249	0.0480011
hsa_circ_0049393	1.7531	1.65938e-28
hsa_circ_0020659	1.0219	0.0109659
hsa_circ_0106063	-5.79803	0.019855
hsa_circ_0033359	-5.75886	0.0234833
hsa_circ_0035309	2.15015	0.0210146
hsa_circ_0061499	1.8319	1.32508e-14
hsa_circ_0138955	1.1074	0.0282024
hsa_circ_0033209	-6.03696	0.0061127
hsa_circ_0014301	-5.58892	0.0416786
hsa_circ_0005580	-6.14553	0.00314794
hsa_circ_0110728	-5.52801	0.0497125
hsa_circ_0002170	-1.12197	5.39698e-06
hsa_circ_0130672	-5.81624	0.0185727
hsa_circ_0073781	-6.69516	2.32711e-05
hsa_circ_0061495	1.77078	7.85106e-14
hsa_circ_0047126	-5.89783	0.0127689
hsa_circ_0080258	-5.65376	0.0340077
hsa_circ_0130893	-5.52548	0.0499747
hsa_circ_0032016	-5.88706	0.0136228
hsa_circ_0068508	-5.62585	0.0371471
hsa_circ_0041883	-5.55724	0.045874
hsa_circ_0088120	-5.79226	0.0203067
hsa_circ_0001975	-6.08179	0.00465404
hsa_circ_0063900	-5.92765	0.0111387
hsa_circ_0027660	-5.60999	0.0393506
hsa_circ_0114322	-6.01513	0.00694971
hsa_circ_0038243	-5.76637	0.0227121
hsa_circ_0033321	-6.06498	0.00518185
hsa_circ_0000291	2.41248	4.07896e-20
hsa_circ_0083364	-5.83717	0.0167934
hsa_circ_0020568	-5.82027	0.0183511
hsa_circ_0101711	1.09408	0.0147108
hsa_circ_0055551	1.09968	1.33144e-23
hsa_circ_0001813	-6.43082	0.000380962
hsa_circ_0047816	-5.57081	0.0440294
hsa_circ_0014372	-6.24886	0.00156252
hsa_circ_0067433	-5.65955	0.0334518
hsa_circ_0083081	2.22833	3.80155e-20
hsa_circ_0112043	-5.76798	0.0223802
hsa_circ_0068539	1.01937	4.81233e-05
hsa_circ_0103972	-6.27524	0.00121023
hsa_circ_0069567	-5.94946	0.0100829
hsa_circ_0039471	1.55293	1.65319e-39
hsa_circ_0012766	-5.6341	0.036195
hsa_circ_0102528	-5.57877	0.0433465
hsa_circ_0138067	-5.6574	0.034001
hsa_circ_0114971	-5.75347	0.0237875
hsa_circ_0007888	-5.83207	0.017285
hsa_circ_0047983	-5.6739	0.0318184
hsa_circ_0081567	2.15903	2.59537e-28
hsa_circ_0107464	1.0524	3.54449e-16
hsa_circ_0014960	-5.8387	0.0167849
hsa_circ_0116065	-5.99021	0.00822725
hsa_circ_0135818	1.02	8.02118e-06
hsa_circ_0015428	2.4748	0.0405561
hsa_circ_0001904	-5.85782	0.0153119
hsa_circ_0026004	-6.08179	0.00465404
hsa_circ_0090677	-5.99295	0.00787635
hsa_circ_0008553	-5.76637	0.0227121
hsa_circ_0136576	-5.71985	0.0271933
hsa_circ_0121575	2.23377	0.00834584
hsa_circ_0121949	-6.22723	0.00174272
hsa_circ_0055475	-5.74438	0.0246474
hsa_circ_0049400	1.3434	1.09583e-12
hsa_circ_0017608	1.12465	2.58859e-07
hsa_circ_0052560	1.18834	0.0156214
hsa_circ_0011574	-6.20064	0.00212074
hsa_circ_0059113	-5.73347	0.0255645
hsa_circ_0088351	-6.24497	0.00164615
hsa_circ_0116871	-5.74548	0.0249333
hsa_circ_0030865	-5.84368	0.0166541
hsa_circ_0004529	-1.00429	2.45393e-09
hsa_circ_0035479	-6.01154	0.0071022
hsa_circ_0030773	-5.66932	0.0322454
hsa_circ_0063373	-5.58771	0.041854
hsa_circ_0115760	1.02914	0.0305067
hsa_circ_0082251	-5.80377	0.019496
hsa_circ_0066285	-5.61755	0.0382933
hsa_circ_0100348	-5.9386	0.0104503
hsa_circ_0107311	-6.22414	0.00180435
hsa_circ_0127943	-5.63644	0.03589
hsa_circ_0077074	-5.73018	0.0260414
hsa_circ_0024829	1.93785	2.09105e-07
hsa_circ_0070765	-6.00702	0.00721945
hsa_circ_0060240	1.055	0.0129129
hsa_circ_0034273	-6.76419	1.14652e-05
hsa_circ_0004414	1.47804	0.000161813
hsa_circ_0118923	1.25425	0.000515894
hsa_circ_0134974	-5.604	0.0398006
hsa_circ_0010556	-5.55413	0.0461566
hsa_circ_0005847	-5.72853	0.0260617
hsa_circ_0048806	-6.16384	0.00274135
hsa_circ_0013568	-5.71041	0.0280071
hsa_circ_0094391	-5.59134	0.0415221
hsa_circ_0031575	-5.98337	0.00826783
hsa_circ_0118033	-6.0554	0.00570046
hsa_circ_0077996	5.49072	0.00199929
hsa_circ_0018340	-5.63586	0.0363234
hsa_circ_0030099	-5.84825	0.0162717
hsa_circ_0058684	-5.96491	0.00919023
hsa_circ_0005640	-5.76637	0.0227121
hsa_circ_0076838	-6.39418	0.000466399
hsa_circ_0077865	2.25123	1.35806e-10
hsa_circ_0138435	-5.69698	0.029263
hsa_circ_0066657	-5.59979	0.0403134
hsa_circ_0068547	1.2391	7.572e-06
hsa_circ_0008041	-5.68131	0.0309946
hsa_circ_0134334	-5.92948	0.0117002
hsa_circ_0035631	1.20792	0.000867229
hsa_circ_0050395	-6.02317	0.00668618
hsa_circ_0030533	-5.8043	0.0193206
hsa_circ_0116157	-5.67088	0.0325556
hsa_circ_0018379	-6.58906	8.24129e-05
hsa_circ_0076286	-5.70035	0.0289361
hsa_circ_0103962	-5.81717	0.0183712
hsa_circ_0081220	-5.70203	0.0287121
hsa_circ_0047606	-5.92244	0.011409
hsa_circ_0095505	-5.54853	0.0469997
hsa_circ_0035296	-5.72206	0.0269586
hsa_circ_0001173	-5.6016	0.040128
hsa_circ_0040000	-6.07492	0.00486569
hsa_circ_0070474	1.33224	0.000208276
hsa_circ_0006053	-5.62011	0.0382683
hsa_circ_0019612	-5.6058	0.0397131
hsa_circ_0130639	-6.08779	0.00457632
hsa_circ_0080136	-5.76691	0.0224687
hsa_circ_0010128	1.01222	5.01786e-06
hsa_circ_0109294	1.67341	4.86619e-12
hsa_circ_0033559	-5.53243	0.0491143
hsa_circ_0070201	-6.29414	0.00109313
hsa_circ_0037936	-6.14389	0.00320248
hsa_circ_0093853	1.05788	0.0203321
hsa_circ_0021740	1.62286	2.27674e-07
hsa_circ_0089031	-5.72467	0.0264783
hsa_circ_0011167	-5.56773	0.0444863
hsa_circ_0108622	-5.91908	0.0115539
hsa_circ_0033346	-5.8905	0.0134605
hsa_circ_0112852	1.11893	0.0471299
hsa_circ_0100540	-5.57694	0.0436065
hsa_circ_0017092	-6.02095	0.00675517
hsa_circ_0027381	-5.90798	0.0122064
hsa_circ_0078399	-5.72357	0.0266026
hsa_circ_0043137	-6.12902	0.00344946
hsa_circ_0081563	1.96347	9.6148e-45
hsa_circ_0030697	-5.89384	0.0133811
hsa_circ_0125805	-6.55095	0.000104999
hsa_circ_0065610	-5.72261	0.0271111
hsa_circ_0104705	-5.69094	0.0304735
hsa_circ_0033230	-5.6288	0.0368572
hsa_circ_0024313	-5.70818	0.028104
hsa_circ_0062767	-5.75899	0.0236476
hsa_circ_0008066	-5.90707	0.0123562
hsa_circ_0038140	-5.6796	0.031239
hsa_circ_0022723	1.36856	8.53417e-38
hsa_circ_0036970	1.01178	0.00487936
hsa_circ_0037823	-5.64813	0.0347977
hsa_circ_0018681	-6.02583	0.00675157
hsa_circ_0037594	1.49946	2.93666e-11
hsa_circ_0033038	-5.79436	0.0202146
hsa_circ_0097936	-5.57999	0.0433753
hsa_circ_0122841	-6.15651	0.00303049
hsa_circ_0070206	-6.20725	0.00212457
hsa_circ_0129487	-5.68909	0.0301395
hsa_circ_0082312	-5.91046	0.0121847
hsa_circ_0006640	1.06605	0.00151436
hsa_circ_0064523	-5.94239	0.0105631
hsa_circ_0013932	-5.71597	0.0274516
hsa_circ_0105586	-5.53432	0.0489612
hsa_circ_0014464	-5.97044	0.00880817
hsa_circ_0123844	-5.71486	0.0275884
hsa_circ_0051996	-5.74927	0.0242844
hsa_circ_0084861	1.28142	0.0291354
hsa_circ_0002478	-5.80586	0.0193379
hsa_circ_0023942	1.03423	8.90395e-07
hsa_circ_0125940	-5.80377	0.019496
hsa_circ_0049634	-6.01601	0.00702831
hsa_circ_0055030	-5.601	0.0402553
hsa_circ_0028419	-5.75076	0.024104
hsa_circ_0135459	-5.75184	0.0240584
hsa_circ_0079984	-6.01646	0.00689186
hsa_circ_0012663	-5.93865	0.0106943
hsa_circ_0046021	-5.64871	0.0347086
hsa_circ_0138707	1.02135	1.07392e-11
hsa_circ_0038063	-5.61874	0.038227
hsa_circ_0005514	-5.71985	0.0271933
hsa_circ_0023008	-5.8069	0.0191933
hsa_circ_0045574	-6.01871	0.00680454
hsa_circ_0027710	1.02337	5.58407e-07
hsa_circ_0071422	1.15049	8.35907e-05
hsa_circ_0036126	-5.72357	0.0266026
hsa_circ_0068180	-6.33142	0.000820614
hsa_circ_0011120	-6.52698	0.000137943
hsa_circ_0117298	-5.87577	0.0142726
hsa_circ_0109427	-5.6046	0.0399697
hsa_circ_0042576	-5.78698	0.0210557
hsa_circ_0031012	-5.64696	0.0348401
hsa_circ_0005212	1.0626	0.0129592
hsa_circ_0036028	-5.84825	0.0162717
hsa_circ_0065230	-6.34567	0.000754933
hsa_circ_0120852	-1.23128	0.000611877
hsa_circ_0106715	-5.90943	0.0123373
hsa_circ_0076392	-6.05846	0.00545922
hsa_circ_0061696	1.08606	0.0148245
hsa_circ_0069243	-6.11988	0.00371675
hsa_circ_0048668	-5.73292	0.0259254
hsa_circ_0043731	-5.84825	0.0162717
hsa_circ_0020244	-5.91619	0.0116466
hsa_circ_0112052	-5.65856	0.0339873
hsa_circ_0042589	-5.7486	0.0243402
hsa_circ_0086848	-5.59919	0.0406656
hsa_circ_0080681	-5.89	0.0132095
hsa_circ_0126082	-6.29461	0.00105544
hsa_circ_0062014	-5.90068	0.012722
hsa_circ_0006272	-5.99067	0.00794682
hsa_circ_0109909	-5.97091	0.00886763
hsa_circ_0001763	2.13336	6.3667e-09
hsa_circ_0043950	-5.55848	0.0455964
hsa_circ_0122760	-5.97968	0.00841465
hsa_circ_0117931	-5.61874	0.038227
hsa_circ_0091911	1.24123	0.000130603
hsa_circ_0049383	1.1416	1.61074e-10
hsa_circ_0051086	-5.74493	0.0246002
hsa_circ_0124511	-5.59979	0.0403134
hsa_circ_0114967	-5.79581	0.0205683
hsa_circ_0012720	-5.88368	0.0138993
hsa_circ_0003987	3.82484	1.04022e-75
hsa_circ_0023734	-5.83759	0.0170709
hsa_circ_0119482	-5.64113	0.0356816
hsa_circ_0042991	-5.86032	0.0151169
hsa_circ_0008868	-5.53747	0.0488367
hsa_circ_0001246	-5.73237	0.0256826
hsa_circ_0065936	-6.12652	0.00365005
hsa_circ_0080986	-5.66185	0.0330381
hsa_circ_0010723	-5.82603	0.0181683
hsa_circ_0080141	-5.88311	0.0136296
hsa_circ_0032434	-5.77533	0.022027
hsa_circ_0032670	-5.66932	0.0322454
hsa_circ_0009152	-5.59316	0.04111
hsa_circ_0083897	1.01403	0.0237455
hsa_circ_0136676	-5.91715	0.0116395
hsa_circ_0053376	-6.13728	0.00328259
hsa_circ_0061706	1.90389	0.0427214
hsa_circ_0000331	-5.90991	0.0120055
hsa_circ_0005379	-5.5381	0.0484819
hsa_circ_0061502	2.2979	0.0224554
hsa_circ_0027139	-5.97137	0.00877709
hsa_circ_0112324	-5.84216	0.0166067
hsa_circ_0041586	-5.69867	0.029328
hsa_circ_0035135	-5.74818	0.0243159
hsa_circ_0104634	-5.59738	0.0405936
hsa_circ_0078302	-5.72316	0.0269015
hsa_circ_0058638	-6.36039	0.000666789
hsa_circ_0030906	-6.23531	0.00164723
hsa_circ_0011425	-5.83514	0.0169824
hsa_circ_0111825	-5.73948	0.0250478
hsa_circ_0088531	-5.5804	0.0429862
hsa_circ_0039789	-5.63644	0.03589
hsa_circ_0025017	-5.88072	0.0139975
hsa_circ_0100940	-5.65045	0.0348501
hsa_circ_0008725	1.49381	9.17942e-17
hsa_circ_0122923	-6.3773	0.000568654
hsa_circ_0106082	-6.41626	0.000375937
hsa_circ_0128572	-5.67619	0.0314987
hsa_circ_0010867	-5.7143	0.0276167
hsa_circ_0044995	-6.02185	0.00685673
hsa_circ_0123850	-5.57918	0.0430939
hsa_circ_0013312	-6.1537	0.00293142
hsa_circ_0021473	-5.99887	0.0075497
hsa_circ_0070411	-5.76852	0.0224668
hsa_circ_0134164	-5.97511	0.0089605
hsa_circ_0011267	-5.9104	0.0121618
hsa_circ_0073420	-6.29693	0.00106329
hsa_circ_0129591	3.73946	0.0478085
hsa_circ_0047734	-5.59557	0.0408859
hsa_circ_0002764	1.9628	1.15235e-08
hsa_circ_0096183	-5.53935	0.0484305
hsa_circ_0106886	-6.06063	0.00531669
hsa_circ_0122146	-5.8387	0.0167849
hsa_circ_0037593	1.48178	4.65224e-09
hsa_circ_0007701	-5.57918	0.0430939
hsa_circ_0001371	-6.17399	0.00271619
hsa_circ_0070443	-6.38732	0.000498668
hsa_circ_0007180	-5.94523	0.0101319
hsa_circ_0039653	-5.73894	0.0252145
hsa_circ_0008383	-5.68642	0.0305748
hsa_circ_0001180	1.33417	5.51889e-12
hsa_circ_0077814	-5.73072	0.0259049
hsa_circ_0110807	-5.54374	0.0479171
hsa_circ_0030671	-5.67675	0.0317367
hsa_circ_0120011	-5.54666	0.0473255
hsa_circ_0135921	-5.67504	0.0316546
hsa_circ_0122532	-5.7563	0.0239903
hsa_circ_0049693	1.26824	0.0180825
hsa_circ_0081575	2.04267	1.38203e-22
hsa_circ_0114210	-5.55102	0.0466156
hsa_circ_0023635	-5.71263	0.0280445
hsa_circ_0046015	-5.99021	0.00802657
hsa_circ_0120227	-5.59678	0.0408647
hsa_circ_0096459	-5.61058	0.039164
hsa_circ_0060517	-5.78857	0.0206626
hsa_circ_0040764	-5.96398	0.00921824
hsa_circ_0135398	-5.76423	0.0227395
hsa_circ_0083654	-5.64054	0.0354442
hsa_circ_0045937	1.27163	1.92655e-05
hsa_circ_0139906	-5.80679	0.0193726
hsa_circ_0008012	1.5541	2.11398e-05
hsa_circ_0137946	-5.8453	0.0163123
hsa_circ_0061511	1.46372	0.00468123
hsa_circ_0118591	-5.60819	0.0393457
hsa_circ_0016355	-6.35794	0.000618674
hsa_circ_0003828	-5.70818	0.028104
hsa_circ_0013871	1.26309	0.0137953
hsa_circ_0110344	-6.48231	0.000202238
hsa_circ_0039463	1.54793	7.23716e-14
hsa_circ_0116603	-6.04752	0.00582362
hsa_circ_0137947	-5.67733	0.031383
hsa_circ_0133745	1.85872	7.88911e-24
hsa_circ_0119179	-6.4117	0.000405244
hsa_circ_0032331	-5.74371	0.0249419
hsa_circ_0112123	1.09709	4.67729e-07
hsa_circ_0016555	1.38378	0.00109971
hsa_circ_0083376	1.07465	1.28568e-08
hsa_circ_0066873	-6.03872	0.00604535
hsa_circ_0131953	-5.77279	0.021986
hsa_circ_0013455	-5.63527	0.0360183
hsa_circ_0081569	2.44417	1.2395e-09
hsa_circ_0086563	-5.71763	0.0276615
hsa_circ_0002359	-1.34159	0.000635726
hsa_circ_0121958	-6.33998	0.000762279
hsa_circ_0033516	-5.97738	0.00859216
hsa_circ_0116800	-5.53369	0.0490406
hsa_circ_0045993	-5.89979	0.0132767
hsa_circ_0075534	-5.85238	0.0160135
hsa_circ_0039270	-1.21899	0.00773456
hsa_circ_0027204	-5.63762	0.0358098
hsa_circ_0031995	1.0138	3.22591e-05
hsa_circ_0088790	-5.81717	0.0183712
hsa_circ_0043267	-5.53495	0.0490287
hsa_circ_0138796	-6.08906	0.00468054
hsa_circ_0122843	-5.69078	0.0300712
hsa_circ_0084567	-5.61892	0.0383432
hsa_circ_0034865	-5.83207	0.017285
hsa_circ_0024230	-6.02583	0.00675157
hsa_circ_0131555	-5.64446	0.0352949
hsa_circ_0010254	-5.93438	0.0108463
hsa_circ_0099657	-5.71208	0.0277556
hsa_circ_0110394	-5.81095	0.0191495
hsa_circ_0075854	-6.59829	6.93572e-05
hsa_circ_0003914	1.95353	0.0329375
hsa_circ_0007562	-5.86732	0.0146989
hsa_circ_0000555	-5.62703	0.0370157
hsa_circ_0028708	-5.55227	0.0465336
hsa_circ_0140278	-5.89637	0.012803
hsa_circ_0051525	-5.84783	0.0162338
hsa_circ_0073440	-5.76798	0.0223802
hsa_circ_0032669	-6.00567	0.00733815
hsa_circ_0106776	-5.63351	0.0363373
hsa_circ_0057039	-5.75184	0.0240584
hsa_circ_0062157	-5.83921	0.0167036
hsa_circ_0124883	1.84991	6.53824e-05
hsa_circ_0126683	-5.61476	0.03872
hsa_circ_0121766	-5.69417	0.0295469
hsa_circ_0002012	1.27522	2.22796e-12
hsa_circ_0118390	-5.57265	0.043963
hsa_circ_0072391	1.07479	0.00130737
hsa_circ_0075072	-5.82787	0.017953
hsa_circ_0133772	-5.86333	0.0150014
hsa_circ_0005312	-5.94905	0.0103
hsa_circ_0076710	-5.90555	0.0123094
hsa_circ_0032671	-5.76905	0.0223263
hsa_circ_0029248	-6.04928	0.00571067
hsa_circ_0000362	-5.6064	0.0396748
hsa_circ_0056411	-5.9377	0.010669
hsa_circ_0116844	-6.19912	0.00228668
hsa_circ_0051352	1.24895	1.01012e-12
hsa_circ_0090373	-5.55724	0.045874
hsa_circ_0131329	-5.88171	0.0139469
hsa_circ_0006706	-5.72577	0.0264003
hsa_circ_0010530	-5.6796	0.031239
hsa_circ_0068021	-6.18758	0.00238367
hsa_circ_0119162	-6.1418	0.00322011
hsa_circ_0058989	-5.87677	0.0143807
hsa_circ_0089218	-5.57265	0.043963
hsa_circ_0016268	1.33486	0.000976566
hsa_circ_0018451	-5.81043	0.0190269
hsa_circ_0098153	-5.78064	0.021563
hsa_circ_0074178	-5.73606	0.0258299
hsa_circ_0005360	1.77202	1.32859e-09
hsa_circ_0035994	-5.58547	0.0429079
hsa_circ_0061754	-6.23378	0.00167817
hsa_circ_0105008	-5.91956	0.011432
hsa_circ_0043287	-6.00747	0.00738728
hsa_circ_0076099	-5.8827	0.0139141
hsa_circ_0003137	-5.83207	0.017469
hsa_circ_0092498	-5.53495	0.0490287
hsa_circ_0093525	-5.79751	0.0199732
hsa_circ_0011654	-6.06541	0.0052175
hsa_circ_0003657	-5.52864	0.0496858
hsa_circ_0021927	-5.94623	0.0104903
hsa_circ_0006531	-6.33046	0.000790672
hsa_circ_0133182	-5.80419	0.019644
hsa_circ_0044302	-5.71708	0.0273479
hsa_circ_0132325	-5.93099	0.0109294
hsa_circ_0003564	-6.37783	0.000578585
hsa_circ_0080152	-5.63527	0.0360183
hsa_circ_0067266	-5.81303	0.0188985
hsa_circ_0065335	-6.00838	0.00719421
hsa_circ_0137550	-5.65162	0.0346173
hsa_circ_0130700	-5.70691	0.0286327
hsa_circ_0115824	2.14928	4.98215e-07
hsa_circ_0043100	-5.57368	0.0439475
hsa_circ_0084409	-5.83759	0.0170709
hsa_circ_0099452	1.15867	9.86021e-09
hsa_circ_0048537	-6.32457	0.00083931
hsa_circ_0029581	-6.37674	0.000566204
hsa_circ_0107079	-5.75468	0.0238797
hsa_circ_0068534	1.26484	0.000154882
hsa_circ_0119510	-5.97549	0.00891825
hsa_circ_0026500	-6.02808	0.00656703
hsa_circ_0008130	-5.62171	0.0376944
hsa_circ_0017819	1.06662	0.0339283
hsa_circ_0002126	-5.53747	0.0488367
hsa_circ_0004839	-5.65781	0.033518
hsa_circ_0109132	1.96978	2.82529e-09
hsa_circ_0039460	1.54212	1.49246e-93
hsa_circ_0015335	-6.09967	0.00427869
hsa_circ_0017710	-5.53873	0.0485509
hsa_circ_0056453	-5.96859	0.00892312
hsa_circ_0117206	-5.57632	0.0434475
hsa_circ_0034349	-6.18509	0.00253104
hsa_circ_0012759	-5.61118	0.0391276
hsa_circ_0039933	-5.7653	0.0227061
hsa_circ_0022427	-5.59979	0.0403134
hsa_circ_0058997	-5.64755	0.0348907
hsa_circ_0053070	-5.75306	0.0239792
hsa_circ_0002603	-5.88648	0.0138366
hsa_circ_0064500	-5.80743	0.0195356
hsa_circ_0086133	-5.72687	0.0263692
hsa_circ_0014572	-5.76959	0.0222966
hsa_circ_0055932	-5.65376	0.0340077
hsa_circ_0036405	-5.63351	0.0363373
hsa_circ_0107198	-5.55661	0.0458492
hsa_circ_0038589	-5.58588	0.0422284
hsa_circ_0090881	-5.79646	0.0201657
hsa_circ_0018053	-6.16873	0.00267964
hsa_circ_0006217	-5.66818	0.0323171
hsa_circ_0002995	-5.70706	0.0282102
hsa_circ_0033196	-5.61595	0.0386706
hsa_circ_0048518	-5.53684	0.0485882
hsa_circ_0073786	-5.6052	0.039712
hsa_circ_0035243	-5.86433	0.0150888
hsa_circ_0085646	1.06143	2.46756e-06
hsa_circ_0104188	-5.83166	0.018022
hsa_circ_0037852	-5.64521	0.0353035
hsa_circ_0027708	1.06675	1.25242e-06
hsa_circ_0030097	-5.8336	0.0170381
hsa_circ_0058836	-6.2503	0.00146541
hsa_circ_0002199	-5.67276	0.0320584
hsa_circ_0090786	-5.67047	0.0321881
hsa_circ_0122014	1.15494	0.0122765
hsa_circ_0126521	-5.57796	0.0432793
hsa_circ_0008324	-5.64405	0.0352663
hsa_circ_0004917	-5.76637	0.0227121
hsa_circ_0090008	-6.0693	0.00512785
hsa_circ_0007648	-5.78064	0.021563
hsa_circ_0041494	-5.96491	0.00919023
hsa_circ_0105718	-5.57143	0.0442342
hsa_circ_0005413	2.54666	0.00701824
hsa_circ_0060545	1.88623	1.193e-24
hsa_circ_0061169	-6.28575	0.00112583
hsa_circ_0024951	-5.79907	0.0198408
hsa_circ_0026481	-5.64987	0.0345652
hsa_circ_0005734	-5.75509	0.0238051
hsa_circ_0046906	1.26775	1.85515e-08
hsa_circ_0010678	-6.29288	0.00112241
hsa_circ_0110479	-5.86524	0.0151409
hsa_circ_0121748	-5.97876	0.00843033
hsa_circ_0005591	-5.77545	0.0217697
hsa_circ_0100366	-5.54416	0.0476394
hsa_circ_0088216	-5.91764	0.0115325
hsa_circ_0137951	-6.3653	0.000581938
hsa_circ_0068727	-6.07018	0.0050504
hsa_circ_0120436	-5.70091	0.0288824
hsa_circ_0114411	-5.67619	0.0314987
hsa_circ_0117221	-5.63292	0.036422
hsa_circ_0072427	-5.61118	0.0391276
hsa_circ_0090338	-5.67904	0.0312972
hsa_circ_0030679	-5.88023	0.014075
hsa_circ_0112729	-6.10051	0.00429183
hsa_circ_0006371	1.40323	0.0111711
hsa_circ_0007776	-5.76007	0.0236678
hsa_circ_0003396	-5.79015	0.0205415
hsa_circ_0084833	-5.64813	0.0347977
hsa_circ_0002867	-5.80887	0.0191737
hsa_circ_0088501	-5.75184	0.0240584
hsa_circ_0131756	-5.79015	0.0205415
hsa_circ_0051428	3.80446	0.0258663
hsa_circ_0001183	-6.50861	0.000157465
hsa_circ_0024037	-6.23961	0.00161304
hsa_circ_0128659	-5.92628	0.0116716
hsa_circ_0026564	-6.25673	0.00141943
hsa_circ_0076896	-5.9939	0.00795362
hsa_circ_0061390	1.18133	3.61831e-12
hsa_circ_0066756	-5.70035	0.0289361
hsa_circ_0101146	-5.65781	0.033518
hsa_circ_0077831	-6.07448	0.00496468
hsa_circ_0030538	-5.69529	0.0294608
hsa_circ_0111045	1.23975	0.0325442
hsa_circ_0060000	-5.65781	0.033518
hsa_circ_0090359	-5.65393	0.0342633
hsa_circ_0044972	-5.78023	0.0214182
hsa_circ_0137762	1.4292	0.0233079
hsa_circ_0068606	-5.69135	0.0299689
hsa_circ_0066627	-5.88656	0.013409
hsa_circ_0018555	-5.75886	0.0234833
hsa_circ_0016563	1.61986	7.64594e-05
hsa_circ_0014035	1.35613	3.6073e-06
hsa_circ_0050204	-5.68188	0.0312376
hsa_circ_0112721	-5.69135	0.0299689
hsa_circ_0138950	1.00481	0.000265415
hsa_circ_0070194	-6.433	0.000323387
hsa_circ_0048418	1.41907	1.84666e-05
hsa_circ_0065084	-6.06714	0.00515678
hsa_circ_0039387	-5.83819	0.0167361
hsa_circ_0041831	-6.31989	0.000852982
hsa_circ_0013349	-5.69586	0.0294637
hsa_circ_0043898	-6.28649	0.00111846
hsa_circ_0126581	-6.25409	0.00144895
hsa_circ_0083212	-6.10264	0.00418836
hsa_circ_0003964	1.40124	3.61671e-06
hsa_circ_0031505	-6.14344	0.00324811
hsa_circ_0027144	-5.87073	0.0145832
hsa_circ_0078710	-6.24336	0.00158737
hsa_circ_0129208	2.6149	1.99665e-27
hsa_circ_0131596	-1.00446	1.30939e-12
hsa_circ_0019855	-5.88311	0.0136296
hsa_circ_0064475	-5.66588	0.032601
hsa_circ_0039651	-5.6607	0.0332012
hsa_circ_0023645	-5.84074	0.0165776
hsa_circ_0083361	-5.81043	0.0190269
hsa_circ_0035404	-6.17355	0.002622
hsa_circ_0064314	-6.25341	0.00153219
hsa_circ_0039461	1.48401	1.55622e-18
hsa_circ_0066260	-5.61773	0.038458
hsa_circ_0131990	-5.72853	0.0260617
hsa_circ_0118766	-6.39845	0.000448982
hsa_circ_0021530	-6.41237	0.000398459
hsa_circ_0081565	1.89566	7.64192e-27
hsa_circ_0105106	-5.82643	0.0176178
hsa_circ_0109131	1.6687	7.22619e-05
hsa_circ_0111136	-5.95135	0.00973829
hsa_circ_0049395	1.37051	6.12428e-18
hsa_circ_0106201	-5.63468	0.036342
hsa_circ_0106086	-5.58345	0.0424472
hsa_circ_0087483	-5.70483	0.0285392
hsa_circ_0010523	-6.18429	0.00252269
hsa_circ_0114119	-5.75899	0.0236476
hsa_circ_0109287	-5.63116	0.036492
hsa_circ_0002074	-5.69923	0.0290002
hsa_circ_0014457	-5.53369	0.0490406
hsa_circ_0104360	1.2064	0.0101901
hsa_circ_0006877	1.52568	3.0087e-17
hsa_circ_0109988	-5.79593	0.0199831
hsa_circ_0027191	-5.62703	0.0370157
hsa_circ_0072901	-5.55227	0.0465336
hsa_circ_0106895	-6.13109	0.00340547
hsa_circ_0081566	1.94109	8.41545e-33
hsa_circ_0039465	1.48642	4.43494e-27
hsa_circ_0099453	1.26287	0.00492198
hsa_circ_0109603	-5.57449	0.0439007
hsa_circ_0076488	1.01248	3.50495e-11
hsa_circ_0007795	-5.97461	0.00861063
hsa_circ_0057420	-5.88015	0.0140018
hsa_circ_0120832	-5.59013	0.0415676
hsa_circ_0116839	-6.0312	0.00637701
hsa_circ_0056390	-5.70315	0.028584
hsa_circ_0137543	-5.78182	0.021437
hsa_circ_0119161	-5.63937	0.0355934
hsa_circ_0008284	-6.3497	0.000722264
hsa_circ_0134985	-5.63116	0.036492
hsa_circ_0075685	-5.60759	0.0396925
hsa_circ_0081573	2.41464	5.81767e-16
hsa_circ_0023480	-5.86182	0.0153918
hsa_circ_0099246	1.065	1.14735e-11
hsa_circ_0052559	1.16712	0.000388199
hsa_circ_0081703	-5.80575	0.0195393
hsa_circ_0057002	-5.98838	0.00806221
hsa_circ_0030965	-6.00702	0.00721945
hsa_circ_0035569	-5.83921	0.0167036
hsa_circ_0003471	-5.90068	0.012722
hsa_circ_0109293	1.21987	1.60733e-05
hsa_circ_0115220	-5.57632	0.0434475
hsa_circ_0073002	-5.62585	0.0371471
hsa_circ_0018923	-5.75143	0.0242968
hsa_circ_0117546	-5.67733	0.031383
hsa_circ_0070658	-5.59195	0.041311
hsa_circ_0074688	-5.5665	0.044552
hsa_circ_0039650	-5.80117	0.0197292
hsa_circ_0014528	-6.19472	0.00225003
hsa_circ_0055124	-6.46107	0.000260274
hsa_circ_0081574	2.14667	1.42536e-47
hsa_circ_0070060	-5.76168	0.0234328
hsa_circ_0129641	-6.27886	0.0012729
hsa_circ_0036125	-5.59316	0.04111
hsa_circ_0062909	-5.6497	0.0345796
hsa_circ_0022284	-5.57449	0.0439007
hsa_circ_0004526	-5.61219	0.0390474
hsa_circ_0046912	-5.7197	0.0270372
hsa_circ_0006366	1.10994	0.000175224
hsa_circ_0121453	-5.52864	0.0496858
hsa_circ_0045322	1.24905	0.0240038
hsa_circ_0099491	-5.6341	0.036195
hsa_circ_0007621	1.06538	4.3533e-08
hsa_circ_0029022	-6.21754	0.002029
hsa_circ_0049300	-5.70763	0.0284391
hsa_circ_0019240	-5.6058	0.0397131
hsa_circ_0070341	-5.61357	0.0388131
hsa_circ_0043891	-6.1443	0.00314734
hsa_circ_0088200	1.59024	4.65683e-34
hsa_circ_0129200	-5.70203	0.0287121
hsa_circ_0013586	-5.91853	0.0118281
hsa_circ_0046012	-6.01108	0.00707725
hsa_circ_0093009	-5.75198	0.0240289
hsa_circ_0051747	-5.65103	0.0344599
hsa_circ_0024760	-5.65103	0.0344599
hsa_circ_0128608	3.53214	0.00105867
hsa_circ_0044847	-5.77917	0.0215171
hsa_circ_0102227	-5.56712	0.0446344
hsa_circ_0085722	1.1454	0.000299325
hsa_circ_0061707	1.46654	1.89093e-08
hsa_circ_0105993	-5.57449	0.0442305
hsa_circ_0097342	-6.03521	0.00653627
hsa_circ_0070199	-6.4776	0.000217012
hsa_circ_0077618	-5.77226	0.0222124
hsa_circ_0064452	-5.85228	0.0157008
hsa_circ_0041292	-5.54541	0.0474423
hsa_circ_0083358	-5.81043	0.0190269
hsa_circ_0110868	-6.1455	0.00318279
hsa_circ_0075452	-5.74547	0.0246375
hsa_circ_0001544	1.03829	0.00348127
hsa_circ_0001526	2.67948	0.0175823
hsa_circ_0072876	-1.11643	1.78936e-05
hsa_circ_0088207	1.98458	4.60761e-19
hsa_circ_0038673	-1.02669	0.00233973
hsa_circ_0034310	-5.65781	0.033518
hsa_circ_0064531	-6.03651	0.00613305
hsa_circ_0050278	-6.00838	0.00719421
hsa_circ_0055508	-5.76303	0.0235269
hsa_circ_0045231	-5.71375	0.0277594
hsa_circ_0118624	-5.52801	0.0497125
hsa_circ_0065447	1.26932	0.002914
hsa_circ_0081051	-6.08991	0.00449401
hsa_circ_0137226	-5.61118	0.0391276
hsa_circ_0055496	-5.8453	0.0163123
hsa_circ_0066512	-5.8152	0.0190019
hsa_circ_0103682	-5.54102	0.0481759
hsa_circ_0122045	-5.63351	0.0363373
hsa_circ_0078241	-5.67846	0.0313072
hsa_circ_0075644	-6.78665	8.44359e-06
hsa_circ_0013298	-6.05889	0.00534684
hsa_circ_0103748	1.13597	0.012414
hsa_circ_0048999	-5.61874	0.038227
hsa_circ_0037471	-6.37069	0.000582263
hsa_circ_0067440	1.46947	8.88172e-34
hsa_circ_0076912	-1.10284	0.00355641
hsa_circ_0036076	-5.79646	0.0201657
hsa_circ_0076914	-5.6796	0.031239
hsa_circ_0081329	-5.6004	0.0403688
hsa_circ_0040848	-5.78129	0.0213469
hsa_circ_0086539	-5.64171	0.0353395
hsa_circ_0017429	1.4377	0.0348102
hsa_circ_0028290	-6.40593	0.000409015
hsa_circ_0023878	-5.78752	0.0207455
hsa_circ_0043504	-6.53189	0.000133786
hsa_circ_0035502	1.44464	2.56883e-08
hsa_circ_0017075	-5.54978	0.0467709
hsa_circ_0132958	-6.0418	0.00597909
hsa_circ_0079957	-6.01242	0.00708785
hsa_circ_0076692	-6.26887	0.00131253
hsa_circ_0106613	-5.7912	0.020406
hsa_circ_0126631	-5.90075	0.0125768
hsa_circ_0077830	-5.96347	0.0092627
hsa_circ_0137412	-5.56404	0.0448531
hsa_circ_0035866	-5.80273	0.019498
hsa_circ_0136941	-5.63762	0.0358098
hsa_circ_0070160	-6.13563	0.00330141
hsa_circ_0005628	1.01984	2.81332e-18
hsa_circ_0077703	-5.88319	0.0141999
hsa_circ_0022369	1.03529	0.0192961
hsa_circ_0126316	-5.64987	0.0345652
hsa_circ_0113143	-6.04092	0.00600717
hsa_circ_0015430	1.79817	3.99811e-14
hsa_circ_0027432	-5.67561	0.0316963
hsa_circ_0140763	-5.68755	0.0304956
hsa_circ_0064258	-6.04885	0.00607537
hsa_circ_0048364	2.01691	2.3658e-09
hsa_circ_0134169	-5.73237	0.0256826
hsa_circ_0124474	-5.69191	0.0298659
hsa_circ_0007168	-6.04709	0.00586421
hsa_circ_0016767	-5.58588	0.0422284
hsa_circ_0048334	-5.82335	0.0178363
hsa_circ_0003032	-5.94144	0.0102515
hsa_circ_0073146	-5.5665	0.044552
hsa_circ_0105107	-5.76155	0.0231285
hsa_circ_0070715	-5.80377	0.019496
hsa_circ_0134919	-6.61728	5.41668e-05
hsa_circ_0018567	1.01234	0.00322981
hsa_circ_0055611	-5.907	0.0124897
hsa_circ_0123541	-5.64737	0.0348947
hsa_circ_0015935	-5.79331	0.0202428
hsa_circ_0136553	-6.20647	0.00213003
hsa_circ_0018939	-5.62407	0.0375537
hsa_circ_0005020	-6.18634	0.00238994
hsa_circ_0069300	-5.75347	0.0237875
hsa_circ_0069250	-5.93908	0.0107026
hsa_circ_0069762	-1.16367	0.000511121
hsa_circ_0004433	-6.22916	0.00171739
hsa_circ_0026142	-6.50228	0.000178347
hsa_circ_0095035	-5.85932	0.0152056
hsa_circ_0097828	-5.63703	0.0360298
hsa_circ_0045106	-5.92483	0.0111975
hsa_circ_0122802	-5.65492	0.0339146
hsa_circ_0124891	-5.87528	0.0146689
hsa_circ_0059106	-6.5534	0.000105681
hsa_circ_0007885	-5.79867	0.0205784
hsa_circ_0078541	2.36091	2.63911e-26
hsa_circ_0035207	1.1636	0.0191031
hsa_circ_0118687	-5.83759	0.0170709
hsa_circ_0022911	-5.59979	0.0403134
hsa_circ_0004898	1.36825	8.88372e-08
hsa_circ_0081457	-5.92866	0.0109824
hsa_circ_0071704	1.05784	0.00955775
hsa_circ_0006599	-5.56835	0.0443795
hsa_circ_0098670	-5.82849	0.0176707
hsa_circ_0072596	-5.59074	0.0415739
hsa_circ_0005706	-6.07234	0.00501995
hsa_circ_0004633	-5.663	0.0328927
hsa_circ_0123232	1.06069	0.0269356
hsa_circ_0094782	1.514	0.00241553
hsa_circ_0052025	-5.80794	0.0190764
hsa_circ_0008085	-5.87081	0.0145263
hsa_circ_0049382	1.10113	0.0276413
hsa_circ_0068179	-1.03965	0.00767663
hsa_circ_0078750	-6.17796	0.00249885
hsa_circ_0023288	-6.28453	0.00113505
hsa_circ_0088195	1.25811	2.88985e-19
hsa_circ_0021829	-5.6022	0.0402549
hsa_circ_0007974	-5.53935	0.0484305
hsa_circ_0111196	-5.54978	0.0467709
hsa_circ_0113707	-5.54061	0.0484377
hsa_circ_0015433	1.65619	1.15311e-21
hsa_circ_0026145	-6.79254	8.07848e-06
hsa_circ_0055420	1.24349	0.00275494
hsa_circ_0004072	-6.19394	0.0023372
hsa_circ_0003837	-5.94381	0.0101164
hsa_circ_0094093	-5.93854	0.0109086
hsa_circ_0081571	2.05638	9.65878e-193
hsa_circ_0033217	-6.50419	0.000164101
hsa_circ_0053417	-5.89734	0.0127679
hsa_circ_0030602	-5.79342	0.0206656
hsa_circ_0013239	2.58706	7.62705e-103
hsa_circ_0130428	-5.79237	0.0207479
hsa_circ_0119431	-5.72797	0.0263874
hsa_circ_0119630	-6.38041	0.000510238
hsa_circ_0006168	-5.81209	0.0188739
hsa_circ_0063328	-5.66185	0.0330381
hsa_circ_0006331	-6.02897	0.00640054
hsa_circ_0059796	-5.58345	0.0424472
hsa_circ_0065574	-5.86082	0.0153253
hsa_circ_0129476	-6.26849	0.00141419
hsa_circ_0081570	1.83041	8.9083e-08
hsa_circ_0034795	-5.77811	0.0216443
hsa_circ_0084382	-5.55971	0.0453829
hsa_circ_0107536	-5.59195	0.041311
hsa_circ_0053000	-1.04951	0.0323548
hsa_circ_0048370	2.0319	8.94037e-08
hsa_circ_0116060	-5.57265	0.043963
hsa_circ_0118290	-5.6052	0.039712
hsa_circ_0007477	-5.63233	0.0363882
hsa_circ_0002579	1.47909	3.52544e-16
hsa_circ_0137135	-5.68512	0.0306394
hsa_circ_0087204	1.18548	3.92038e-29
hsa_circ_0019588	-5.93765	0.01056
hsa_circ_0080699	-6.06238	0.00532545
hsa_circ_0006303	-6.13025	0.00356922
hsa_circ_0012003	1.55517	1.10498e-12
hsa_circ_0081568	2.10854	1.09392e-133
hsa_circ_0061035	-5.71264	0.0279355
hsa_circ_0136124	-6.3369	0.000740016
hsa_circ_0068548	1.15555	6.00491e-33
hsa_circ_0057866	-6.24382	0.00156742
hsa_circ_0113405	1.25518	4.13986e-10
hsa_circ_0010555	-5.77492	0.0222107
hsa_circ_0012001	1.23527	6.68671e-16
hsa_circ_0107680	1.09852	0.000501568
hsa_circ_0072554	2.6453	4.98624e-27
hsa_circ_0137705	-5.56712	0.0446344
hsa_circ_0015427	2.35144	1.22246e-34
hsa_circ_0004967	1.46429	0.000205007
hsa_circ_0120797	1.16971	0.0404322
hsa_circ_0131390	-5.99614	0.00774662
hsa_circ_0048130	-5.61357	0.0388131
hsa_circ_0036251	-5.87329	0.0145286
hsa_circ_0084406	-5.70188	0.0293186
hsa_circ_0029140	-5.99204	0.00797205
hsa_circ_0114217	-6.16141	0.00282417
hsa_circ_0122956	-6.16141	0.00282417
hsa_circ_0138412	-6.03829	0.0061518
hsa_circ_0061484	-5.73402	0.025723
hsa_circ_0060539	2.32387	0.0409422
hsa_circ_0107310	-5.92628	0.0116716
hsa_circ_0080957	-6.18673	0.00233416
hsa_circ_0029873	-5.53306	0.0492301
hsa_circ_0086123	-6.00748	0.00725843
hsa_circ_0025552	-5.85531	0.0158396
hsa_circ_0093915	-1.51775	0.0490029
hsa_circ_0080460	-5.89	0.0132095
hsa_circ_0042732	-5.56938	0.0446732
hsa_circ_0083209	-5.96905	0.00895909
hsa_circ_0110462	-5.74656	0.0247247
hsa_circ_0005017	-5.92196	0.011289
hsa_circ_0078880	-5.52801	0.0497125
hsa_circ_0039652	-5.80221	0.0195626
hsa_circ_0071042	-5.81251	0.0187941
hsa_circ_0109326	-5.70147	0.028918
hsa_circ_0058977	-6.46289	0.000257053
hsa_circ_0113246	-5.79803	0.019855
hsa_circ_0023179	-5.52991	0.0494366
hsa_circ_0015424	1.97316	4.14461e-15
hsa_circ_0044258	-5.91907	0.0116968
hsa_circ_0011732	-6.08863	0.00447441
hsa_circ_0099456	1.20825	0.0304873
hsa_circ_0066542	-5.60681	0.0398604
hsa_circ_0038983	1.14761	0.000183577
hsa_circ_0076819	-5.68017	0.0311273
hsa_circ_0104108	-5.75563	0.0236026
hsa_circ_0036127	-5.59195	0.041311
hsa_circ_0083300	-5.73292	0.0259254
hsa_circ_0123570	-5.78394	0.0211902
hsa_circ_0136150	-6.15863	0.00322648
hsa_circ_0054454	-5.54853	0.0469997
hsa_circ_0063493	-5.56773	0.0444863
hsa_circ_0009995	-5.83105	0.0172839
hsa_circ_0089959	-5.58304	0.042874
hsa_circ_0040765	-5.9852	0.00816684
hsa_circ_0002186	-5.84581	0.0164713
hsa_circ_0008295	-5.70035	0.0289361
hsa_circ_0057392	-1.0255	0.00045694
hsa_circ_0019417	-5.92292	0.0112396
hsa_circ_0112005	-5.63116	0.036492
hsa_circ_0001277	1.01898	0.00011565
hsa_circ_0131965	-5.67676	0.0317567
hsa_circ_0044324	-5.62939	0.0369259
hsa_circ_0001735	-5.82889	0.0178801
hsa_circ_0067330	-6.13522	0.00337561
hsa_circ_0005498	-6.14553	0.00314794
hsa_circ_0030513	-5.86923	0.0147466
hsa_circ_0001759	1.90531	1.15618e-13
hsa_circ_0060249	-6.08735	0.00451123
hsa_circ_0042708	1.35592	1.06843e-08
hsa_circ_0088199	1.13351	4.06804e-16
hsa_circ_0040507	-5.5318	0.0495585
hsa_circ_0010412	-5.75832	0.0232789
hsa_circ_0029959	-5.60939	0.0392316
hsa_circ_0110207	1.09083	3.62552e-06
hsa_circ_0090705	-5.70315	0.028584
hsa_circ_0103584	-6.10221	0.00421423
hsa_circ_0008010	1.26549	0.00165712
hsa_circ_0070574	-5.84022	0.0166966
hsa_circ_0072776	1.11826	0.0151303
hsa_circ_0041957	3.72253	1.17459e-67
hsa_circ_0056413	-5.96351	0.00931934
hsa_circ_0079683	-5.70818	0.028104
hsa_circ_0079069	-6.16267	0.0028473
hsa_circ_0103976	-1.06152	0.00437345
hsa_circ_0140039	-5.88705	0.0134994
hsa_circ_0036124	-5.76101	0.0230657
hsa_circ_0094972	-5.89098	0.0131203
hsa_circ_0132857	-5.54499	0.047885
hsa_circ_0077381	-5.95041	0.00980639
hsa_circ_0120778	1.53143	0.0022316
hsa_circ_0073436	-5.66185	0.0330381
hsa_circ_0003419	-6.0865	0.00477159
hsa_circ_0027741	-5.80273	0.019498
hsa_circ_0055060	-5.75725	0.0234107
hsa_circ_0113491	-5.86583	0.0147704
hsa_circ_0078708	-6.37644	0.000563195
hsa_circ_0047199	-5.59134	0.0415221
hsa_circ_0006023	-5.80523	0.0195886
hsa_circ_0127835	-5.93337	0.0110096
hsa_circ_0120795	-5.74818	0.0243159
hsa_circ_0070727	-5.6341	0.036195
hsa_circ_0106780	-5.61773	0.038458
hsa_circ_0007322	-5.73566	0.0254466
hsa_circ_0050367	-5.91715	0.0116395
hsa_circ_0050478	-5.62052	0.0378584
hsa_circ_0134037	-5.70035	0.0289361
hsa_circ_0005935	-5.68981	0.0304427
hsa_circ_0075006	-5.78499	0.0211061
hsa_circ_0033371	-5.84125	0.0167613
hsa_circ_0076464	-5.87627	0.014201
hsa_circ_0044821	-5.79015	0.0205415
hsa_circ_0094924	-5.85027	0.0159209
hsa_circ_0113222	-5.56527	0.0446745
hsa_circ_0111080	-5.87577	0.0142726
hsa_circ_0003165	-5.5751	0.0435713
hsa_circ_0003176	-5.52801	0.0497125
hsa_circ_0105277	-5.86483	0.0148215
hsa_circ_0018957	-5.89686	0.012872
hsa_circ_0051209	-6.13026	0.00343693
hsa_circ_0067204	-5.75832	0.0232789
hsa_circ_0082094	-5.77065	0.0221607
hsa_circ_0072558	2.47535	9.62531e-42
hsa_circ_0036123	-5.66185	0.0330381
hsa_circ_0019421	1.44225	4.741e-05
hsa_circ_0033387	-5.56157	0.0453855
hsa_circ_0067441	2.772	0.0474344
hsa_circ_0084967	-6.06844	0.00521154
hsa_circ_0077783	1.52016	2.93485e-11
hsa_circ_0023794	-5.99887	0.0075497
hsa_circ_0083785	-6.27626	0.00128889
hsa_circ_0058496	-1.09363	0.00815278
hsa_circ_0003609	-1.18248	0.00572756
hsa_circ_0129755	-6.01601	0.0070671
hsa_circ_0004103	1.09205	2.71163e-06
hsa_circ_0073879	2.80505	2.18957e-35
hsa_circ_0118578	-5.59316	0.04111
hsa_circ_0107191	-6.04313	0.00606587
hsa_circ_0082708	-6.11358	0.00382032
hsa_circ_0112954	-1.25359	0.00991594
hsa_circ_0094992	-5.5665	0.044552
hsa_circ_0085759	-5.74221	0.0247715
hsa_circ_0112010	-5.55537	0.0459696
hsa_circ_0006554	1.07536	0.020013
hsa_circ_0099455	1.41726	0.00845191
hsa_circ_0064768	-6.06194	0.00525894
hsa_circ_0092843	-6.07406	0.00490531
hsa_circ_0072927	-6.18155	0.0025195
hsa_circ_0122576	-5.7996	0.0196902
hsa_circ_0001185	1.39078	7.67945e-07
hsa_circ_0088203	1.12971	0.000119126
hsa_circ_0004266	1.04985	0.0448438
hsa_circ_0070568	-5.76423	0.0227395
hsa_circ_0061517	2.97926	0.0303833
hsa_circ_0130875	1.34988	4.85425e-09
hsa_circ_0054990	-5.6526	0.0341606
hsa_circ_0110772	-6.30306	0.00101001
hsa_circ_0003812	-1.08229	0.00181048
hsa_circ_0060228	-5.61773	0.038458
hsa_circ_0136762	-5.94333	0.0102216
hsa_circ_0006236	-6.33655	0.000777673
hsa_circ_0115261	-5.73402	0.025723
hsa_circ_0035459	-5.72191	0.0268827
hsa_circ_0023248	-5.6607	0.0332012
hsa_circ_0015420	1.7751	3.65078e-31
hsa_circ_0034102	-6.01691	0.00696131
hsa_circ_0037609	-5.89286	0.0133652
hsa_circ_0114886	-6.31579	0.000909635
hsa_circ_0000985	-6.15983	0.00298224
hsa_circ_0026503	-5.9806	0.00841454
hsa_circ_0002636	-5.53977	0.0483345
hsa_circ_0107963	-5.58649	0.0420955
hsa_circ_0100330	-5.54541	0.0474423
hsa_circ_0132359	-6.93657	1.54784e-06
hsa_circ_0048633	-6.21162	0.0019912
hsa_circ_0011850	-5.7536	0.0239997
hsa_circ_0009258	-5.83921	0.0167036
hsa_circ_0074019	-5.57632	0.0434475
hsa_circ_0051371	-5.8069	0.0191933
hsa_circ_0078424	-6.10011	0.00417354
hsa_circ_0068233	-5.81406	0.0187077
hsa_circ_0122258	-5.74112	0.0248843
hsa_circ_0104401	1.43209	0.0232947
hsa_circ_0086663	-5.96859	0.00892312
hsa_circ_0084747	-6.23808	0.00162948
hsa_circ_0008964	-5.95416	0.00963293
hsa_circ_0010964	-5.82787	0.017953
hsa_circ_0010445	-5.53495	0.0490287
hsa_circ_0060543	2.48543	1.12349e-23
hsa_circ_0109324	-5.72963	0.025962
hsa_circ_0041958	3.46715	5.90848e-59
hsa_circ_0042219	-5.55971	0.0453829
hsa_circ_0049385	1.10142	1.34843e-05
hsa_circ_0060235	-5.91384	0.0120426
hsa_circ_0110239	1.11382	0.000261583
hsa_circ_0020739	-5.6058	0.0397131
hsa_circ_0122961	-6.09375	0.00438064
hsa_circ_0030789	-6.01642	0.00731906
hsa_circ_0106359	-6.1998	0.00221956
hsa_circ_0033218	-5.97368	0.00864971
hsa_circ_0003085	-5.9032	0.0131939

## Sheet: 6 h
Gene Symbol	Log2 (control / 6h	Qvalue (control /6h
hsa_circ_0057004	-5.49512	0.0375025
hsa_circ_0028251	-5.53204	0.0336987
hsa_circ_0085503	-5.80592	0.013447
hsa_circ_0122924	-6.04505	0.00423879
hsa_circ_0053829	-5.5979	0.0277751
hsa_circ_0031078	-5.52811	0.0340357
hsa_circ_0078961	1.0513	6.63781e-07
hsa_circ_0056237	-5.45901	0.0417062
hsa_circ_0032708	-5.69978	0.0193341
hsa_circ_0001554	-5.46522	0.0407175
hsa_circ_0107713	-6.23891	0.00118234
hsa_circ_0112718	-6.20529	0.00157629
hsa_circ_0017964	-5.95978	0.00631148
hsa_circ_0116641	-5.62324	0.0257713
hsa_circ_0130567	1.17576	2.22694e-05
hsa_circ_0109295	1.26711	0.0381762
hsa_circ_0056674	-5.38446	0.0499775
hsa_circ_0024523	-5.50513	0.0364471
hsa_circ_0046346	-5.4939	0.0378734
hsa_circ_0120791	-5.58134	0.0291613
hsa_circ_0052453	-5.64973	0.023503
hsa_circ_0097507	-5.67064	0.0220866
hsa_circ_0007874	-5.69793	0.0194832
hsa_circ_0008409	1.7354	5.89703e-08
hsa_circ_0021126	1.12386	2.38164e-07
hsa_circ_0130076	-1.17757	2.36215e-05
hsa_circ_0085714	1.99034	4.4903e-09
hsa_circ_0118805	-5.46932	0.0404257
hsa_circ_0116368	-5.42748	0.0452186
hsa_circ_0043187	-5.44008	0.0435792
hsa_circ_0054667	-5.74579	0.0164841
hsa_circ_0127797	-5.67669	0.0209994
hsa_circ_0078594	-5.50806	0.036076
hsa_circ_0010809	-5.50006	0.0370297
hsa_circ_0114343	-2.41178	0.0242162
hsa_circ_0110165	-5.69289	0.0202087
hsa_circ_0099309	-5.63207	0.0248548
hsa_circ_0134598	-5.89246	0.00907253
hsa_circ_0003224	-6.08744	0.00323768
hsa_circ_0139893	-5.71183	0.0186828
hsa_circ_0047270	-5.5797	0.0296271
hsa_circ_0012002	1.37876	1.13905e-18
hsa_circ_0027665	-5.77863	0.0144122
hsa_circ_0028445	2.07736	4.67223e-09
hsa_circ_0135268	-5.70674	0.0188421
hsa_circ_0111722	-5.4622	0.0409515
hsa_circ_0068541	1.42897	1.18937e-08
hsa_circ_0048965	-5.48192	0.0390272
hsa_circ_0054983	-5.5547	0.0315098
hsa_circ_0016890	-5.80731	0.0127125
hsa_circ_0018581	1.24331	1.6528e-05
hsa_circ_0070590	-5.50502	0.03663
hsa_circ_0115832	3.47997	0.00020323
hsa_circ_0031641	1.05985	0.0376463
hsa_circ_0016150	-5.62657	0.0252039
hsa_circ_0003352	-5.77201	0.0150044
hsa_circ_0085382	1.12474	0.000336684
hsa_circ_0083363	-5.88515	0.00905419
hsa_circ_0028449	2.04016	1.82123e-05
hsa_circ_0082633	3.76605	1.46127e-134
hsa_circ_0085711	1.76314	6.68309e-13
hsa_circ_0092492	-5.95028	0.00661132
hsa_circ_0129827	-5.92336	0.00753267
hsa_circ_0081038	1.46866	1.98036e-12
hsa_circ_0080948	-5.55651	0.0312072
hsa_circ_0129303	-5.40288	0.0481322
hsa_circ_0068048	-5.77113	0.0149616
hsa_circ_0007131	-5.60227	0.0272318
hsa_circ_0021352	-5.80394	0.013079
hsa_circ_0139236	-5.40841	0.0472899
hsa_circ_0009471	-5.93991	0.00693815
hsa_circ_0099447	1.29852	0.0278094
hsa_circ_0002479	-5.87207	0.00958971
hsa_circ_0127104	-6.06062	0.00365667
hsa_circ_0088192	1.44398	5.84528e-09
hsa_circ_0051354	1.4385	9.10788e-11
hsa_circ_0080156	-6.40234	0.000336257
hsa_circ_0020149	-5.45173	0.0420285
hsa_circ_0025997	-5.84357	0.0111145
hsa_circ_0095252	1.31184	0.000286028
hsa_circ_0076597	-1.25858	0.00186982
hsa_circ_0043937	1.08835	0.0437998
hsa_circ_0101479	-6.14574	0.00225906
hsa_circ_0021722	1.0281	0.0290727
hsa_circ_0023610	-5.54115	0.0333529
hsa_circ_0136932	-5.52497	0.0343862
hsa_circ_0022383	-5.81882	0.0122886
hsa_circ_0026539	-1.49917	7.34422e-09
hsa_circ_0138712	-5.60151	0.0271931
hsa_circ_0044682	-5.44452	0.0429825
hsa_circ_0005352	-5.63156	0.0250999
hsa_circ_0099462	1.87816	5.27126e-05
hsa_circ_0068303	-5.47651	0.0394233
hsa_circ_0103648	-5.76747	0.0150497
hsa_circ_0002195	1.50118	1.5843e-08
hsa_circ_0006887	-1.04646	0.0151067
hsa_circ_0008346	-5.76591	0.0150377
hsa_circ_0111842	-5.95491	0.00661194
hsa_circ_0103505	-5.67125	0.0214291
hsa_circ_0129680	-5.91199	0.0079651
hsa_circ_0035605	-5.71217	0.0188335
hsa_circ_0010527	-5.72352	0.0181304
hsa_circ_0077617	-5.86014	0.0102918
hsa_circ_0007878	-5.59215	0.028065
hsa_circ_0051074	-5.45367	0.0420294
hsa_circ_0107647	-5.50795	0.0365899
hsa_circ_0006933	1.40244	4.54183e-06
hsa_circ_0083625	1.52847	1.73258e-06
hsa_circ_0098084	-7.31886	2.25169e-08
hsa_circ_0081035	1.57214	4.32471e-18
hsa_circ_0074876	-5.43717	0.0440693
hsa_circ_0015489	1.10277	0.00703046
hsa_circ_0064719	-5.40184	0.0480248
hsa_circ_0077499	-1.01918	0.0212329
hsa_circ_0057571	1.20294	0.00219796
hsa_circ_0018446	-5.5139	0.0357096
hsa_circ_0022555	-5.65958	0.0224109
hsa_circ_0068537	1.16899	6.65253e-08
hsa_circ_0086416	-5.6192	0.0259386
hsa_circ_0098700	3.22438	0.0181109
hsa_circ_0044510	-5.50992	0.036071
hsa_circ_0131909	-1.01675	0.015571
hsa_circ_0028809	-5.68916	0.0202187
hsa_circ_0099119	-5.68117	0.0206961
hsa_circ_0106530	-5.46906	0.0412703
hsa_circ_0093900	-6.00454	0.00508543
hsa_circ_0074681	-5.40927	0.0470213
hsa_circ_0006944	-5.83089	0.0119628
hsa_circ_0038749	-5.64334	0.0236615
hsa_circ_0097004	-5.57095	0.029944
hsa_circ_0020778	-5.66841	0.0219142
hsa_circ_0110478	-5.7619	0.0154146
hsa_circ_0123579	-5.70696	0.0190604
hsa_circ_0127698	-6.01315	0.00490088
hsa_circ_0008540	-5.81561	0.0125394
hsa_circ_0078749	-5.44231	0.0431531
hsa_circ_0016248	-6.24032	0.00123388
hsa_circ_0055180	-5.54853	0.0321861
hsa_circ_0070473	1.10237	0.0208909
hsa_circ_0088562	-5.65346	0.023058
hsa_circ_0004940	1.41748	0.000181
hsa_circ_0001563	-1.69038	0.0287268
hsa_circ_0005678	-5.76245	0.0158763
hsa_circ_0128380	-5.46942	0.0402525
hsa_circ_0087285	-5.68295	0.020744
hsa_circ_0101116	-5.43924	0.0436215
hsa_circ_0031932	-6.06222	0.00384809
hsa_circ_0007192	1.27298	1.06997e-05
hsa_circ_0022619	1.1137	0.00434912
hsa_circ_0070536	-5.82353	0.0119943
hsa_circ_0024865	-5.94267	0.00694045
hsa_circ_0104538	1.44281	1.24316e-10
hsa_circ_0135821	1.33006	1.04242e-05
hsa_circ_0115581	-5.46027	0.0413482
hsa_circ_0122385	-5.91058	0.00801364
hsa_circ_0000088	-5.72229	0.0179485
hsa_circ_0016144	-5.82543	0.0121
hsa_circ_0037323	-5.72512	0.0178917
hsa_circ_0134064	-5.68117	0.0206961
hsa_circ_0101013	-5.63692	0.0244884
hsa_circ_0006380	-1.35132	1.3387e-14
hsa_circ_0127665	-5.6477	0.0232922
hsa_circ_0009551	-6.20193	0.00155026
hsa_circ_0046026	1.17345	0.00676031
hsa_circ_0006320	1.5246	8.47123e-08
hsa_circ_0005290	1.37544	8.41092e-25
hsa_circ_0069144	1.01525	4.99611e-08
hsa_circ_0021717	1.11783	1.17038e-06
hsa_circ_0100369	-5.65154	0.0230133
hsa_circ_0037764	-1.01366	0.0122122
hsa_circ_0005031	-6.16179	0.00197727
hsa_circ_0119246	1.19678	0.00138465
hsa_circ_0110237	1.12369	0.000114918
hsa_circ_0055641	-5.60151	0.0271931
hsa_circ_0061296	-5.63327	0.0247201
hsa_circ_0061170	-5.56329	0.0307839
hsa_circ_0001070	-6.10048	0.00299961
hsa_circ_0104871	-5.74993	0.0161772
hsa_circ_0134325	-6.32392	0.000647605
hsa_circ_0063360	1.95054	1.38773e-07
hsa_circ_0079519	-5.73437	0.0170807
hsa_circ_0041307	-5.98829	0.00557742
hsa_circ_0003669	-5.95258	0.00657884
hsa_circ_0002824	1.86406	2.62542e-08
hsa_circ_0099587	1.68953	1.20681e-07
hsa_circ_0128553	1.06727	2.72792e-06
hsa_circ_0038722	1.34162	0.000736901
hsa_circ_0109438	-5.54283	0.0325471
hsa_circ_0017183	-5.4006	0.048477
hsa_circ_0139936	-5.76414	0.0151947
hsa_circ_0001417	-5.54593	0.0324169
hsa_circ_0072013	1.29627	7.28424e-05
hsa_circ_0045339	-6.03368	0.00438767
hsa_circ_0104398	1.59101	0.0112529
hsa_circ_0000161	-5.65924	0.023178
hsa_circ_0001587	-1.49172	9.55225e-11
hsa_circ_0108117	-5.50619	0.0363691
hsa_circ_0118133	-5.89222	0.00892195
hsa_circ_0039459	2.53629	1.59036e-107
hsa_circ_0025511	-5.65863	0.0225367
hsa_circ_0048168	-5.76591	0.0150377
hsa_circ_0095251	1.08103	1.53894e-05
hsa_circ_0027214	-5.76991	0.0150466
hsa_circ_0070208	-1.32542	1.8175e-11
hsa_circ_0079953	-6.46411	0.000202533
hsa_circ_0046504	-5.74737	0.0162236
hsa_circ_0129677	-6.07355	0.00339668
hsa_circ_0048675	-1.33521	1.92537e-05
hsa_circ_0030985	-5.90502	0.00835608
hsa_circ_0072802	-5.72342	0.0178202
hsa_circ_0051435	-6.38225	0.000416264
hsa_circ_0059712	-6.83502	4.70552e-06
hsa_circ_0050472	-5.48382	0.038557
hsa_circ_0003445	-5.62571	0.0251188
hsa_circ_0003148	-6.00341	0.00513503
hsa_circ_0124296	-5.61008	0.0269204
hsa_circ_0097690	-5.81975	0.0122392
hsa_circ_0114108	-5.49084	0.0378679
hsa_circ_0053664	-5.901	0.00885172
hsa_circ_0125773	-5.5979	0.0277751
hsa_circ_0038435	-5.38446	0.0499775
hsa_circ_0037858	1.29642	7.3132e-20
hsa_circ_0086247	1.46654	0.00293588
hsa_circ_0080163	-6.31319	0.000697732
hsa_circ_0135994	-6.04902	0.00395624
hsa_circ_0008004	-6.21755	0.00137389
hsa_circ_0124556	1.21692	0.0130241
hsa_circ_0024042	-6.41051	0.000330997
hsa_circ_0045518	-5.73867	0.0168005
hsa_circ_0046823	-1.01643	0.000304992
hsa_circ_0090224	-5.83815	0.0111688
hsa_circ_0117058	-5.41267	0.0466469
hsa_circ_0001652	-5.48084	0.0389907
hsa_circ_0058353	-6.31845	0.000660414
hsa_circ_0038550	-5.80016	0.0133133
hsa_circ_0084372	-5.82849	0.0117034
hsa_circ_0049216	-6.01517	0.00498126
hsa_circ_0118683	-5.66423	0.0222323
hsa_circ_0067463	-6.08989	0.00316822
hsa_circ_0006417	-1.07889	0.00406072
hsa_circ_0091024	-5.44758	0.0425065
hsa_circ_0026548	-1.26986	4.37163e-10
hsa_circ_0004949	-5.79355	0.0144215
hsa_circ_0040952	-1.11641	0.0113455
hsa_circ_0039344	-6.06077	0.00401102
hsa_circ_0102616	-5.55368	0.0315158
hsa_circ_0044696	-5.77871	0.0146687
hsa_circ_0136009	-6.78788	8.8906e-06
hsa_circ_0106118	-5.77612	0.0151113
hsa_circ_0115402	1.44914	2.37176e-07
hsa_circ_0065413	1.27598	0.00380549
hsa_circ_0014373	-5.64793	0.023326
hsa_circ_0065315	-5.94795	0.00669525
hsa_circ_0025128	-5.99757	0.00522553
hsa_circ_0063381	-5.4612	0.04148
hsa_circ_0017187	-5.9045	0.00867758
hsa_circ_0110343	-5.81797	0.0123287
hsa_circ_0038814	-5.43271	0.0445457
hsa_circ_0025046	-1.23485	0.00196914
hsa_circ_0088204	1.64332	2.18784e-06
hsa_circ_0072451	1.09448	0.000443875
hsa_circ_0082180	-5.71206	0.0195653
hsa_circ_0130798	1.26582	0.00155281
hsa_circ_0015280	-5.47868	0.039131
hsa_circ_0081327	-5.4285	0.0448669
hsa_circ_0072150	-1.20806	0.000865282
hsa_circ_0072149	-5.42005	0.0456769
hsa_circ_0051701	-6.35407	0.000500285
hsa_circ_0054634	2.55004	0.00153162
hsa_circ_0004885	1.03024	0.00013851
hsa_circ_0007049	-5.42962	0.0446997
hsa_circ_0138782	1.05561	0.00121484
hsa_circ_0064988	-6.23109	0.00127145
hsa_circ_0088201	1.82053	9.37335e-30
hsa_circ_0076851	-5.74026	0.0169258
hsa_circ_0098291	-6.01816	0.00462821
hsa_circ_0127831	-5.53204	0.0336987
hsa_circ_0057781	-5.7619	0.0154146
hsa_circ_0058189	-5.67064	0.0220866
hsa_circ_0117192	-5.39754	0.0487129
hsa_circ_0017797	-5.69443	0.0197429
hsa_circ_0072412	-5.82998	0.0116418
hsa_circ_0070202	-1.28471	9.91549e-06
hsa_circ_0080209	1.31288	0.000197374
hsa_circ_0069461	-6.57152	7.83776e-05
hsa_circ_0075035	1.60675	3.55671e-05
hsa_circ_0030145	1.10429	5.95555e-05
hsa_circ_0106660	-5.98016	0.00573092
hsa_circ_0041853	-5.56993	0.0301265
hsa_circ_0010667	-5.72936	0.0173076
hsa_circ_0120898	-5.94643	0.00706303
hsa_circ_0094727	1.20667	6.95896e-06
hsa_circ_0135565	1.04072	2.36715e-06
hsa_circ_0109433	-5.58561	0.028949
hsa_circ_0087751	-6.10834	0.00276022
hsa_circ_0065448	1.11912	0.0341517
hsa_circ_0083222	-5.54076	0.0328816
hsa_circ_0093157	2.51066	6.01053e-17
hsa_circ_0098779	-6.13786	0.00232246
hsa_circ_0028668	-5.56047	0.0312024
hsa_circ_0111750	-5.5547	0.0315098
hsa_circ_0006791	1.56722	2.29966e-13
hsa_circ_0067693	-5.84383	0.0110379
hsa_circ_0137537	-5.49914	0.0370859
hsa_circ_0003403	1.2579	0.00473316
hsa_circ_0048084	-1.12224	0.0128321
hsa_circ_0085937	-6.10957	0.00276868
hsa_circ_0070471	1.22376	2.20173e-06
hsa_circ_0021141	1.04956	2.62756e-08
hsa_circ_0048899	1.15905	0.0407441
hsa_circ_0038716	1.38016	0.00118495
hsa_circ_0002965	1.41074	9.83912e-05
hsa_circ_0016562	1.26704	0.000737206
hsa_circ_0007964	-5.47352	0.0397178
hsa_circ_0041388	-5.80407	0.0128988
hsa_circ_0133887	-5.83899	0.0111777
hsa_circ_0093904	-5.42989	0.0450337
hsa_circ_0054993	1.45515	2.20963e-08
hsa_circ_0121956	-5.5547	0.0315098
hsa_circ_0099458	1.49541	2.65257e-33
hsa_circ_0012967	-5.60786	0.0272029
hsa_circ_0091839	-5.61563	0.0259492
hsa_circ_0103061	-5.44247	0.0436937
hsa_circ_0009702	-1.72114	0.0213396
hsa_circ_0018575	1.62438	2.56195e-09
hsa_circ_0091634	-6.34267	0.000550707
hsa_circ_0088196	1.50118	0.00154897
hsa_circ_0083618	3.41268	7.8701e-69
hsa_circ_0001618	1.32021	5.51657e-09
hsa_circ_0015805	-5.40727	0.0473087
hsa_circ_0023375	-5.68658	0.0203975
hsa_circ_0081788	-5.42626	0.0453508
hsa_circ_0087600	-5.85167	0.0111916
hsa_circ_0058177	-6.25151	0.00114129
hsa_circ_0002959	-6.11651	0.00268084
hsa_circ_0049154	-5.61539	0.0259819
hsa_circ_0100374	-6.37601	0.000426019
hsa_circ_0062587	-5.95125	0.00680216
hsa_circ_0072550	2.21178	0.0389172
hsa_circ_0097447	1.58677	5.14203e-12
hsa_circ_0098078	-1.34703	1.38202e-05
hsa_circ_0031577	-5.86097	0.010246
hsa_circ_0029299	-5.705	0.0196004
hsa_circ_0081564	2.69111	3.72766e-72
hsa_circ_0073445	-6.09535	0.00321643
hsa_circ_0000358	1.07764	0.00246947
hsa_circ_0106318	-6.14094	0.00232459
hsa_circ_0024179	-5.52403	0.0348309
hsa_circ_0084868	1.12117	0.0239611
hsa_circ_0003090	1.48558	2.33001e-09
hsa_circ_0026467	-5.65514	0.0227376
hsa_circ_0004254	1.68101	2.79381e-14
hsa_circ_0019366	-5.62778	0.0253018
hsa_circ_0087347	-5.74647	0.0162892
hsa_circ_0046824	-1.00999	0.00282961
hsa_circ_0011310	-5.68046	0.0209754
hsa_circ_0053948	-5.83957	0.0114177
hsa_circ_0026769	-5.52497	0.0343862
hsa_circ_0089236	-6.3697	0.000527116
hsa_circ_0130856	-3.27494	7.01823e-39
hsa_circ_0072358	-5.56012	0.0313613
hsa_circ_0089374	3.09483	0.0151686
hsa_circ_0099444	1.38274	2.84422e-07
hsa_circ_0131368	-6.22623	0.00131053
hsa_circ_0109706	-5.74767	0.0168572
hsa_circ_0005543	1.41883	1.19788e-05
hsa_circ_0010922	-5.54672	0.0321485
hsa_circ_0109237	-6.31424	0.000706949
hsa_circ_0135118	-5.68295	0.020744
hsa_circ_0105223	-6.71006	1.88268e-05
hsa_circ_0003294	1.24339	1.49331e-10
hsa_circ_0115808	-5.50528	0.0367171
hsa_circ_0086623	1.01266	1.2729e-10
hsa_circ_0020983	1.3429	0.00155229
hsa_circ_0004370	1.06426	1.90183e-13
hsa_circ_0087865	-5.69465	0.0199893
hsa_circ_0040302	-5.98528	0.00552359
hsa_circ_0008769	-6.23842	0.00120778
hsa_circ_0032119	-5.69465	0.0199893
hsa_circ_0083488	-6.73296	1.52183e-05
hsa_circ_0080636	-5.73199	0.0175071
hsa_circ_0071186	-5.83815	0.0111688
hsa_circ_0112982	-5.45478	0.0417886
hsa_circ_0140342	-5.97439	0.00593617
hsa_circ_0029531	-5.72525	0.0178944
hsa_circ_0016384	-5.68129	0.0210545
hsa_circ_0097637	-6.10834	0.00276022
hsa_circ_0022668	-5.40499	0.0475609
hsa_circ_0073453	-6.07819	0.00330972
hsa_circ_0036397	-5.59941	0.0276533
hsa_circ_0096075	-5.51229	0.0358605
hsa_circ_0101784	-5.41693	0.04607
hsa_circ_0104598	-5.77871	0.0146687
hsa_circ_0093863	-5.5319	0.033894
hsa_circ_0100013	-5.53907	0.0332505
hsa_circ_0101375	-5.81233	0.012754
hsa_circ_0055882	-6.45734	0.00021387
hsa_circ_0060056	-5.646	0.0233705
hsa_circ_0024390	1.20261	1.58781e-26
hsa_circ_0134776	-6.29695	0.000777797
hsa_circ_0099197	-5.57375	0.0297741
hsa_circ_0024909	-5.55934	0.0310163
hsa_circ_0032400	-5.49701	0.0372467
hsa_circ_0006263	-1.64751	0.0359107
hsa_circ_0137997	-5.74138	0.0165791
hsa_circ_0082066	-5.46011	0.0415531
hsa_circ_0016181	-5.47677	0.0395757
hsa_circ_0080395	-5.58714	0.0284774
hsa_circ_0006075	-5.61083	0.026855
hsa_circ_0099460	1.44854	0.00313108
hsa_circ_0033455	-5.39744	0.0486065
hsa_circ_0037978	-5.42653	0.0450023
hsa_circ_0078097	-5.52207	0.0345734
hsa_circ_0006405	-5.9172	0.00783184
hsa_circ_0055730	-5.69114	0.0203927
hsa_circ_0103280	1.17384	1.70214e-05
hsa_circ_0044623	-5.58613	0.0286684
hsa_circ_0068293	-5.55265	0.0315647
hsa_circ_0014019	-5.58714	0.0284774
hsa_circ_0128095	-5.73618	0.0168826
hsa_circ_0071980	1.04185	0.0490676
hsa_circ_0030649	-1.06271	0.000342907
hsa_circ_0072007	1.07519	2.18235e-08
hsa_circ_0116865	-5.81482	0.0123884
hsa_circ_0090920	-5.54179	0.0326889
hsa_circ_0121751	-5.40927	0.0470213
hsa_circ_0118006	-5.72857	0.017852
hsa_circ_0100593	-5.66841	0.0219142
hsa_circ_0019258	-5.49487	0.0375009
hsa_circ_0069764	-6.49964	0.000145397
hsa_circ_0035424	-1.16542	3.97351e-11
hsa_circ_0063312	-5.70512	0.0190108
hsa_circ_0003312	2.97324	0.00680384
hsa_circ_0101856	-5.60524	0.0268026
hsa_circ_0088547	-5.4611	0.0410637
hsa_circ_0077910	-5.82523	0.0118481
hsa_circ_0072866	-5.41806	0.0460366
hsa_circ_0039462	2.51238	5.24958e-49
hsa_circ_0095448	-5.94932	0.00673911
hsa_circ_0111586	-5.62571	0.0251188
hsa_circ_0015950	-5.48382	0.038557
hsa_circ_0098635	-1.20303	1.74476e-13
hsa_circ_0134069	-6.52957	0.000110452
hsa_circ_0065784	-5.48382	0.038557
hsa_circ_0106341	-5.63218	0.024568
hsa_circ_0037937	-5.80341	0.0130472
hsa_circ_0117949	-5.45173	0.0420285
hsa_circ_0088206	1.42677	2.11359e-06
hsa_circ_0132853	-5.4285	0.0448669
hsa_circ_0036519	-5.92374	0.00802343
hsa_circ_0122342	-6.13666	0.00234844
hsa_circ_0097737	-1.0481	0.0238878
hsa_circ_0080130	-5.72845	0.0173749
hsa_circ_0117301	-6.08371	0.00326539
hsa_circ_0088213	-5.60449	0.0272315
hsa_circ_0067706	1.35278	4.1014e-05
hsa_circ_0018876	-1.39625	0.000530216
hsa_circ_0115893	4.53745	5.02403e-187
hsa_circ_0047594	-5.64238	0.023681
hsa_circ_0081562	2.55071	1.11565e-197
hsa_circ_0094762	-5.57119	0.0302053
hsa_circ_0129460	-5.95258	0.00657884
hsa_circ_0005774	-5.60436	0.0277862
hsa_circ_0021959	-5.73687	0.0170609
hsa_circ_0119444	-5.94207	0.00686281
hsa_circ_0098063	-5.69279	0.0199387
hsa_circ_0076898	-6.061	0.00384901
hsa_circ_0133744	2.8763	4.0955e-30
hsa_circ_0093829	1.21728	3.96807e-08
hsa_circ_0045315	1.0995	0.00995484
hsa_circ_0139459	-5.78829	0.0138312
hsa_circ_0120380	-5.89146	0.00875788
hsa_circ_0014202	-5.72308	0.018195
hsa_circ_0024923	-5.74566	0.0163654
hsa_circ_0064270	4.48758	1.67076e-07
hsa_circ_0110802	-6.42949	0.000273642
hsa_circ_0085913	-5.82737	0.0120976
hsa_circ_0087195	2.9904	0.0338278
hsa_circ_0115844	2.14064	3.2754e-33
hsa_circ_0006285	-1.0546	0.00535074
hsa_circ_0019422	1.83245	5.47969e-11
hsa_circ_0130698	1.56887	4.68094e-07
hsa_circ_0040852	-5.84658	0.0109231
hsa_circ_0000539	-6.03901	0.00417278
hsa_circ_0021816	-5.42005	0.0456769
hsa_circ_0131783	-5.68916	0.0202187
hsa_circ_0129601	-5.62301	0.0253077
hsa_circ_0108760	-5.62669	0.0250442
hsa_circ_0123170	-5.66875	0.0223336
hsa_circ_0135453	-5.47558	0.0398991
hsa_circ_0043016	-5.40499	0.0475609
hsa_circ_0026222	1.21187	0.000137813
hsa_circ_0020562	-5.64311	0.023679
hsa_circ_0119552	-5.41154	0.0467067
hsa_circ_0108239	-5.6107	0.0264275
hsa_circ_0096509	-5.40174	0.0482818
hsa_circ_0035160	-5.46194	0.041382
hsa_circ_0071523	1.68721	1.75006e-08
hsa_circ_0137761	1.59598	3.64912e-19
hsa_circ_0065858	-6.10625	0.00282613
hsa_circ_0128178	-5.8945	0.0086282
hsa_circ_0089845	-6.02611	0.00455044
hsa_circ_0080231	1.05987	2.35595e-08
hsa_circ_0086798	-5.63486	0.024391
hsa_circ_0053064	-5.43829	0.0440619
hsa_circ_0126042	-5.60414	0.0273452
hsa_circ_0032506	1.0496	5.17625e-05
hsa_circ_0058661	-1.08477	0.000594561
hsa_circ_0039887	1.05267	0.0023324
hsa_circ_0096145	-5.46001	0.0412218
hsa_circ_0035151	-6.03935	0.00423535
hsa_circ_0016201	-5.53308	0.0336406
hsa_circ_0052994	-5.45063	0.0421965
hsa_circ_0079530	-5.56827	0.0304015
hsa_circ_0027183	-6.06817	0.00354147
hsa_circ_0008761	-6.239	0.00123623
hsa_circ_0039168	-5.44231	0.0431531
hsa_circ_0082624	3.26221	2.13952e-45
hsa_circ_0087934	-6.03861	0.00423545
hsa_circ_0088193	1.59902	0.00130508
hsa_circ_0037564	-5.48382	0.038557
hsa_circ_0042491	-5.46011	0.0415531
hsa_circ_0029383	-5.40927	0.0470213
hsa_circ_0017037	-5.4359	0.0440804
hsa_circ_0057588	1.53803	0.000314171
hsa_circ_0010982	-5.46714	0.0408497
hsa_circ_0077161	-5.68822	0.0202808
hsa_circ_0049217	-5.89188	0.00904823
hsa_circ_0127610	-5.50715	0.0364264
hsa_circ_0019290	-5.97286	0.00609149
hsa_circ_0116906	1.40238	6.85266e-12
hsa_circ_0097622	-6.06007	0.0037867
hsa_circ_0002963	1.65695	8.073e-06
hsa_circ_0066484	-5.50795	0.0365899
hsa_circ_0041179	-6.13289	0.00245529
hsa_circ_0058622	1.131	1.067e-05
hsa_circ_0028154	-5.57364	0.0303958
hsa_circ_0028443	1.3882	4.33945e-08
hsa_circ_0059031	-5.80255	0.0130417
hsa_circ_0074111	-6.02927	0.00442851
hsa_circ_0007584	-5.94657	0.00671675
hsa_circ_0090343	-5.60612	0.0271064
hsa_circ_0045534	-5.96727	0.0061848
hsa_circ_0041519	-5.64408	0.0235434
hsa_circ_0070732	-5.80414	0.0130055
hsa_circ_0122318	-5.61291	0.0263725
hsa_circ_0018482	-5.38995	0.0493818
hsa_circ_0048148	-5.664	0.0223062
hsa_circ_0020447	-5.40174	0.0482818
hsa_circ_0130911	-5.50594	0.036467
hsa_circ_0027378	-5.4359	0.0440804
hsa_circ_0100505	1.49131	0.000944969
hsa_circ_0005175	-5.46027	0.0413482
hsa_circ_0065425	1.10351	2.54871e-05
hsa_circ_0008232	2.0051	0.0361399
hsa_circ_0120718	-5.97016	0.00605822
hsa_circ_0003891	-5.91359	0.00788427
hsa_circ_0131675	-6.07606	0.00342479
hsa_circ_0005484	-5.81475	0.0125661
hsa_circ_0016732	-5.41354	0.0465311
hsa_circ_0088891	-5.67941	0.0210963
hsa_circ_0096945	-5.42316	0.0454427
hsa_circ_0056872	-5.43298	0.044482
hsa_circ_0015584	-5.78763	0.0137575
hsa_circ_0043681	-5.90762	0.00826446
hsa_circ_0131355	-5.59367	0.0282247
hsa_circ_0002902	-5.59952	0.0273984
hsa_circ_0085250	-5.7209	0.0181858
hsa_circ_0111644	-5.49711	0.03756
hsa_circ_0118329	-5.45073	0.0430022
hsa_circ_0004726	-5.4254	0.0450981
hsa_circ_0115395	1.63678	3.07812e-25
hsa_circ_0057174	-6.01108	0.00480286
hsa_circ_0033223	-5.71825	0.0182816
hsa_circ_0131911	-5.45807	0.0413739
hsa_circ_0038433	-5.62864	0.0249825
hsa_circ_0084678	-5.3911	0.0493661
hsa_circ_0036534	-5.47543	0.039677
hsa_circ_0060808	1.45994	4.85641e-07
hsa_circ_0109716	-5.77201	0.0150044
hsa_circ_0013651	-5.52207	0.0345734
hsa_circ_0067845	1.12186	1.01011e-10
hsa_circ_0048049	-5.84609	0.0109009
hsa_circ_0070664	-5.46657	0.0409788
hsa_circ_0044294	-5.4317	0.0446258
hsa_circ_0083182	-6.30676	0.000719204
hsa_circ_0006452	2.39213	4.3236e-15
hsa_circ_0114788	-5.85096	0.0106988
hsa_circ_0100233	-5.69815	0.0196273
hsa_circ_0081572	2.10203	9.13674e-17
hsa_circ_0099464	1.60017	0.00464084
hsa_circ_0014428	-5.61638	0.0258378
hsa_circ_0008186	1.21672	3.90208e-06
hsa_circ_0055903	1.02375	0.0105951
hsa_circ_0086274	-5.41892	0.0458544
hsa_circ_0120189	-5.65537	0.0232458
hsa_circ_0037398	-5.98758	0.00561184
hsa_circ_0022741	-5.64951	0.0235378
hsa_circ_0115833	4.93423	0.00529341
hsa_circ_0098795	-1.03429	0.00466821
hsa_circ_0126558	-5.48598	0.0384639
hsa_circ_0087856	-5.63595	0.0245104
hsa_circ_0027961	-5.9794	0.00576638
hsa_circ_0058905	-5.84504	0.0112239
hsa_circ_0074606	-5.63703	0.0245131
hsa_circ_0024323	-5.48987	0.0384228
hsa_circ_0039467	2.74673	1.60832e-43
hsa_circ_0021091	-5.99683	0.00519554
hsa_circ_0080842	1.14557	4.87102e-06
hsa_circ_0072831	-5.72342	0.0178202
hsa_circ_0050635	-5.61366	0.0260315
hsa_circ_0037402	-5.53398	0.033562
hsa_circ_0060544	2.58235	2.52625e-23
hsa_circ_0052442	-5.56216	0.0309301
hsa_circ_0099261	1.96722	2.99823e-05
hsa_circ_0097593	-5.97898	0.00577714
hsa_circ_0122081	-5.48895	0.0380317
hsa_circ_0001589	-7.37645	1.27821e-08
hsa_circ_0015680	-5.88357	0.00921675
hsa_circ_0061514	2.10651	1.17434e-57
hsa_circ_0082812	-6.15539	0.0020753
hsa_circ_0131751	-5.43701	0.0438577
hsa_circ_0017311	-6.21296	0.00166905
hsa_circ_0013678	-6.10696	0.00292027
hsa_circ_0137324	-6.10797	0.00290057
hsa_circ_0040580	-5.54672	0.0321485
hsa_circ_0112538	-5.43074	0.0445796
hsa_circ_0018589	1.08329	0.000266704
hsa_circ_0065678	-5.58235	0.0289392
hsa_circ_0100345	-5.65108	0.0237059
hsa_circ_0031573	-1.61147	0.0356528
hsa_circ_0118468	1.3779	0.00263504
hsa_circ_0132071	-5.50406	0.036549
hsa_circ_0130107	-5.70604	0.0190207
hsa_circ_0003681	-5.55059	0.031788
hsa_circ_0110012	-5.50725	0.0363874
hsa_circ_0085398	-5.61465	0.0259723
hsa_circ_0007113	-6.20089	0.00157241
hsa_circ_0004536	-5.70049	0.0193768
hsa_circ_0067287	-5.50113	0.0369587
hsa_circ_0095649	-5.72754	0.0174685
hsa_circ_0036921	-1.00928	2.78517e-06
hsa_circ_0073640	-6.52149	0.000127581
hsa_circ_0035167	-5.80169	0.0130605
hsa_circ_0090727	-5.7721	0.0151495
hsa_circ_0060287	-5.50006	0.0370297
hsa_circ_0002874	1.17415	2.22646e-12
hsa_circ_0096372	-1.02019	0.000290449
hsa_circ_0047218	-5.89735	0.00864632
hsa_circ_0095169	-5.50183	0.0372123
hsa_circ_0124145	-5.71825	0.0182816
hsa_circ_0105667	-5.64067	0.0240719
hsa_circ_0044306	-5.58814	0.0283244
hsa_circ_0021420	-5.69524	0.0199892
hsa_circ_0024526	-5.57755	0.0294525
hsa_circ_0084743	-6.38225	0.000416264
hsa_circ_0061524	3.00915	0.0144903
hsa_circ_0103680	-5.664	0.0223062
hsa_circ_0096814	2.39691	0.0378241
hsa_circ_0072135	-5.42738	0.0450829
hsa_circ_0036122	-5.40613	0.0473995
hsa_circ_0095473	-5.58714	0.0284774
hsa_circ_0106598	-5.94368	0.00708196
hsa_circ_0067003	1.19675	8.63634e-08
hsa_circ_0138896	-5.84929	0.0106624
hsa_circ_0119131	-5.70327	0.0190747
hsa_circ_0115409	-5.67692	0.0213245
hsa_circ_0041313	-5.68117	0.0206961
hsa_circ_0027705	1.47896	1.84251e-05
hsa_circ_0086872	-5.45478	0.0417886
hsa_circ_0020359	-5.95594	0.00657723
hsa_circ_0028329	-5.65419	0.0227787
hsa_circ_0019423	-6.26782	0.000992444
hsa_circ_0115038	-6.63362	4.10839e-05
hsa_circ_0069998	-5.66864	0.0216173
hsa_circ_0093148	2.02951	2.57957e-22
hsa_circ_0003217	-5.64334	0.0236615
hsa_circ_0019656	-5.52916	0.0339998
hsa_circ_0016996	-6.09237	0.00305392
hsa_circ_0011434	-5.60239	0.0272842
hsa_circ_0037450	-5.79397	0.0137115
hsa_circ_0097378	-5.78097	0.0146316
hsa_circ_0047191	-6.88731	2.81252e-06
hsa_circ_0089602	1.05923	0.0383504
hsa_circ_0123366	-5.43186	0.0445067
hsa_circ_0114109	-5.62938	0.0249059
hsa_circ_0116373	-5.93973	0.00701875
hsa_circ_0016869	-5.41779	0.046089
hsa_circ_0070349	-6.38225	0.000416264
hsa_circ_0002489	-5.55934	0.0310163
hsa_circ_0100840	-5.60995	0.0263697
hsa_circ_0056868	1.15258	0.00455784
hsa_circ_0131180	-6.72348	1.65499e-05
hsa_circ_0059865	-5.74724	0.0163311
hsa_circ_0088669	-5.69885	0.019394
hsa_circ_0000684	1.32368	0.00353992
hsa_circ_0071172	-5.46641	0.0407993
hsa_circ_0070355	-5.38765	0.0495863
hsa_circ_0093432	-5.84427	0.0109228
hsa_circ_0046835	1.10202	4.06902e-07
hsa_circ_0127750	-5.9142	0.00792383
hsa_circ_0132512	-5.82339	0.0120279
hsa_circ_0098810	-5.83498	0.0113669
hsa_circ_0137057	-6.56203	8.28958e-05
hsa_circ_0094761	-5.58235	0.0289392
hsa_circ_0089600	1.3051	0.0307291
hsa_circ_0036115	-5.71724	0.0182146
hsa_circ_0021058	-5.43812	0.0437053
hsa_circ_0120853	-5.51124	0.0358567
hsa_circ_0106296	-5.86582	0.010081
hsa_circ_0004491	-5.42653	0.0450023
hsa_circ_0011456	1.94561	1.1115e-05
hsa_circ_0086974	-5.52182	0.0350905
hsa_circ_0007993	-5.71275	0.0185567
hsa_circ_0053635	-5.87477	0.00992091
hsa_circ_0110335	-5.81397	0.0123803
hsa_circ_0054086	-5.95996	0.0063176
hsa_circ_0057465	-5.51707	0.0350836
hsa_circ_0038613	-6.1537	0.00227484
hsa_circ_0107692	-5.41693	0.04607
hsa_circ_0132890	-5.45394	0.0418531
hsa_circ_0004452	-5.89064	0.00878066
hsa_circ_0117526	1.2499	2.78528e-06
hsa_circ_0102749	-5.77783	0.0146215
hsa_circ_0079713	-6.02372	0.00455602
hsa_circ_0005653	-5.4868	0.0382432
hsa_circ_0000773	-6.5663	8.46491e-05
hsa_circ_0014872	-5.44979	0.0423917
hsa_circ_0080844	1.2573	0.048761
hsa_circ_0080164	-5.87139	0.0098219
hsa_circ_0027323	-5.46532	0.040838
hsa_circ_0136165	1.88385	3.94278e-11
hsa_circ_0058921	-6.03587	0.00428438
hsa_circ_0020022	-1.00108	0.00441183
hsa_circ_0008765	-6.11704	0.00262324
hsa_circ_0119339	-5.71724	0.0182146
hsa_circ_0012450	-5.82849	0.0117034
hsa_circ_0133575	-5.64866	0.0231775
hsa_circ_0111031	-5.76169	0.0152784
hsa_circ_0031539	-5.88683	0.00911557
hsa_circ_0001508	-6.03935	0.00423535
hsa_circ_0036120	-5.63315	0.0244749
hsa_circ_0091785	-5.39956	0.0483574
hsa_circ_0027337	-6.02021	0.00458622
hsa_circ_0105712	-5.4746	0.0396086
hsa_circ_0042097	-5.94735	0.00670359
hsa_circ_0077985	1.11603	0.000287688
hsa_circ_0013862	1.05314	0.0117678
hsa_circ_0100848	-5.58738	0.0284264
hsa_circ_0015276	-5.60623	0.0267444
hsa_circ_0061334	-5.97552	0.00621217
hsa_circ_0139635	-5.86403	0.0100247
hsa_circ_0002643	5.71625	0.00196371
hsa_circ_0085090	-5.75588	0.0156495
hsa_circ_0072497	-5.39313	0.0489987
hsa_circ_0002360	1.02896	1.11153e-09
hsa_circ_0115020	-5.60798	0.0265646
hsa_circ_0099796	-5.80559	0.0129014
hsa_circ_0005452	-5.38995	0.0493818
hsa_circ_0002481	-5.78676	0.0138121
hsa_circ_0007781	-5.66412	0.0219974
hsa_circ_0122496	-5.52717	0.0345385
hsa_circ_0055521	-5.97689	0.00600857
hsa_circ_0068527	-6.31409	0.000732894
hsa_circ_0081034	1.44019	4.94997e-13
hsa_circ_0109685	-5.89693	0.00862023
hsa_circ_0086901	-5.72056	0.0181718
hsa_circ_0039916	-6.15065	0.00216573
hsa_circ_0032477	-5.97019	0.00599099
hsa_circ_0088091	-5.79004	0.0136455
hsa_circ_0085481	2.37536	1.28147e-08
hsa_circ_0096277	-5.43717	0.0440693
hsa_circ_0000787	1.5947	1.22231e-19
hsa_circ_0116866	-5.63983	0.0245609
hsa_circ_0062181	1.17662	0.00148938
hsa_circ_0127077	-5.60896	0.0264478
hsa_circ_0056995	-5.39542	0.0488449
hsa_circ_0064701	-5.76612	0.0151994
hsa_circ_0030596	-5.49619	0.0375354
hsa_circ_0000162	-5.70489	0.019036
hsa_circ_0042563	-5.78996	0.014082
hsa_circ_0056116	-5.81384	0.0127055
hsa_circ_0046266	-6.12691	0.00251792
hsa_circ_0020982	1.46219	0.000320387
hsa_circ_0110339	-5.51496	0.0354726
hsa_circ_0115299	-5.5788	0.0292354
hsa_circ_0084986	-5.653	0.0232353
hsa_circ_0088205	1.78639	8.02091e-10
hsa_circ_0036064	-1.29441	8.68027e-06
hsa_circ_0006184	1.26153	0.000854392
hsa_circ_0035168	-5.48869	0.0382705
hsa_circ_0061335	-5.58925	0.0286068
hsa_circ_0050909	-5.69536	0.0196665
hsa_circ_0054716	-5.71598	0.0189747
hsa_circ_0104954	-5.48208	0.0399487
hsa_circ_0061496	3.53697	0.00393603
hsa_circ_0036400	-5.84672	0.0109402
hsa_circ_0077825	-5.60699	0.0267215
hsa_circ_0112707	-6.64015	4.52989e-05
hsa_circ_0070526	2.81153	5.37252e-45
hsa_circ_0003595	1.36755	7.42482e-08
hsa_circ_0068472	-6.12741	0.00245846
hsa_circ_0088720	1.34366	2.37668e-06
hsa_circ_0052812	-5.68669	0.0207352
hsa_circ_0134504	-5.78247	0.0144639
hsa_circ_0126499	-5.73187	0.0171612
hsa_circ_0022395	-5.51732	0.0353708
hsa_circ_0035620	-7.37049	1.3627e-08
hsa_circ_0005535	-5.54386	0.0324543
hsa_circ_0022724	1.97842	1.41663e-66
hsa_circ_0108907	-5.43298	0.044482
hsa_circ_0109939	-5.3964	0.0487992
hsa_circ_0066551	-5.49109	0.0379789
hsa_circ_0057041	-5.52612	0.0345676
hsa_circ_0107750	1.03472	1.61978e-09
hsa_circ_0078662	-5.47759	0.0392674
hsa_circ_0069145	-5.4007	0.0481522
hsa_circ_0030115	-5.77147	0.0152662
hsa_circ_0105801	-5.97399	0.00609013
hsa_circ_0065422	1.63143	5.09384e-05
hsa_circ_0106356	-5.63035	0.0248185
hsa_circ_0011710	-6.33578	0.000589106
hsa_circ_0010047	-5.60462	0.0276695
hsa_circ_0087866	-5.90757	0.00815632
hsa_circ_0068459	-5.82353	0.0119943
hsa_circ_0004662	3.81312	1.08114e-134
hsa_circ_0049249	-6.12049	0.00264295
hsa_circ_0014156	-6.19206	0.00161801
hsa_circ_0001591	-1.61349	6.4874e-13
hsa_circ_0128348	1.98094	1.31577e-29
hsa_circ_0115144	-5.68647	0.0204205
hsa_circ_0081686	-5.4612	0.04148
hsa_circ_0042359	-5.47584	0.0401336
hsa_circ_0026729	-5.47651	0.0394233
hsa_circ_0105002	-5.75567	0.0157611
hsa_circ_0061851	-5.51521	0.0353456
hsa_circ_0003293	-5.72056	0.0181718
hsa_circ_0008033	-5.54479	0.0328459
hsa_circ_0082686	2.41953	0.0371715
hsa_circ_0038501	-5.71183	0.0186828
hsa_circ_0119599	-5.56611	0.0305106
hsa_circ_0022482	-6.15536	0.00207271
hsa_circ_0103588	-5.46011	0.0415531
hsa_circ_0004066	-5.99189	0.0054333
hsa_circ_0094994	-5.4254	0.0450981
hsa_circ_0005929	-1.11738	0.00252188
hsa_circ_0121168	-5.59514	0.0282324
hsa_circ_0114531	-6.09274	0.00319628
hsa_circ_0051699	-5.56712	0.0303457
hsa_circ_0078071	-5.47476	0.0400763
hsa_circ_0022121	-5.95221	0.00694034
hsa_circ_0049413	-1.09226	0.000184725
hsa_circ_0116177	-5.72594	0.0175564
hsa_circ_0024168	-5.50021	0.0370871
hsa_circ_0085657	1.27213	0.000172962
hsa_circ_0017184	-5.70071	0.0193033
hsa_circ_0053055	-5.64311	0.023679
hsa_circ_0021138	1.08215	2.11961e-09
hsa_circ_0000290	-5.54775	0.0320343
hsa_circ_0137102	-5.63657	0.0245491
hsa_circ_0094422	1.05558	0.0119301
hsa_circ_0027805	1.21766	0.000218994
hsa_circ_0137763	1.60473	3.75457e-34
hsa_circ_0011278	-6.34412	0.000572352
hsa_circ_0024040	-5.70327	0.0190747
hsa_circ_0065647	-5.80262	0.0131884
hsa_circ_0036789	-6.19567	0.00159898
hsa_circ_0009425	-5.89916	0.00847947
hsa_circ_0093312	-6.14234	0.00245896
hsa_circ_0004629	3.01896	0.0335868
hsa_circ_0021719	1.09605	1.54074e-06
hsa_circ_0134882	1.01772	0.0277706
hsa_circ_0027100	-5.42935	0.0453943
hsa_circ_0075513	-6.39976	0.000355404
hsa_circ_0099585	2.02129	0.0464423
hsa_circ_0024898	1.95512	0.0353867
hsa_circ_0118293	-5.88907	0.00905006
hsa_circ_0017317	-5.91359	0.00788427
hsa_circ_0005472	3.98212	1.40871e-198
hsa_circ_0054157	-6.02707	0.00453083
hsa_circ_0019721	3.00908	1.83325e-52
hsa_circ_0058820	-6.17714	0.00185339
hsa_circ_0097387	-5.70674	0.0188421
hsa_circ_0003399	-6.2175	0.00137334
hsa_circ_0138708	1.07875	7.80767e-43
hsa_circ_0108039	-5.77754	0.0144475
hsa_circ_0008239	-5.50194	0.0368982
hsa_circ_0071066	1.45499	5.26527e-11
hsa_circ_0078101	-5.52612	0.0345676
hsa_circ_0089229	-5.42203	0.0456952
hsa_circ_0109235	-5.39198	0.0491541
hsa_circ_0016098	-6.72985	1.48246e-05
hsa_circ_0048665	-5.59666	0.0276979
hsa_circ_0012828	-5.47352	0.0397178
hsa_circ_0093348	2.39269	1.11177e-27
hsa_circ_0009699	-5.47651	0.0394233
hsa_circ_0107659	-5.59378	0.0281484
hsa_circ_0069707	-5.86174	0.0100622
hsa_circ_0001475	1.50738	0.0390536
hsa_circ_0109428	-5.96715	0.00625897
hsa_circ_0111510	-5.52233	0.0349174
hsa_circ_0088194	1.5356	7.98166e-08
hsa_circ_0084339	-5.59014	0.0281249
hsa_circ_0046916	-5.46724	0.040608
hsa_circ_0029634	-5.66221	0.0222388
hsa_circ_0124886	2.47057	2.30195e-15
hsa_circ_0063542	-5.664	0.0223062
hsa_circ_0018455	-5.48382	0.038557
hsa_circ_0028850	-5.6477	0.0232922
hsa_circ_0040321	-5.74489	0.016474
hsa_circ_0061518	2.07251	1.5565e-49
hsa_circ_0114229	-6.26527	0.000973418
hsa_circ_0040254	-5.79649	0.0137003
hsa_circ_0032509	1.03823	1.10879e-05
hsa_circ_0124733	-5.4509	0.0424252
hsa_circ_0018168	-5.74467	0.0165086
hsa_circ_0032334	-5.46001	0.0412218
hsa_circ_0116693	-5.49914	0.0370859
hsa_circ_0035133	-5.89126	0.00882715
hsa_circ_0136459	-5.63012	0.0251882
hsa_circ_0102836	-5.56827	0.0304015
hsa_circ_0129195	-5.48166	0.0388233
hsa_circ_0008732	-5.46942	0.0402525
hsa_circ_0082351	-6.01611	0.00469317
hsa_circ_0106063	-5.58259	0.0288229
hsa_circ_0097722	-5.41902	0.0465648
hsa_circ_0088026	-5.70049	0.0193768
hsa_circ_0048059	-5.57957	0.0290756
hsa_circ_0061499	2.85761	5.86263e-42
hsa_circ_0138955	1.31961	0.0112061
hsa_circ_0061278	-5.7216	0.017872
hsa_circ_0121355	-5.83082	0.0116036
hsa_circ_0116905	1.62284	5.65029e-18
hsa_circ_0048626	-1.02167	0.00263777
hsa_circ_0089064	-6.97201	1.03482e-06
hsa_circ_0044975	-6.19456	0.00162738
hsa_circ_0073643	-5.62375	0.0253561
hsa_circ_0134062	-6.39615	0.000368168
hsa_circ_0110214	1.02226	0.000318427
hsa_circ_0003844	-1.26875	7.5736e-05
hsa_circ_0130672	-5.6014	0.0273782
hsa_circ_0110477	-6.25879	0.00105559
hsa_circ_0038345	-6.1904	0.00170168
hsa_circ_0061495	2.83773	1.71055e-40
hsa_circ_0028139	-6.25378	0.00106415
hsa_circ_0060068	-6.18777	0.00167186
hsa_circ_0068508	-5.41041	0.0468314
hsa_circ_0004524	-6.51239	0.000132571
hsa_circ_0007075	-1.54612	6.38993e-10
hsa_circ_0088120	-5.57678	0.0293186
hsa_circ_0028260	-6.1307	0.00247666
hsa_circ_0070198	-6.78516	8.12139e-06
hsa_circ_0027660	-5.39515	0.0490101
hsa_circ_0130319	-5.81633	0.0122153
hsa_circ_0111840	-6.08103	0.00324976
hsa_circ_0126103	-6.54791	9.80798e-05
hsa_circ_0083364	-5.62203	0.0253676
hsa_circ_0020568	-5.605	0.0271676
hsa_circ_0060302	1.07234	0.0128703
hsa_circ_0069241	-1.36086	0.00154509
hsa_circ_0101711	1.06965	0.0259236
hsa_circ_0021720	1.06709	0.0196491
hsa_circ_0008190	-5.45173	0.0420285
hsa_circ_0067433	-5.44426	0.0431205
hsa_circ_0016100	-6.11427	0.00297339
hsa_circ_0128537	1.01278	4.70323e-08
hsa_circ_0083081	2.32187	6.70271e-11
hsa_circ_0002854	-6.19979	0.00159363
hsa_circ_0103972	-6.0599	0.00366369
hsa_circ_0039471	2.51128	1.50748e-48
hsa_circ_0103872	-5.96715	0.00625897
hsa_circ_0007417	-5.77247	0.0149252
hsa_circ_0105087	-5.61563	0.0259492
hsa_circ_0012766	-5.41892	0.0458544
hsa_circ_0001951	-6.23666	0.00124895
hsa_circ_0099445	1.42681	3.196e-09
hsa_circ_0004512	-6.10083	0.00301983
hsa_circ_0059422	-5.53491	0.0335231
hsa_circ_0081039	3.96651	0.0302468
hsa_circ_0003748	-6.10311	0.00293929
hsa_circ_0031317	-6.02037	0.00463214
hsa_circ_0077112	-5.39198	0.0491541
hsa_circ_0002439	-6.29963	0.000837614
hsa_circ_0101117	-5.80915	0.0131149
hsa_circ_0019702	-5.43701	0.0438577
hsa_circ_0002903	-6.0399	0.00417996
hsa_circ_0046889	-5.51917	0.0348864
hsa_circ_0117948	-5.70696	0.0190604
hsa_circ_0081567	2.53869	9.72407e-43
hsa_circ_0128093	-5.59014	0.0281249
hsa_circ_0070963	-5.68554	0.0205385
hsa_circ_0095452	-5.62571	0.0251188
hsa_circ_0135818	1.55503	3.82108e-12
hsa_circ_0069739	-5.42203	0.0456952
hsa_circ_0012188	-5.74138	0.0165791
hsa_circ_0053496	-5.79962	0.0136997
hsa_circ_0098086	-6.97098	1.03e-06
hsa_circ_0048533	-5.49899	0.037165
hsa_circ_0076398	-6.22751	0.00132921
hsa_circ_0045478	-5.63315	0.0244749
hsa_circ_0106294	-1.07955	0.0012583
hsa_circ_0014438	1.11369	3.04862e-06
hsa_circ_0036066	-5.82628	0.012179
hsa_circ_0006181	-5.40184	0.0480248
hsa_circ_0026004	-5.86651	0.00980977
hsa_circ_0013523	-6.04338	0.00404426
hsa_circ_0099446	1.25291	0.00233009
hsa_circ_0078304	-5.53907	0.0332505
hsa_circ_0008553	-5.55084	0.0319653
hsa_circ_0136576	-5.50502	0.03663
hsa_circ_0046573	-6.11686	0.00265541
hsa_circ_0121575	3.16117	0.00213471
hsa_circ_0115973	-6.19136	0.00170383
hsa_circ_0121949	-6.01183	0.00478571
hsa_circ_0002113	2.17546	0.0142413
hsa_circ_0092998	-6.45162	0.000227397
hsa_circ_0055475	-5.52916	0.0339998
hsa_circ_0010901	-5.5959	0.0277379
hsa_circ_0058047	-5.53412	0.0336206
hsa_circ_0082383	-5.92182	0.00793146
hsa_circ_0013401	-6.45692	0.00021174
hsa_circ_0104412	-5.90163	0.00902777
hsa_circ_0088202	1.36883	1.73324e-06
hsa_circ_0012091	-5.96058	0.0063677
hsa_circ_0043002	-5.56635	0.0306878
hsa_circ_0111917	1.83789	0.043102
hsa_circ_0075335	-6.03715	0.00426596
hsa_circ_0028091	-5.41381	0.0466544
hsa_circ_0057230	-5.75086	0.0166053
hsa_circ_0063173	-5.49594	0.0373712
hsa_circ_0009913	-5.47976	0.0390513
hsa_circ_0004529	-2.04788	7.69851e-22
hsa_circ_0008499	-5.61377	0.0266759
hsa_circ_0082417	-5.45173	0.0420285
hsa_circ_0030773	-5.45394	0.0418531
hsa_circ_0026506	-6.18727	0.00173131
hsa_circ_0075515	-6.29796	0.000840131
hsa_circ_0062320	-6.06243	0.0036697
hsa_circ_0060455	-5.94364	0.00681528
hsa_circ_0077646	-5.77541	0.0148913
hsa_circ_0051719	-5.4158	0.0461638
hsa_circ_0006701	-5.3888	0.0494558
hsa_circ_0020808	-5.81771	0.0128317
hsa_circ_0104583	-6.28	0.000887868
hsa_circ_0005495	-5.64685	0.0237147
hsa_circ_0139545	1.29092	4.69049e-08
hsa_circ_0115760	1.18045	0.0079143
hsa_circ_0124383	-1.05582	0.000498407
hsa_circ_0088568	-5.44452	0.0429825
hsa_circ_0097462	1.17583	0.00112439
hsa_circ_0082251	-5.58838	0.0284384
hsa_circ_0066285	-5.40184	0.0480248
hsa_circ_0111499	-1.68232	5.96008e-08
hsa_circ_0100348	-5.72321	0.0178063
hsa_circ_0127943	-5.42117	0.0455546
hsa_circ_0131592	-5.89003	0.00891823
hsa_circ_0013162	-5.9458	0.00674016
hsa_circ_0030692	-5.53502	0.033467
hsa_circ_0055247	-5.91199	0.0079651
hsa_circ_0006467	-5.68845	0.0204247
hsa_circ_0116392	1.14888	0.00016695
hsa_circ_0006879	-5.87284	0.00965795
hsa_circ_0050498	-5.7354	0.0171903
hsa_circ_0024829	1.67932	6.54466e-07
hsa_circ_0012337	1.66357	0.00171828
hsa_circ_0122519	-5.60972	0.0266381
hsa_circ_0070765	-5.79178	0.0135386
hsa_circ_0095126	-5.91145	0.00892476
hsa_circ_0005847	-5.5131	0.0354942
hsa_circ_0044305	-5.53779	0.0334247
hsa_circ_0140379	-6.06243	0.0036697
hsa_circ_0025998	-1.21721	0.000148213
hsa_circ_0021284	1.8791	2.42249e-07
hsa_circ_0077996	5.80295	0.00110174
hsa_circ_0134503	-5.83414	0.0113653
hsa_circ_0025992	-5.95783	0.00646097
hsa_circ_0030099	-5.63292	0.0248136
hsa_circ_0004437	-5.85619	0.0104183
hsa_circ_0058684	-5.74993	0.0161772
hsa_circ_0005640	-5.55084	0.0319653
hsa_circ_0076838	-6.17932	0.00180094
hsa_circ_0103994	-5.97898	0.00577714
hsa_circ_0088209	-5.80837	0.0128594
hsa_circ_0066657	-5.38446	0.0499775
hsa_circ_0036092	1.47704	0.00625997
hsa_circ_0008041	-5.46631	0.0405852
hsa_circ_0134334	-5.71298	0.0195059
hsa_circ_0050395	-5.80751	0.0128208
hsa_circ_0110195	-1.15323	0.000238862
hsa_circ_0026326	-6.13786	0.00232246
hsa_circ_0005462	1.51994	0.000667918
hsa_circ_0030533	-5.58914	0.0282072
hsa_circ_0058065	-5.68564	0.0214069
hsa_circ_0093598	-6.29474	0.00079366
hsa_circ_0047749	-5.74656	0.0163433
hsa_circ_0137800	-5.7793	0.0142605
hsa_circ_0105141	-5.54283	0.0325471
hsa_circ_0006797	-5.45173	0.0420285
hsa_circ_0140294	-6.06476	0.00359582
hsa_circ_0116157	-5.45488	0.0423267
hsa_circ_0126817	-1.66099	9.82041e-07
hsa_circ_0038207	-6.16364	0.00195297
hsa_circ_0119379	-5.46958	0.0404451
hsa_circ_0088215	-5.84511	0.0108408
hsa_circ_0076286	-5.4849	0.0385026
hsa_circ_0103962	-5.60151	0.0271931
hsa_circ_0041651	-5.73105	0.0176775
hsa_circ_0081220	-5.4868	0.0382432
hsa_circ_0067998	1.0156	2.04632e-08
hsa_circ_0126617	-6.6891	2.2795e-05
hsa_circ_0126818	-1.14238	4.99554e-05
hsa_circ_0001470	-5.44758	0.0425065
hsa_circ_0027404	-5.77938	0.0144388
hsa_circ_0107046	-6.48359	0.000172611
hsa_circ_0001039	-1.18853	0.000731088
hsa_circ_0035296	-5.50715	0.0364264
hsa_circ_0046420	-6.42102	0.000307711
hsa_circ_0066277	-5.67669	0.0209994
hsa_circ_0006865	-5.96481	0.0062098
hsa_circ_0006537	-1.06932	0.000726256
hsa_circ_0001173	-5.38649	0.0497735
hsa_circ_0040000	-5.85946	0.0101413
hsa_circ_0085589	1.2763	0.000309425
hsa_circ_0070474	1.47217	0.00017198
hsa_circ_0009081	-5.70686	0.0191896
hsa_circ_0050747	-5.73096	0.017264
hsa_circ_0006053	-5.40516	0.0479679
hsa_circ_0007130	-5.62031	0.0256
hsa_circ_0004389	4.2488	3.56011e-05
hsa_circ_0019612	-5.39083	0.0493626
hsa_circ_0130639	-5.87202	0.00971038
hsa_circ_0080136	-5.55162	0.0316554
hsa_circ_0098087	-6.84846	4.11228e-06
hsa_circ_0109294	1.10701	0.000326133
hsa_circ_0090768	-5.76524	0.0151705
hsa_circ_0122408	-5.53502	0.033467
hsa_circ_0121826	-5.42005	0.0456769
hsa_circ_0134344	-5.57476	0.0295765
hsa_circ_0070201	-6.07944	0.00338362
hsa_circ_0111502	-6.23045	0.00127793
hsa_circ_0043527	-6.14842	0.00219546
hsa_circ_0083701	-5.8539	0.0104559
hsa_circ_0017974	2.42889	2.39231e-26
hsa_circ_0047294	-6.05303	0.00388141
hsa_circ_0037936	-5.92807	0.0074809
hsa_circ_0095291	-5.39744	0.0486065
hsa_circ_0086378	-5.43281	0.0444308
hsa_circ_0131183	-1.03352	0.00660553
hsa_circ_0021740	2.3078	2.21519e-10
hsa_circ_0115425	-5.86955	0.00999809
hsa_circ_0055488	-5.983	0.0056875
hsa_circ_0089031	-5.50912	0.0359478
hsa_circ_0123056	-5.48166	0.0388233
hsa_circ_0057442	-6.15705	0.00223078
hsa_circ_0077130	-6.16431	0.00194034
hsa_circ_0023623	-6.05719	0.00372582
hsa_circ_0116038	-6.39582	0.000356173
hsa_circ_0122986	-5.76915	0.0151251
hsa_circ_0042139	-5.72512	0.0178917
hsa_circ_0093514	-6.20277	0.00158498
hsa_circ_0084600	-6.11564	0.00266147
hsa_circ_0054831	-5.50406	0.036549
hsa_circ_0081563	2.39455	1.24427e-68
hsa_circ_0107683	-5.85926	0.0103694
hsa_circ_0080251	-5.79996	0.0131693
hsa_circ_0093434	-5.82339	0.0120279
hsa_circ_0138101	-5.48705	0.0385188
hsa_circ_0075370	-5.74916	0.0161779
hsa_circ_0115494	-5.80566	0.0129502
hsa_circ_0065610	-5.50795	0.0365899
hsa_circ_0063380	-5.65154	0.0230133
hsa_circ_0002218	-5.92336	0.00753267
hsa_circ_0104705	-5.47584	0.0401336
hsa_circ_0126547	-5.57779	0.0292551
hsa_circ_0024313	-5.49298	0.0376136
hsa_circ_0062767	-5.544	0.0329599
hsa_circ_0030158	-5.72685	0.017529
hsa_circ_0008035	1.13359	0.00314793
hsa_circ_0022723	1.84281	8.4247e-71
hsa_circ_0001427	1.25451	3.02579e-06
hsa_circ_0082623	3.32038	0.00297679
hsa_circ_0004194	-5.54076	0.0328816
hsa_circ_0082564	1.20777	0.00396971
hsa_circ_0045215	-6.07284	0.00341581
hsa_circ_0018885	-5.60711	0.0270272
hsa_circ_0136578	-5.77188	0.014764
hsa_circ_0033038	-5.5788	0.0292354
hsa_circ_0012420	-5.57667	0.0298841
hsa_circ_0016440	-5.9881	0.00573071
hsa_circ_0113602	-5.71803	0.0182117
hsa_circ_0005180	-5.79657	0.0133683
hsa_circ_0046353	-5.87641	0.00966586
hsa_circ_0007204	-5.76856	0.0149541
hsa_circ_0118478	-5.98931	0.005776
hsa_circ_0118056	-5.97745	0.00578293
hsa_circ_0041863	-5.8071	0.0130409
hsa_circ_0070206	-5.99251	0.00551676
hsa_circ_0119481	-5.44537	0.0428545
hsa_circ_0081523	-1.99506	0.0259076
hsa_circ_0095759	2.15338	2.08207e-09
hsa_circ_0000908	1.10847	0.00909638
hsa_circ_0133843	-5.9673	0.00609602
hsa_circ_0129487	-5.47352	0.0397178
hsa_circ_0107880	-5.5319	0.033894
hsa_circ_0013932	-5.50102	0.0368943
hsa_circ_0057443	-5.86366	0.0104056
hsa_circ_0007745	1.21849	5.58485e-21
hsa_circ_0046571	-5.52901	0.0341531
hsa_circ_0014464	-5.75499	0.0156871
hsa_circ_0123844	-5.49995	0.0370354
hsa_circ_0051996	-5.53412	0.0336206
hsa_circ_0024872	-5.79004	0.0136455
hsa_circ_0084861	2.89958	4.16564e-17
hsa_circ_0093914	-1.66363	0.0233373
hsa_circ_0125940	-5.58838	0.0284384
hsa_circ_0092815	-5.67575	0.0210778
hsa_circ_0089176	-5.39208	0.0495076
hsa_circ_0072002	1.1424	4.26822e-06
hsa_circ_0068332	-5.63606	0.0244383
hsa_circ_0088010	-5.49487	0.0375009
hsa_circ_0026076	-5.49201	0.0382114
hsa_circ_0113548	-6.06943	0.00349076
hsa_circ_0000825	-1.25174	0.000792981
hsa_circ_0089338	-6.07229	0.00350497
hsa_circ_0021424	-6.83125	5.31126e-06
hsa_circ_0115040	-6.53265	0.000108713
hsa_circ_0002730	-6.25518	0.00106514
hsa_circ_0023442	-1.00668	5.33805e-05
hsa_circ_0006702	-5.8667	0.00991101
hsa_circ_0062521	-5.88189	0.0094754
hsa_circ_0027134	-5.56522	0.0305122
hsa_circ_0073430	-5.46011	0.0415531
hsa_circ_0009671	-5.59402	0.0280931
hsa_circ_0138707	1.11586	9.39565e-13
hsa_circ_0038063	-5.40298	0.0479751
hsa_circ_0004556	-5.39956	0.0483574
hsa_circ_0027710	1.55207	2.34957e-15
hsa_circ_0019750	-6.40981	0.000320164
hsa_circ_0036126	-5.50806	0.036076
hsa_circ_0109427	-5.38968	0.0496269
hsa_circ_0099817	-6.22053	0.00147622
hsa_circ_0042576	-5.57119	0.0302053
hsa_circ_0108025	-6.38373	0.000395989
hsa_circ_0134699	1.31134	5.09843e-09
hsa_circ_0005946	-5.57119	0.0302053
hsa_circ_0036028	-5.63292	0.0248136
hsa_circ_0065230	-6.13118	0.00256568
hsa_circ_0055005	1.31121	4.87048e-08
hsa_circ_0015567	-5.6351	0.0244089
hsa_circ_0032651	-1.25462	0.00476155
hsa_circ_0076392	-5.84343	0.0110219
hsa_circ_0057542	-5.6678	0.0220386
hsa_circ_0027221	-5.78026	0.0144343
hsa_circ_0065171	-5.45698	0.0414626
hsa_circ_0025310	-6.03644	0.00433883
hsa_circ_0128247	-5.63777	0.0240615
hsa_circ_0058484	1.61472	0.000389207
hsa_circ_0001133	-5.74984	0.0160525
hsa_circ_0069243	-5.90436	0.00833012
hsa_circ_0048668	-5.51732	0.0353708
hsa_circ_0043731	-5.63292	0.0248136
hsa_circ_0028137	-5.38649	0.0497735
hsa_circ_0056925	-5.78842	0.0140152
hsa_circ_0112052	-5.44358	0.0437013
hsa_circ_0090061	1.0895	7.78275e-07
hsa_circ_0042589	-5.53294	0.033715
hsa_circ_0065529	-6.08033	0.0033619
hsa_circ_0080681	-5.67481	0.0211852
hsa_circ_0006160	-5.94207	0.00686281
hsa_circ_0126082	-6.07907	0.00331482
hsa_circ_0068861	-5.85633	0.0103007
hsa_circ_0044303	-5.5547	0.0315098
hsa_circ_0088765	-5.52522	0.034412
hsa_circ_0006272	-5.77512	0.0145473
hsa_circ_0046605	-5.98833	0.00562541
hsa_circ_0131009	-5.79223	0.0140514
hsa_circ_0080409	-6.12292	0.00252022
hsa_circ_0113446	2.18228	0.00786329
hsa_circ_0029341	-5.69793	0.0194832
hsa_circ_0109909	-5.75567	0.0157611
hsa_circ_0122760	-5.76435	0.0151648
hsa_circ_0048704	-5.74703	0.0167213
hsa_circ_0022292	-5.99535	0.00549104
hsa_circ_0016501	-5.71125	0.0188151
hsa_circ_0139544	1.15315	0.0170641
hsa_circ_0019405	-6.6392	3.80589e-05
hsa_circ_0078098	-5.59677	0.0276785
hsa_circ_0051086	-5.52995	0.0339274
hsa_circ_0002941	1.36011	2.84155e-08
hsa_circ_0114967	-5.57968	0.0297213
hsa_circ_0001387	-5.57399	0.0296852
hsa_circ_0018331	-1.22644	0.000875295
hsa_circ_0012720	-5.66875	0.0220296
hsa_circ_0003987	3.11258	1.84696e-39
hsa_circ_0126630	-5.66244	0.0222658
hsa_circ_0023734	-5.62191	0.0257543
hsa_circ_0095405	-5.40288	0.0481322
hsa_circ_0042991	-5.64504	0.0234409
hsa_circ_0081331	-5.9346	0.00714672
hsa_circ_0085068	-5.49604	0.0375936
hsa_circ_0016102	-6.23265	0.00123653
hsa_circ_0080141	-5.66769	0.0216996
hsa_circ_0032434	-5.55945	0.0312616
hsa_circ_0112514	-5.88707	0.0097878
hsa_circ_0032670	-5.45394	0.0418531
hsa_circ_0042331	-5.75419	0.0160152
hsa_circ_0089417	-6.28307	0.000901165
hsa_circ_0018119	-6.14387	0.00229069
hsa_circ_0001785	-5.80804	0.0129266
hsa_circ_0015277	-5.63971	0.0240291
hsa_circ_0028152	-1.12252	0.0291054
hsa_circ_0136676	-5.70164	0.0193023
hsa_circ_0104604	-5.8395	0.0114345
hsa_circ_0061502	2.52719	0.0139775
hsa_circ_0133363	-6.16948	0.00189561
hsa_circ_0027139	-5.75588	0.0156495
hsa_circ_0004525	1.3262	0.00225781
hsa_circ_0080165	-5.89222	0.00892195
hsa_circ_0112324	-5.62657	0.0252039
hsa_circ_0041586	-5.48356	0.0388995
hsa_circ_0027709	1.47522	3.55458e-34
hsa_circ_0063148	-5.86137	0.0106636
hsa_circ_0066526	1.35847	8.11993e-08
hsa_circ_0088537	-6.11617	0.00267307
hsa_circ_0099702	-5.68905	0.0202541
hsa_circ_0078302	-5.50821	0.0363782
hsa_circ_0045361	-5.86519	0.0103039
hsa_circ_0071278	-5.65491	0.0228765
hsa_circ_0030906	-6.02021	0.00458622
hsa_circ_0031642	1.38318	0.0161368
hsa_circ_0082625	3.55605	0.00291565
hsa_circ_0011425	-5.62007	0.0255809
hsa_circ_0137248	-5.54853	0.0321861
hsa_circ_0039789	-5.42117	0.0455546
hsa_circ_0066532	1.33577	2.03543e-10
hsa_circ_0008725	2.09337	8.32972e-36
hsa_circ_0009658	1.34064	0.0131027
hsa_circ_0136892	-5.57006	0.0301794
hsa_circ_0122923	-6.16214	0.002085
hsa_circ_0100234	-5.48192	0.0390272
hsa_circ_0038408	-5.80016	0.0133133
hsa_circ_0112512	-5.84756	0.010838
hsa_circ_0128572	-5.4611	0.0410637
hsa_circ_0010867	-5.49914	0.0370859
hsa_circ_0044995	-5.80673	0.0130487
hsa_circ_0081249	-6.11303	0.00269628
hsa_circ_0025984	-7.00897	7.37888e-07
hsa_circ_0074080	-5.49604	0.0375936
hsa_circ_0013312	-5.93834	0.00699808
hsa_circ_0089135	1.0447	2.84345e-06
hsa_circ_0021473	-5.78347	0.0139977
hsa_circ_0070411	1.71127	0.000377127
hsa_circ_0004196	-1.01364	0.0100247
hsa_circ_0134164	-5.76021	0.0158985
hsa_circ_0028453	2.00307	1.06896e-18
hsa_circ_0013884	1.03285	5.83714e-06
hsa_circ_0106320	-6.09167	0.00306518
hsa_circ_0127805	3.89674	0.0335931
hsa_circ_0086728	-5.91757	0.00791957
hsa_circ_0020139	-5.72534	0.0182952
hsa_circ_0030884	-5.9809	0.00569989
hsa_circ_0129591	3.77153	0.0461565
hsa_circ_0080159	-1.24016	0.00124457
hsa_circ_0004598	1.10364	4.71309e-05
hsa_circ_0047368	-5.47759	0.0392674
hsa_circ_0002764	2.6998	2.48805e-13
hsa_circ_0129191	-5.81376	0.0123903
hsa_circ_0023640	-5.68812	0.0204224
hsa_circ_0067002	1.78976	3.0239e-10
hsa_circ_0107404	-5.93164	0.00725769
hsa_circ_0127471	-6.7633	1.07295e-05
hsa_circ_0122146	-5.62375	0.0253561
hsa_circ_0001712	-5.6004	0.0275009
hsa_circ_0089285	-5.4795	0.0392695
hsa_circ_0076738	-6.19409	0.00174424
hsa_circ_0058922	-6.1132	0.00277117
hsa_circ_0128808	-6.10573	0.00288366
hsa_circ_0008158	1.39509	2.45509e-05
hsa_circ_0132355	-5.52233	0.0349174
hsa_circ_0137513	-6.00884	0.00490562
hsa_circ_0076100	-5.71183	0.0186828
hsa_circ_0125707	-6.99094	8.21817e-07
hsa_circ_0066529	1.19007	3.33097e-14
hsa_circ_0042023	-5.86485	0.00993666
hsa_circ_0085043	-5.99478	0.00552767
hsa_circ_0076060	1.1795	0.00288006
hsa_circ_0115156	-5.76924	0.0148781
hsa_circ_0005615	-5.72491	0.0179699
hsa_circ_0112266	-5.3964	0.0487992
hsa_circ_0079356	-5.6284	0.0250208
hsa_circ_0110427	-5.66339	0.0222963
hsa_circ_0039653	-5.52392	0.0345863
hsa_circ_0080229	1.12254	1.91235e-05
hsa_circ_0008383	-5.4715	0.0401658
hsa_circ_0001180	1.29021	2.3967e-10
hsa_circ_0086941	-5.83647	0.0112066
hsa_circ_0083487	-6.48238	0.000170492
hsa_circ_0077814	-5.51521	0.0353456
hsa_circ_0044650	1.02303	6.16959e-06
hsa_circ_0121882	-5.46194	0.041382
hsa_circ_0128885	-5.65204	0.023465
hsa_circ_0118881	1.32638	0.0398721
hsa_circ_0029117	-5.68894	0.0204724
hsa_circ_0051351	1.6971	2.51542e-09
hsa_circ_0058275	-5.5507	0.0323728
hsa_circ_0083938	-5.80559	0.0129014
hsa_circ_0041215	-5.80169	0.0130605
hsa_circ_0122532	-5.54115	0.0333529
hsa_circ_0071995	1.34449	0.00155919
hsa_circ_0049693	1.48199	0.00670468
hsa_circ_0081575	2.65115	3.87156e-23
hsa_circ_0023635	-5.49726	0.0376203
hsa_circ_0002942	1.06082	6.02568e-16
hsa_circ_0025996	-1.23794	3.64791e-28
hsa_circ_0034989	-6.52605	0.000114921
hsa_circ_0096459	-5.39542	0.0488449
hsa_circ_0060517	-5.57297	0.0297244
hsa_circ_0008523	1.07388	1.16948e-07
hsa_circ_0008433	1.13321	0.0164207
hsa_circ_0083654	-5.4254	0.0450981
hsa_circ_0008695	-5.66317	0.0220997
hsa_circ_0076680	-5.90521	0.00826553
hsa_circ_0008012	2.63836	1.80042e-20
hsa_circ_0137946	-5.63035	0.0248185
hsa_circ_0061511	1.97878	1.62627e-05
hsa_circ_0030711	-5.70766	0.0187837
hsa_circ_0118591	-5.39313	0.0489987
hsa_circ_0038181	-5.83181	0.0115866
hsa_circ_0091386	-6.2851	0.000870238
hsa_circ_0056869	1.13766	5.78739e-07
hsa_circ_0014387	-5.59876	0.027615
hsa_circ_0129380	-6.49885	0.000149504
hsa_circ_0124297	-5.67231	0.0218634
hsa_circ_0027424	1.20264	8.20481e-08
hsa_circ_0077911	-5.56814	0.030233
hsa_circ_0045306	-5.52916	0.0339998
hsa_circ_0110344	-6.26699	0.000961744
hsa_circ_0116631	-5.7406	0.016793
hsa_circ_0039463	2.50837	1.76814e-34
hsa_circ_0116603	-5.83181	0.0115866
hsa_circ_0005201	-5.5131	0.0354942
hsa_circ_0026974	-6.03974	0.00413443
hsa_circ_0020772	-5.68166	0.0214176
hsa_circ_0137947	-5.4622	0.0409515
hsa_circ_0097461	1.17811	1.86842e-08
hsa_circ_0083448	-5.67647	0.0212909
hsa_circ_0036817	-5.92852	0.00741779
hsa_circ_0133745	2.48451	6.79566e-48
hsa_circ_0032331	-5.52797	0.034344
hsa_circ_0021763	-6.14384	0.00222498
hsa_circ_0112123	1.01423	3.43824e-05
hsa_circ_0016555	1.23633	0.0168395
hsa_circ_0034604	-5.64793	0.023326
hsa_circ_0092105	-6.11426	0.00268127
hsa_circ_0041520	-5.86568	0.00986533
hsa_circ_0054997	1.04092	2.03495e-07
hsa_circ_0022471	-5.80989	0.0125887
hsa_circ_0083761	-6.54589	9.45693e-05
hsa_circ_0096996	-5.65035	0.0232253
hsa_circ_0002755	1.45506	3.31435e-05
hsa_circ_0020798	-5.65239	0.0231206
hsa_circ_0050699	-5.50821	0.0363782
hsa_circ_0051556	-5.74745	0.0163416
hsa_circ_0111358	1.08541	0.00547612
hsa_circ_0054413	-5.41892	0.0458544
hsa_circ_0081569	2.60023	6.4322e-11
hsa_circ_0089418	-6.26746	0.000977875
hsa_circ_0085001	-5.52612	0.0345676
hsa_circ_0058794	-5.75576	0.015982
hsa_circ_0033516	-5.7619	0.0154146
hsa_circ_0006365	-5.97653	0.00581706
hsa_circ_0049000	-5.71183	0.0186828
hsa_circ_0029098	-5.78522	0.0139293
hsa_circ_0029736	1.61628	2.35595e-05
hsa_circ_0031089	-1.19433	3.85151e-05
hsa_circ_0135334	-5.93164	0.00725769
hsa_circ_0075534	-5.63766	0.0244847
hsa_circ_0019706	-1.08332	0.00316016
hsa_circ_0056508	-6.14113	0.00225856
hsa_circ_0027204	-5.4223	0.0454873
hsa_circ_0031995	1.34849	9.55841e-13
hsa_circ_0015679	-1.12045	4.37746e-05
hsa_circ_0138796	-5.87303	0.00989025
hsa_circ_0084567	-5.40402	0.0480274
hsa_circ_0034865	-5.61661	0.0259635
hsa_circ_0024230	-5.80981	0.0129386
hsa_circ_0131555	-5.4286	0.0450565
hsa_circ_0010254	-5.71917	0.0183171
hsa_circ_0007855	2.06999	1.07706e-10
hsa_circ_0090268	-5.42738	0.0450829
hsa_circ_0041844	-5.98755	0.00545104
hsa_circ_0097533	-5.93224	0.00735861
hsa_circ_0040738	-6.14384	0.00222498
hsa_circ_0110394	-5.59501	0.02812
hsa_circ_0006308	1.28802	0.000893291
hsa_circ_0075854	-6.38363	0.000414043
hsa_circ_0124554	1.26705	1.15205e-10
hsa_circ_0080580	1.42059	1.3475e-05
hsa_circ_0003914	2.47266	0.0156973
hsa_circ_0013263	-6.16899	0.00207332
hsa_circ_0094843	-5.47677	0.0395757
hsa_circ_0060076	-6.23603	0.00124122
hsa_circ_0134435	-6.81155	6.14646e-06
hsa_circ_0041379	-5.40727	0.0473087
hsa_circ_0122310	-5.91958	0.0076627
hsa_circ_0027410	-6.05158	0.0038932
hsa_circ_0006477	-6.45951	0.00021844
hsa_circ_0000555	-5.41154	0.0467067
hsa_circ_0093156	2.39078	5.89619e-19
hsa_circ_0119578	-5.8532	0.0104756
hsa_circ_0140278	-5.68117	0.0206961
hsa_circ_0051525	-5.63304	0.02473
hsa_circ_0098682	-5.44469	0.0437557
hsa_circ_0073440	-5.55265	0.0315647
hsa_circ_0025692	-6.06243	0.0036697
hsa_circ_0066553	1.35196	0.000242383
hsa_circ_0020695	-5.80996	0.0128915
hsa_circ_0073452	-1.14236	4.93563e-08
hsa_circ_0027219	-5.4674	0.0404952
hsa_circ_0015232	-5.69114	0.0203927
hsa_circ_0085651	1.21236	0.00254967
hsa_circ_0127084	-5.76021	0.0158985
hsa_circ_0028584	1.12158	2.04257e-07
hsa_circ_0032669	-5.79024	0.0137161
hsa_circ_0106776	-5.41806	0.0460366
hsa_circ_0057039	-5.53606	0.0334298
hsa_circ_0009027	-5.79896	0.0133578
hsa_circ_0124883	2.61376	6.655e-08
hsa_circ_0110936	-5.49094	0.0382784
hsa_circ_0070256	-5.99966	0.00513081
hsa_circ_0134693	1.26126	1.12663e-05
hsa_circ_0009881	-5.55265	0.0315647
hsa_circ_0044721	1.30897	0.00021159
hsa_circ_0002012	1.62455	6.84416e-21
hsa_circ_0009534	1.05931	3.69655e-06
hsa_circ_0112709	-1.20139	1.39671e-08
hsa_circ_0062416	-6.05303	0.00388141
hsa_circ_0080834	1.20601	0.0411621
hsa_circ_0133772	-5.64793	0.023326
hsa_circ_0096960	-6.06888	0.0037067
hsa_circ_0130301	-6.66025	3.23506e-05
hsa_circ_0023656	-6.04466	0.0040683
hsa_circ_0027222	-5.53581	0.0335122
hsa_circ_0026915	-5.81698	0.0122535
hsa_circ_0129787	-5.78937	0.0137091
hsa_circ_0032671	-5.55368	0.0315158
hsa_circ_0000362	-5.3911	0.0493661
hsa_circ_0116844	-5.98315	0.00584931
hsa_circ_0008348	1.3569	0.00116132
hsa_circ_0051352	1.57038	1.35187e-21
hsa_circ_0066858	2.19631	2.02167e-15
hsa_circ_0005022	1.25255	1.9227e-15
hsa_circ_0076821	-5.51787	0.0353826
hsa_circ_0070189	-1.18751	1.89441e-06
hsa_circ_0002444	-5.57031	0.0304764
hsa_circ_0131329	-5.66685	0.0220711
hsa_circ_0004146	1.08265	0.00124917
hsa_circ_0006786	-7.40164	8.931e-09
hsa_circ_0018118	-6.17269	0.00187253
hsa_circ_0029519	-5.8507	0.0106709
hsa_circ_0119332	-1.09495	0.00484674
hsa_circ_0130887	-5.66864	0.0216173
hsa_circ_0044013	-5.4612	0.04148
hsa_circ_0010530	-5.46439	0.0408654
hsa_circ_0063681	-6.17617	0.00183347
hsa_circ_0101245	-5.71986	0.0180987
hsa_circ_0035447	-5.83731	0.0111786
hsa_circ_0119162	-5.92653	0.00749545
hsa_circ_0026359	-5.61268	0.0261265
hsa_circ_0075800	-5.94055	0.00711315
hsa_circ_0018121	-5.93007	0.00737606
hsa_circ_0098153	-5.56509	0.0307308
hsa_circ_0044457	-5.6284	0.0250208
hsa_circ_0052531	1.05529	0.00328375
hsa_circ_0005360	1.23401	0.0011479
hsa_circ_0025306	-6.17063	0.00195661
hsa_circ_0084565	-5.91565	0.00810619
hsa_circ_0021685	-5.77256	0.0147403
hsa_circ_0039520	1.28886	3.00958e-10
hsa_circ_0121764	-5.47243	0.0398883
hsa_circ_0009124	1.28498	1.86331e-07
hsa_circ_0009303	-6.5275	0.000124053
hsa_circ_0105008	-5.70419	0.0190291
hsa_circ_0129662	-5.5846	0.0288609
hsa_circ_0021347	-5.73256	0.0173802
hsa_circ_0076099	-5.6678	0.0220386
hsa_circ_0006637	-5.74287	0.0168599
hsa_circ_0065971	-5.49701	0.0372467
hsa_circ_0116901	1.54716	0.00780323
hsa_circ_0001788	-5.54386	0.0324543
hsa_circ_0016085	-6.01314	0.00476082
hsa_circ_0115579	-5.67053	0.0215515
hsa_circ_0044302	-5.50208	0.0367916
hsa_circ_0038445	-5.50528	0.0367171
hsa_circ_0132325	-5.71541	0.0184264
hsa_circ_0003564	-6.16259	0.00211168
hsa_circ_0080152	-5.42005	0.0456769
hsa_circ_0067266	-5.59753	0.0277942
hsa_circ_0054655	-5.62961	0.0249971
hsa_circ_0075986	1.56605	0.00219539
hsa_circ_0065335	-5.79331	0.0134976
hsa_circ_0112708	-5.95919	0.00632231
hsa_circ_0041566	-5.82368	0.0125466
hsa_circ_0135739	1.21552	1.1252e-09
hsa_circ_0115824	3.30679	3.14494e-26
hsa_circ_0099454	3.44923	0.0490996
hsa_circ_0053950	-5.84692	0.0108762
hsa_circ_0110482	-5.69896	0.0197867
hsa_circ_0084409	-5.62191	0.0257543
hsa_circ_0122585	-1.06932	1.0871e-05
hsa_circ_0099452	1.61257	1.38097e-17
hsa_circ_0089235	-5.81869	0.0121055
hsa_circ_0136636	-5.90214	0.00839861
hsa_circ_0112327	-5.55059	0.031788
hsa_circ_0029581	-6.16063	0.00208904
hsa_circ_0033180	1.97689	5.98222e-27
hsa_circ_0084933	-5.95783	0.00646097
hsa_circ_0068534	1.13429	0.00215465
hsa_circ_0015217	-5.50992	0.036071
hsa_circ_0097078	-1.15267	0.000421165
hsa_circ_0138948	1.36302	5.36589e-14
hsa_circ_0008130	-5.40613	0.0473995
hsa_circ_0103809	-5.3888	0.0494558
hsa_circ_0002227	-5.72845	0.0173749
hsa_circ_0105215	-5.90138	0.00838199
hsa_circ_0120717	-6.22927	0.00128608
hsa_circ_0034571	-5.99984	0.00520217
hsa_circ_0040287	-5.59014	0.0281249
hsa_circ_0134686	1.21171	1.16458e-07
hsa_circ_0049409	-6.25093	0.00108105
hsa_circ_0058728	-5.86442	0.0101515
hsa_circ_0017819	2.48279	5.57344e-15
hsa_circ_0005948	-5.86257	0.00999632
hsa_circ_0096479	-5.82594	0.0117969
hsa_circ_0067686	1.2673	1.18657e-06
hsa_circ_0023993	-5.7348	0.0174772
hsa_circ_0119787	-5.64141	0.0237352
hsa_circ_0049866	-6.06007	0.00375446
hsa_circ_0124180	-5.59002	0.0285316
hsa_circ_0037718	-5.83879	0.0111002
hsa_circ_0076132	-5.52113	0.0352217
hsa_circ_0100639	-5.9481	0.0067492
hsa_circ_0004208	-6.58085	7.43345e-05
hsa_circ_0138779	1.47684	4.97e-06
hsa_circ_0109132	1.66261	4.71131e-05
hsa_circ_0039460	2.52003	6.55578e-76
hsa_circ_0099230	-6.03497	0.00433611
hsa_circ_0084128	-5.55676	0.0316036
hsa_circ_0135745	1.10243	0.0126355
hsa_circ_0095110	-5.60216	0.0276668
hsa_circ_0015335	-5.88458	0.00922495
hsa_circ_0049403	-6.05791	0.00385404
hsa_circ_0021288	1.19085	1.10931e-07
hsa_circ_0012759	-5.39629	0.0487833
hsa_circ_0110213	1.17738	0.000462348
hsa_circ_0105581	-5.6035	0.0271701
hsa_circ_0039933	-5.54981	0.0319414
hsa_circ_0022427	-5.38446	0.0499775
hsa_circ_0131602	-6.06783	0.0036047
hsa_circ_0042201	-5.63412	0.0244217
hsa_circ_0058997	-5.43271	0.0445457
hsa_circ_0053070	-5.53803	0.0332576
hsa_circ_0002603	-5.67042	0.022032
hsa_circ_0059948	-5.9346	0.00714672
hsa_circ_0051357	1.1399	0.0284433
hsa_circ_0064500	-5.59267	0.0284415
hsa_circ_0037716	-5.78829	0.0138312
hsa_circ_0026168	2.97032	0.00513945
hsa_circ_0003476	-5.57476	0.0295765
hsa_circ_0072452	1.26935	7.12485e-08
hsa_circ_0088210	-5.6384	0.0247772
hsa_circ_0014572	-5.55446	0.0314647
hsa_circ_0128883	-5.54465	0.0325171
hsa_circ_0122309	-5.5449	0.0324104
hsa_circ_0116850	-5.55662	0.0317243
hsa_circ_0020712	-5.77633	0.015568
hsa_circ_0039534	1.07651	0.00650275
hsa_circ_0101740	-5.39629	0.0487833
hsa_circ_0093602	-6.06548	0.00360889
hsa_circ_0010730	-5.44119	0.0433332
hsa_circ_0036405	-5.41806	0.0460366
hsa_circ_0040110	-5.80016	0.0133133
hsa_circ_0009774	-5.45504	0.0418471
hsa_circ_0012903	-5.83724	0.011506
hsa_circ_0072318	1.45347	0.0235373
hsa_circ_0076837	-5.48987	0.0384228
hsa_circ_0087072	-5.43159	0.0447772
hsa_circ_0006217	-5.45284	0.0419141
hsa_circ_0002995	-5.49191	0.0377183
hsa_circ_0033196	-5.40087	0.0483682
hsa_circ_0003116	-5.62129	0.0256268
hsa_circ_0091094	-5.62278	0.0255211
hsa_circ_0097331	-1.0121	0.000111689
hsa_circ_0044731	-5.4254	0.0450981
hsa_circ_0073786	-5.38995	0.0493818
hsa_circ_0092489	-5.64481	0.0238346
hsa_circ_0085646	1.29432	5.22118e-09
hsa_circ_0131416	-5.39313	0.0489987
hsa_circ_0027418	-6.05647	0.00383954
hsa_circ_0000759	-5.57196	0.0298106
hsa_circ_0011066	-6.01406	0.00478472
hsa_circ_0027708	1.09083	7.67323e-06
hsa_circ_0030097	-5.61834	0.0256519
hsa_circ_0040177	-6.06062	0.00373407
hsa_circ_0069736	-6.42808	0.000272581
hsa_circ_0002199	-5.45781	0.0416828
hsa_circ_0007883	-5.67031	0.0215564
hsa_circ_0058350	-6.63087	4.16507e-05
hsa_circ_0090786	-5.45504	0.0418471
hsa_circ_0122014	-5.7676	0.0150941
hsa_circ_0008324	-5.42877	0.0449669
hsa_circ_0099254	2.0154	2.60953e-12
hsa_circ_0065231	-5.85453	0.0105644
hsa_circ_0004917	-5.55084	0.0319653
hsa_circ_0053612	-5.90455	0.00831329
hsa_circ_0022280	-5.72594	0.0175564
hsa_circ_0004326	-5.57577	0.0294254
hsa_circ_0116217	-5.99891	0.0051528
hsa_circ_0007823	1.39348	0.00147745
hsa_circ_0134186	-5.98257	0.00583208
hsa_circ_0041494	-5.74993	0.0161772
hsa_circ_0005413	3.24104	0.000652857
hsa_circ_0126026	-5.92098	0.00767773
hsa_circ_0060545	2.58104	4.67596e-77
hsa_circ_0089132	1.3189	0.00193763
hsa_circ_0061169	-6.07015	0.00347713
hsa_circ_0024951	-5.5836	0.0288201
hsa_circ_0018570	1.11187	5.35633e-05
hsa_circ_0061683	-5.49298	0.0376136
hsa_circ_0027213	-5.79417	0.0134272
hsa_circ_0047066	-6.18467	0.00176841
hsa_circ_0039375	-6.1031	0.00284249
hsa_circ_0005591	-5.56036	0.0308913
hsa_circ_0097065	-5.43356	0.0451683
hsa_circ_0028174	-5.60425	0.0269025
hsa_circ_0088216	-5.70234	0.0191474
hsa_circ_0020489	-1.29302	3.16148e-05
hsa_circ_0108542	-5.86835	0.00999739
hsa_circ_0137951	-6.15013	0.00213057
hsa_circ_0099816	-6.11042	0.00290717
hsa_circ_0081760	-5.80341	0.0130472
hsa_circ_0038860	-5.60984	0.0269459
hsa_circ_0119328	-1.3596	0.000104107
hsa_circ_0068727	-5.85467	0.0104253
hsa_circ_0120436	-5.48572	0.0384224
hsa_circ_0114411	-5.4611	0.0410637
hsa_circ_0020979	1.64692	1.2979e-07
hsa_circ_0065964	-5.6908	0.0202135
hsa_circ_0070784	-6.20892	0.00144754
hsa_circ_0080617	-5.70141	0.0192477
hsa_circ_0029073	-5.41381	0.0466544
hsa_circ_0090338	-5.46412	0.0408929
hsa_circ_0030679	-5.66518	0.0222394
hsa_circ_0109461	-5.97592	0.00583538
hsa_circ_0093145	1.92388	1.19456e-19
hsa_circ_0051157	-6.09431	0.00303333
hsa_circ_0112729	-5.88539	0.00924869
hsa_circ_0028722	-5.64141	0.0237352
hsa_circ_0039537	-5.41902	0.0465648
hsa_circ_0080387	-5.89246	0.00907253
hsa_circ_0134530	-5.79649	0.0137003
hsa_circ_0003396	-5.57476	0.0295765
hsa_circ_0135259	-5.71195	0.018697
hsa_circ_0015279	-5.86884	0.010069
hsa_circ_0007928	-6.15606	0.00206526
hsa_circ_0090058	1.11841	1.43626e-09
hsa_circ_0073690	-5.6284	0.0250208
hsa_circ_0048907	1.39565	9.05413e-09
hsa_circ_0084833	-5.43298	0.044482
hsa_circ_0129805	-5.63777	0.0240615
hsa_circ_0096639	-5.96212	0.00636421
hsa_circ_0055591	-5.53907	0.0332505
hsa_circ_0120337	-5.4006	0.048477
hsa_circ_0136630	-5.70859	0.0187505
hsa_circ_0118774	-6.39181	0.000402434
hsa_circ_0036593	-5.96305	0.00642492
hsa_circ_0058643	-1.11714	0.00119168
hsa_circ_0010255	-6.07907	0.00342831
hsa_circ_0021627	-5.69279	0.0199387
hsa_circ_0051428	4.47986	0.00810509
hsa_circ_0034556	-6.20449	0.00152225
hsa_circ_0135257	-5.8507	0.0106709
hsa_circ_0008684	-5.38562	0.0499384
hsa_circ_0087056	-6.60319	6.01637e-05
hsa_circ_0009475	-5.70582	0.0189259
hsa_circ_0036579	-6.06333	0.00377763
hsa_circ_0078240	-5.57995	0.0299684
hsa_circ_0124298	-5.63595	0.0245104
hsa_circ_0076896	-5.77917	0.0145321
hsa_circ_0061390	1.1824	2.28326e-11
hsa_circ_0066756	-5.4849	0.0385026
hsa_circ_0089356	-6.20743	0.00151553
hsa_circ_0085054	-5.62387	0.0254098
hsa_circ_0101146	-5.44231	0.0431531
hsa_circ_0015220	-5.77344	0.0146757
hsa_circ_0034982	-1.10016	2.38359e-05
hsa_circ_0029141	-5.97209	0.00619319
hsa_circ_0111045	1.3395	0.0368153
hsa_circ_0060000	-5.44231	0.0431531
hsa_circ_0095375	-5.80407	0.0128988
hsa_circ_0090359	-5.43913	0.043925
hsa_circ_0104961	-5.52797	0.034344
hsa_circ_0002748	1.21418	7.47505e-09
hsa_circ_0098919	-5.78368	0.0142111
hsa_circ_0070419	3.98316	0.0353974
hsa_circ_0097917	-5.47051	0.0401752
hsa_circ_0071405	2.00166	2.37196e-12
hsa_circ_0137762	1.72121	0.0040301
hsa_circ_0066627	-5.67125	0.0214291
hsa_circ_0018555	-5.54362	0.032778
hsa_circ_0016563	1.48208	0.00263874
hsa_circ_0031803	-5.74903	0.0162099
hsa_circ_0065434	1.43831	7.42492e-11
hsa_circ_0120463	1.93449	4.12061e-10
hsa_circ_0050204	-5.46714	0.0408497
hsa_circ_0112721	-5.47569	0.0395605
hsa_circ_0015829	-5.69267	0.0200466
hsa_circ_0138950	1.62068	2.03327e-19
hsa_circ_0113777	-5.50406	0.036549
hsa_circ_0070194	-6.21799	0.00136939
hsa_circ_0030660	-5.55059	0.031788
hsa_circ_0039387	-5.62301	0.0253077
hsa_circ_0100769	-5.78771	0.01419
hsa_circ_0128534	1.37488	1.35634e-06
hsa_circ_0043898	-6.07086	0.00346091
hsa_circ_0066184	1.5202	0.00599738
hsa_circ_0083212	-5.88697	0.00910008
hsa_circ_0031505	-5.92811	0.00754687
hsa_circ_0088006	-5.73549	0.016995
hsa_circ_0092409	-5.94442	0.00680793
hsa_circ_0130726	-5.41381	0.0466544
hsa_circ_0131596	-2.04609	1.68147e-12
hsa_circ_0116908	1.46836	2.37798e-12
hsa_circ_0061282	-5.68928	0.0202885
hsa_circ_0017798	-5.65587	0.0227417
hsa_circ_0066393	-6.05336	0.00417339
hsa_circ_0064475	-5.45063	0.0421965
hsa_circ_0032480	-6.19024	0.00164086
hsa_circ_0001592	-1.42442	1.17178e-28
hsa_circ_0069774	-5.76068	0.0160507
hsa_circ_0017583	-5.88132	0.00925472
hsa_circ_0096990	-5.79983	0.0132579
hsa_circ_0023645	-5.62571	0.0251188
hsa_circ_0022130	1.10116	0.00169524
hsa_circ_0020589	-6.54701	9.63487e-05
hsa_circ_0083361	-5.59478	0.0279396
hsa_circ_0127175	-5.93543	0.00721082
hsa_circ_0017180	-6.2847	0.000845443
hsa_circ_0004281	1.83803	1.72302e-20
hsa_circ_0072339	1.68364	0.00073279
hsa_circ_0138706	1.02065	5.41498e-42
hsa_circ_0068047	-5.77269	0.0147114
hsa_circ_0073647	-5.65081	0.0235249
hsa_circ_0053625	-5.71125	0.0188151
hsa_circ_0064314	-6.03732	0.00436322
hsa_circ_0004887	-5.93483	0.00733636
hsa_circ_0039461	2.39835	4.1402e-54
hsa_circ_0110081	-5.72068	0.0179428
hsa_circ_0011107	-5.52113	0.0352217
hsa_circ_0066260	-5.40288	0.0481322
hsa_circ_0131990	-5.5131	0.0354942
hsa_circ_0044224	-5.46958	0.0404451
hsa_circ_0047131	-5.54179	0.0326889
hsa_circ_0118766	-6.18316	0.00175405
hsa_circ_0008334	1.49434	0.000105022
hsa_circ_0081565	2.10643	1.18237e-33
hsa_circ_0090238	-5.99966	0.00513081
hsa_circ_0135724	-6.01181	0.00493885
hsa_circ_0070200	-1.2803	3.27975e-13
hsa_circ_0111136	-5.73618	0.0168826
hsa_circ_0101792	-5.90147	0.00887243
hsa_circ_0003614	-5.6846	0.0206958
hsa_circ_0106201	-5.41919	0.0460668
hsa_circ_0087483	-5.48976	0.0380267
hsa_circ_0010523	-5.96945	0.00626022
hsa_circ_0031721	-6.28748	0.00084901
hsa_circ_0042355	-5.4745	0.0400267
hsa_circ_0038575	-5.56509	0.0307308
hsa_circ_0117944	-5.63606	0.0244383
hsa_circ_0070421	4.07331	0.0282327
hsa_circ_0027191	-5.41154	0.0467067
hsa_circ_0106895	-5.91579	0.0078066
hsa_circ_0031428	-6.28532	0.000840429
hsa_circ_0002762	1.09513	1.04599e-05
hsa_circ_0053293	-6.67198	2.9152e-05
hsa_circ_0070197	-1.32018	1.05458e-07
hsa_circ_0081566	2.3074	6.05649e-48
hsa_circ_0014886	-6.00132	0.00518845
hsa_circ_0039465	2.41581	3.59601e-80
hsa_circ_0004868	1.4222	5.70224e-05
hsa_circ_0099453	2.05303	3.56531e-08
hsa_circ_0100786	-5.9346	0.00714672
hsa_circ_0045242	-5.59777	0.0276219
hsa_circ_0048826	-5.4006	0.048477
hsa_circ_0087601	-5.55754	0.0311368
hsa_circ_0057420	-5.66484	0.0221543
hsa_circ_0084863	1.95292	4.13507e-06
hsa_circ_0043710	-5.44119	0.0433332
hsa_circ_0101119	-5.90379	0.00836694
hsa_circ_0056390	-5.48787	0.0381133
hsa_circ_0039488	-5.47352	0.0397178
hsa_circ_0077536	-5.42342	0.0454767
hsa_circ_0119161	-5.42428	0.0452446
hsa_circ_0019670	-1.02149	8.73248e-06
hsa_circ_0008284	-6.13498	0.00248577
hsa_circ_0058057	-5.7967	0.0133821
hsa_circ_0030643	-5.70071	0.0193033
hsa_circ_0064607	-5.55909	0.0316581
hsa_circ_0099245	1.42423	1.42738e-21
hsa_circ_0002457	-6.43029	0.000267076
hsa_circ_0081573	3.00705	2.43116e-21
hsa_circ_0067371	-6.00719	0.00519523
hsa_circ_0011276	-6.03935	0.00421442
hsa_circ_0123667	1.38914	1.43243e-06
hsa_circ_0010943	-5.53215	0.0339587
hsa_circ_0099246	1.44034	8.11014e-23
hsa_circ_0052559	1.54701	1.82166e-06
hsa_circ_0137715	-1.52656	2.58115e-11
hsa_circ_0084059	-5.85306	0.0105039
hsa_circ_0093895	-1.13336	0.0154159
hsa_circ_0081703	-5.59002	0.0285316
hsa_circ_0057002	-5.77269	0.0147114
hsa_circ_0038725	1.47019	0.000183648
hsa_circ_0003514	1.01969	4.32838e-10
hsa_circ_0035569	-5.62399	0.025279
hsa_circ_0099586	1.56467	2.5986e-06
hsa_circ_0109293	1.10126	0.000403952
hsa_circ_0078588	-5.93539	0.00710337
hsa_circ_0072454	1.16973	0.000485917
hsa_circ_0065738	-6.1846	0.00175847
hsa_circ_0067190	-5.79777	0.0136824
hsa_circ_0056666	1.12333	2.5518e-06
hsa_circ_0060565	-5.56916	0.0301711
hsa_circ_0090449	1.05412	0.0241472
hsa_circ_0018923	-5.53621	0.0336667
hsa_circ_0092503	-6.02185	0.00462937
hsa_circ_0117546	-5.4622	0.0409515
hsa_circ_0030899	-5.81311	0.0123921
hsa_circ_0112866	-5.67303	0.0218198
hsa_circ_0024345	1.04522	0.00397899
hsa_circ_0055879	-5.64164	0.0241584
hsa_circ_0002309	1.40841	5.98369e-05
hsa_circ_0089015	-6.11894	0.00288159
hsa_circ_0061660	-6.98941	9.54305e-07
hsa_circ_0039650	-5.58613	0.0286684
hsa_circ_0003563	-5.69267	0.0200466
hsa_circ_0081574	2.75786	1.40558e-60
hsa_circ_0064473	-5.48166	0.0388233
hsa_circ_0064251	-6.02888	0.00444329
hsa_circ_0088916	-5.3888	0.0494558
hsa_circ_0055670	-5.86582	0.010081
hsa_circ_0006999	-1.61661	3.5611e-06
hsa_circ_0079362	-5.60885	0.0270616
hsa_circ_0035184	1.0415	0.0060239
hsa_circ_0004526	-5.3964	0.0487992
hsa_circ_0058647	-1.09199	0.00262473
hsa_circ_0068455	-1.68954	1.01287e-06
hsa_circ_0055338	-5.57399	0.0296852
hsa_circ_0046912	-5.50406	0.036549
hsa_circ_0005279	-5.9452	0.00681173
hsa_circ_0027141	-5.56522	0.0305122
hsa_circ_0124943	-6.05685	0.00392368
hsa_circ_0033378	-5.67575	0.0210778
hsa_circ_0066381	-5.49701	0.0372467
hsa_circ_0006955	-1.283	0.00110403
hsa_circ_0134485	-5.45394	0.0418531
hsa_circ_0099491	-5.41892	0.0458544
hsa_circ_0007621	1.53124	2.99839e-15
hsa_circ_0003214	-5.65683	0.0226342
hsa_circ_0005852	-5.91579	0.0078066
hsa_circ_0070193	-6.98899	8.48664e-07
hsa_circ_0019240	-5.39083	0.0493626
hsa_circ_0019294	-5.62007	0.0255809
hsa_circ_0070341	-5.39859	0.0484783
hsa_circ_0115392	-5.51124	0.0358567
hsa_circ_0131598	-1.30531	5.38382e-12
hsa_circ_0000172	-6.55247	9.39542e-05
hsa_circ_0077643	-5.88315	0.00943492
hsa_circ_0056513	-5.68834	0.0202957
hsa_circ_0099256	1.35661	2.54845e-10
hsa_circ_0010764	-5.55059	0.031788
hsa_circ_0043891	-5.92867	0.00737933
hsa_circ_0138066	-5.95339	0.00663765
hsa_circ_0088200	1.60478	4.90892e-32
hsa_circ_0084867	1.16211	0.00618012
hsa_circ_0046327	-5.88764	0.00911837
hsa_circ_0059005	-5.4359	0.0440804
hsa_circ_0087354	-5.4286	0.0450565
hsa_circ_0134383	-5.6279	0.0254818
hsa_circ_0027632	1.41365	3.64602e-08
hsa_circ_0051747	-5.43606	0.0441225
hsa_circ_0018450	-6.22367	0.00130756
hsa_circ_0024760	-5.43606	0.0441225
hsa_circ_0126381	-5.55457	0.0318398
hsa_circ_0134638	-5.52233	0.0349174
hsa_circ_0086723	-5.61614	0.0263971
hsa_circ_0028844	-5.44979	0.0423917
hsa_circ_0044847	-5.5642	0.0306169
hsa_circ_0085722	1.41165	1.73421e-05
[truncated: 622 more rows]

## Sheet: 9 h
Gene Symbol	Log2 (control / 9h	Qvalue (control /9h
hsa_circ_0071811	-5.95717	0.00490777
hsa_circ_0011336	-5.91995	0.00570687
hsa_circ_0049958	-5.35398	0.0349516
hsa_circ_0128677	-5.76964	0.0101441
hsa_circ_0122424	-5.41087	0.0308021
hsa_circ_0057004	-5.21459	0.0476615
hsa_circ_0085503	-5.52125	0.0232983
hsa_circ_0122924	-5.76298	0.0108384
hsa_circ_0053829	-5.31806	0.0381717
hsa_circ_0031078	-5.24729	0.0443286
hsa_circ_0031024	-1.08027	0.0260823
hsa_circ_0055501	-5.71293	0.0125001
hsa_circ_0078961	2.41616	8.7805e-09
hsa_circ_0009161	-5.43693	0.0288233
hsa_circ_0098618	-5.61173	0.0172721
hsa_circ_0032708	-5.41773	0.0295731
hsa_circ_0076594	-6.7068	3.01646e-05
hsa_circ_0081053	1.0514	0.0486778
hsa_circ_0131373	-2.60628	0.0363123
hsa_circ_0107713	-5.95605	0.00482408
hsa_circ_0025507	-5.70352	0.0128402
hsa_circ_0088468	1.08126	7.69901e-06
hsa_circ_0009399	-5.58556	0.0185778
hsa_circ_0116641	-5.34314	0.0362191
hsa_circ_0006605	-1.05866	0.00277898
hsa_circ_0130567	1.07978	0.00146859
hsa_circ_0074546	-5.92266	0.00579951
hsa_circ_0081474	-6.37579	0.000472434
hsa_circ_0046667	-5.26501	0.0432409
hsa_circ_0109295	-5.2178	0.047461
hsa_circ_0108000	-6.10413	0.00239334
hsa_circ_0024523	-5.22217	0.0468538
hsa_circ_0046346	-5.20958	0.0484012
hsa_circ_0048330	-5.44755	0.0275321
hsa_circ_0012395	-5.7669	0.0103563
hsa_circ_0120791	-5.29872	0.0397452
hsa_circ_0052453	-5.36595	0.0341488
hsa_circ_0097507	-5.39194	0.032348
hsa_circ_0090730	-5.30503	0.0388858
hsa_circ_0122817	-5.40674	0.0305104
hsa_circ_0044061	-5.72942	0.0119628
hsa_circ_0007756	-1.10978	0.00136536
hsa_circ_0035977	1.46326	0.0147808
hsa_circ_0007874	-5.4154	0.0297673
hsa_circ_0087302	-5.76444	0.0103582
hsa_circ_0116447	-5.32777	0.0376888
hsa_circ_0021126	1.59804	2.48347e-09
hsa_circ_0130076	-2.4813	0.00951746
hsa_circ_0005006	-5.42168	0.0294478
hsa_circ_0077759	-5.49366	0.0245036
hsa_circ_0085714	1.35998	0.0293345
hsa_circ_0080388	-5.63436	0.0163158
hsa_circ_0013372	-1.32786	5.08184e-05
hsa_circ_0010720	-5.3093	0.0387245
hsa_circ_0071872	2.48525	8.58033e-10
hsa_circ_0123153	-5.25314	0.0439523
hsa_circ_0068687	-1.24054	0.0119445
hsa_circ_0054667	-5.46306	0.0265641
hsa_circ_0027042	1.26866	1.98662e-10
hsa_circ_0061569	-5.7269	0.0117998
hsa_circ_0000513	1.55484	0.0357842
hsa_circ_0022647	-5.62289	0.0168691
hsa_circ_0130354	-1.99387	0.0370753
hsa_circ_0071291	-5.22377	0.0467
hsa_circ_0026502	-5.88462	0.00654216
hsa_circ_0008129	-5.7502	0.0112925
hsa_circ_0078594	-5.22511	0.0464824
hsa_circ_0048671	-5.75471	0.0106943
hsa_circ_0110165	-5.41344	0.0304178
hsa_circ_0099309	-5.35146	0.0352947
hsa_circ_0099810	-6.39097	0.000424938
hsa_circ_0007042	1.63199	0.00611629
hsa_circ_0035121	1.66711	1.26028e-15
hsa_circ_0056558	-5.84512	0.00780469
hsa_circ_0069560	1.41787	0.00053982
hsa_circ_0071960	-5.46336	0.0276838
hsa_circ_0075290	1.32228	0.00026899
hsa_circ_0026280	1.83793	6.35915e-05
hsa_circ_0057562	-6.71693	2.88709e-05
hsa_circ_0025251	-5.42293	0.0296143
hsa_circ_0139893	-5.43025	0.028889
hsa_circ_0047270	-5.30065	0.0399953
hsa_circ_0007300	-5.87948	0.00728639
hsa_circ_0013762	-5.50562	0.0236106
hsa_circ_0028445	3.51465	4.64733e-28
hsa_circ_0008573	-6.08505	0.00269742
hsa_circ_0120972	-6.0488	0.00312977
hsa_circ_0087434	-6.13187	0.00209276
hsa_circ_0060778	-5.7962	0.00932408
hsa_circ_0009151	-6.30324	0.000766326
hsa_circ_0048965	-5.20031	0.04924
hsa_circ_0054983	-5.27362	0.0419049
hsa_circ_0093191	-1.41577	9.28365e-07
hsa_circ_0016890	-5.52464	0.0222155
hsa_circ_0011978	3.02368	0.00893944
hsa_circ_0078197	-6.18567	0.00156214
hsa_circ_0017970	-5.53828	0.0218558
hsa_circ_0070590	-5.22474	0.04684
hsa_circ_0049952	1.48155	0.00109077
hsa_circ_0115832	2.42247	0.0334803
hsa_circ_0108694	-1.93659	6.19326e-10
hsa_circ_0031641	2.68778	9.27152e-13
hsa_circ_0076840	-5.32819	0.0374882
hsa_circ_0077530	-6.71409	2.78136e-05
hsa_circ_0064022	-5.30125	0.0392579
hsa_circ_0050382	-5.99547	0.00404204
hsa_circ_0016150	-5.34274	0.0358553
hsa_circ_0110665	-5.67275	0.0141893
hsa_circ_0013545	1.23035	5.31777e-07
hsa_circ_0003352	-5.48931	0.0249312
hsa_circ_0085382	1.1521	0.00314033
hsa_circ_0040185	-1.54657	1.23322e-06
hsa_circ_0083363	-5.60234	0.0177216
hsa_circ_0101279	1.38424	0.000225108
hsa_circ_0025472	-3.311	0.0334255
hsa_circ_0028449	2.64157	6.55951e-08
hsa_circ_0006344	-5.29939	0.0400657
hsa_circ_0094101	-5.31206	0.0387369
hsa_circ_0048541	-5.72012	0.0121218
hsa_circ_0082633	2.5316	1.70297e-12
hsa_circ_0105437	-5.63824	0.0163769
hsa_circ_0085711	1.23385	0.000961502
hsa_circ_0129827	-5.64203	0.0156343
hsa_circ_0043689	1.17872	0.00136247
hsa_circ_0038993	1.16325	0.00424428
hsa_circ_0117319	-1.1273	0.000298876
hsa_circ_0080948	-5.27516	0.0416025
hsa_circ_0068048	-5.4882	0.0248752
hsa_circ_0007131	-5.3189	0.037861
hsa_circ_0095130	-5.90401	0.00612359
hsa_circ_0008858	1.02893	2.8288e-08
hsa_circ_0013048	3.62859	0.00129729
hsa_circ_0021352	-5.52326	0.0225823
hsa_circ_0041781	-5.37357	0.0332895
hsa_circ_0037830	-5.21056	0.0479137
hsa_circ_0109396	-6.13686	0.00199153
hsa_circ_0052443	-6.23457	0.00116572
hsa_circ_0009471	-5.65796	0.0148371
hsa_circ_0002479	-5.59094	0.0183263
hsa_circ_0093913	-6.21773	0.00127121
hsa_circ_0000511	2.04788	0.00425745
hsa_circ_0127104	-5.77909	0.00980358
hsa_circ_0003201	-6.97337	1.87797e-06
hsa_circ_0073441	-5.33725	0.0362323
hsa_circ_0088192	1.21418	0.000193048
hsa_circ_0051354	1.3013	3.06683e-05
hsa_circ_0080156	-6.12087	0.00217125
hsa_circ_0010411	-6.36561	0.000501069
hsa_circ_0032240	1.67425	0.0197121
hsa_circ_0134111	-5.71785	0.0123062
hsa_circ_0135877	-5.66811	0.0149296
hsa_circ_0026843	-5.76517	0.0104779
hsa_circ_0105363	-5.51349	0.023679
hsa_circ_0031215	-5.64799	0.0156394
hsa_circ_0003893	-1.5141	5.40671e-15
hsa_circ_0037602	-6.27822	0.000929142
hsa_circ_0021527	-5.71217	0.0125736
hsa_circ_0073464	1.45476	2.80067e-05
hsa_circ_0068800	-5.69117	0.0133316
hsa_circ_0072925	-5.22803	0.046279
hsa_circ_0058837	-6.10205	0.0024276
hsa_circ_0043937	2.26424	3.41278e-07
hsa_circ_0041596	1.8772	0.0381057
hsa_circ_0030309	1.3361	0.00374478
hsa_circ_0037377	1.45129	0.00199714
hsa_circ_0101479	-5.86153	0.00729013
hsa_circ_0107665	-5.68306	0.0136634
hsa_circ_0001314	-5.73776	0.0113757
hsa_circ_0119707	-1.02713	0.020644
hsa_circ_0031556	-6.48044	0.000216217
hsa_circ_0018687	-1.13975	9.07385e-05
hsa_circ_0023265	-1.82491	7.9797e-09
hsa_circ_0107920	-5.43403	0.0284611
hsa_circ_0015662	-5.8116	0.00872238
hsa_circ_0136932	-5.24336	0.044744
hsa_circ_0102468	-5.23941	0.0455788
hsa_circ_0022383	-5.53506	0.0218061
hsa_circ_0026539	-1.92837	1.25104e-08
hsa_circ_0125511	-5.37597	0.0329845
hsa_circ_0068227	1.28065	0.00499768
hsa_circ_0132815	-5.42832	0.0296842
hsa_circ_0099462	1.5434	0.0342805
hsa_circ_0061855	-5.2258	0.0468755
hsa_circ_0029345	-5.42316	0.0295748
hsa_circ_0000165	-5.58357	0.0190715
hsa_circ_0061867	-5.97545	0.00491723
hsa_circ_0081062	1.00196	9.38015e-10
hsa_circ_0008346	-5.48457	0.024823
hsa_circ_0134201	-5.44937	0.0278805
hsa_circ_0111842	-5.67255	0.0144269
hsa_circ_0129680	-5.62942	0.0162725
hsa_circ_0035605	-5.42895	0.0291885
hsa_circ_0010527	-5.44427	0.0281988
hsa_circ_0002052	-5.79136	0.00949276
hsa_circ_0098634	-1.42428	6.40202e-05
hsa_circ_0064516	-1.29604	0.0034664
hsa_circ_0013085	1.4003	0.041875
hsa_circ_0000308	1.97612	0.0424865
hsa_circ_0007878	-5.31156	0.0384695
hsa_circ_0125357	-1.24077	9.45089e-08
hsa_circ_0059977	-5.87728	0.00675724
hsa_circ_0095573	-5.46501	0.0265253
hsa_circ_0008872	-5.41773	0.0295731
hsa_circ_0117053	-1.09234	0.00220205
hsa_circ_0101937	-6.89454	4.37646e-06
hsa_circ_0042472	-6.02579	0.00358167
hsa_circ_0044084	-5.40477	0.0309811
hsa_circ_0137806	-5.85169	0.00779893
hsa_circ_0107647	-5.22767	0.0468597
hsa_circ_0053885	-5.43348	0.0286072
hsa_circ_0060821	1.4917	0.000744894
hsa_circ_0120078	-6.06782	0.00286247
hsa_circ_0047690	-6.13678	0.00206729
hsa_circ_0077052	1.09979	0.0176658
hsa_circ_0012084	-5.5177	0.0227067
hsa_circ_0054272	-5.29162	0.0402077
hsa_circ_0039455	-6.52585	0.000156704
hsa_circ_0083780	-5.84389	0.00776184
hsa_circ_0006715	-5.84	0.00777652
hsa_circ_0010616	-5.61904	0.0172624
hsa_circ_0130529	1.06871	0.00786888
hsa_circ_0012457	-6.10447	0.002451
hsa_circ_0085778	1.26406	0.000114872
hsa_circ_0106690	-5.84122	0.00795021
hsa_circ_0130991	-6.17356	0.00163904
hsa_circ_0135933	1.43395	0.00353023
hsa_circ_0083625	1.274	0.00505036
hsa_circ_0067331	-5.2402	0.0451996
hsa_circ_0008787	1.14667	1.79595e-11
hsa_circ_0120086	-5.39274	0.0315412
hsa_circ_0014717	-5.40298	0.0308498
hsa_circ_0051409	1.60546	1.32684e-07
hsa_circ_0066903	-5.54739	0.021021
hsa_circ_0033587	-5.19352	0.0497479
hsa_circ_0131219	1.23514	0.0141573
hsa_circ_0036536	-1.14505	8.45524e-14
hsa_circ_0018446	-5.23095	0.0461816
hsa_circ_0019995	1.86411	0.046246
hsa_circ_0022555	-5.37629	0.0329156
hsa_circ_0074793	1.15522	0.00615146
hsa_circ_0084517	-5.32968	0.0372866
hsa_circ_0107501	-2.15433	0.0283271
hsa_circ_0086416	-5.33487	0.0366633
hsa_circ_0044510	-5.2267	0.0465432
hsa_circ_0136223	1.05157	0.0389684
hsa_circ_0028809	-5.40876	0.0304341
hsa_circ_0093900	-5.72126	0.0121953
hsa_circ_0045323	1.41622	0.000176733
hsa_circ_0021447	-5.86991	0.00713734
hsa_circ_0101381	-5.81814	0.00857951
hsa_circ_0125509	-6.31388	0.00070162
hsa_circ_0060312	1.62945	2.67717e-12
hsa_circ_0089443	1.14333	0.00869067
hsa_circ_0038749	-5.36175	0.0340815
hsa_circ_0020778	-5.38538	0.0324239
hsa_circ_0089254	-5.67821	0.014074
hsa_circ_0123579	-5.42609	0.029255
hsa_circ_0074591	-5.50423	0.0239391
hsa_circ_0101406	-7.84034	2.49403e-10
hsa_circ_0022096	1.51366	0.00497495
hsa_circ_0041526	1.39653	5.82308e-07
hsa_circ_0052787	-6.30828	0.000735836
hsa_circ_0055180	-5.26588	0.0427147
hsa_circ_0087683	-5.98483	0.00422559
hsa_circ_0139659	-5.77539	0.0103397
hsa_circ_0113954	-6.42168	0.000346651
hsa_circ_0022320	-5.72577	0.0119679
hsa_circ_0017745	-5.50584	0.0233811
hsa_circ_0088562	-5.37309	0.0334205
hsa_circ_0002544	1.05632	0.000321084
hsa_circ_0060450	-6.29092	0.000815058
hsa_circ_0113295	1.1363	0.000697248
hsa_circ_0005678	-5.48316	0.0257572
hsa_circ_0060199	-5.72776	0.0119488
hsa_circ_0044293	-5.96339	0.00475568
hsa_circ_0101032	-5.46329	0.0263431
hsa_circ_0092173	-5.81971	0.00855588
hsa_circ_0057536	2.30268	1.38959e-05
hsa_circ_0087285	-5.39921	0.0312218
hsa_circ_0031932	-5.77917	0.010212
hsa_circ_0073732	-1.33054	0.000227278
hsa_circ_0007826	-6.04073	0.00332966
hsa_circ_0133690	1.84856	1.04924e-07
hsa_circ_0070536	-5.53978	0.0214433
hsa_circ_0046291	-5.66813	0.0151029
hsa_circ_0024865	-5.66033	0.0148764
hsa_circ_0104538	2.51672	4.04747e-27
hsa_circ_0033005	1.58086	2.19345e-08
hsa_circ_0135821	1.58257	3.95395e-09
hsa_circ_0072192	-5.31582	0.038133
hsa_circ_0011026	-5.30663	0.0392886
hsa_circ_0000088	-5.43908	0.0281898
hsa_circ_0001753	1.10626	0.0297444
hsa_circ_0092454	-5.82946	0.00813837
hsa_circ_0016144	-5.54277	0.0215554
hsa_circ_0129829	-5.77663	0.0100215
hsa_circ_0037323	-5.44564	0.0279274
hsa_circ_0102622	-5.60737	0.0177046
hsa_circ_0013143	-7.2591	8.0554e-08
hsa_circ_0013114	4.53175	0.00957532
hsa_circ_0007488	-1.38968	1.42069e-09
hsa_circ_0101013	-5.35754	0.0348394
hsa_circ_0053994	-6.0756	0.00288947
hsa_circ_0026251	2.16768	6.8951e-05
hsa_circ_0006380	-1.41054	2.19144e-08
hsa_circ_0127665	-5.36586	0.0337169
hsa_circ_0009551	-5.91889	0.00572462
hsa_circ_0086953	-6.1222	0.0022517
hsa_circ_0055742	-2.32612	0.0297786
hsa_circ_0046026	3.50476	2.95042e-09
hsa_circ_0063740	-5.98593	0.00433773
hsa_circ_0105865	-6.58704	9.11018e-05
hsa_circ_0115423	-6.29723	0.000782532
hsa_circ_0004576	-2.26287	0.0182088
hsa_circ_0116555	-1.14161	9.29584e-11
hsa_circ_0021717	1.50166	5.22043e-08
hsa_circ_0100369	-5.37068	0.0333658
hsa_circ_0027196	-5.88209	0.00657491
hsa_circ_0081534	-1.37274	0.000669271
hsa_circ_0003202	1.15718	3.95054e-06
hsa_circ_0005031	-5.87939	0.00665464
hsa_circ_0105143	-5.44083	0.0281284
hsa_circ_0119246	1.08327	0.0441184
hsa_circ_0028693	-6.01729	0.00364129
hsa_circ_0055641	-5.31865	0.0377591
hsa_circ_0026272	2.16946	0.019082
hsa_circ_0059081	-5.82663	0.00872794
hsa_circ_0074921	-5.46103	0.026638
hsa_circ_0000481	1.73663	0.00858908
hsa_circ_0021642	-5.64501	0.0155559
hsa_circ_0061170	-5.27962	0.0414177
hsa_circ_0049549	-5.83895	0.00782993
hsa_circ_0131189	-6.52218	0.00016586
hsa_circ_0023678	-5.56411	0.0205227
hsa_circ_0080019	-5.87837	0.00673111
hsa_circ_0001070	-5.816	0.00873564
hsa_circ_0061673	-6.40039	0.000413536
hsa_circ_0104871	-5.46996	0.0260541
hsa_circ_0080897	1.01909	1.21913e-06
hsa_circ_0134325	-6.04375	0.0032691
hsa_circ_0063360	2.53026	9.26395e-12
hsa_circ_0035551	-2.61397	5.89349e-08
hsa_circ_0079519	-5.45233	0.027155
hsa_circ_0041307	-5.70398	0.0129871
hsa_circ_0003669	-5.66963	0.0143823
hsa_circ_0131414	-6.19975	0.00153516
hsa_circ_0002824	2.14388	6.60892e-08
hsa_circ_0133921	-5.27414	0.0421226
hsa_circ_0119234	1.8295	2.54283e-06
hsa_circ_0099587	1.57652	6.01278e-05
hsa_circ_0128553	1.13996	1.02226e-08
hsa_circ_0063304	-5.45967	0.0266531
hsa_circ_0106048	-6.45413	0.000298455
hsa_circ_0091953	-1.05071	8.06763e-05
hsa_circ_0082316	-5.78134	0.00979989
hsa_circ_0061029	-5.51523	0.0229305
hsa_circ_0038722	1.80184	1.38336e-05
hsa_circ_0105588	-5.41656	0.0296514
hsa_circ_0109438	-5.26017	0.0430236
hsa_circ_0074129	-5.58378	0.0189753
hsa_circ_0047286	-5.92985	0.00539158
hsa_circ_0019585	-5.87998	0.00670242
hsa_circ_0090220	1.07195	0.0104407
hsa_circ_0001417	-5.26406	0.0428679
hsa_circ_0072013	2.03107	3.78522e-13
hsa_circ_0041539	1.74258	2.9804e-17
hsa_circ_0000161	-5.37765	0.0337578
hsa_circ_0042505	2.01649	0.0328227
hsa_circ_0005501	1.86206	0.000100797
hsa_circ_0048491	2.24199	1.55222e-12
hsa_circ_0039459	3.71269	2.93225e-79
hsa_circ_0073585	-5.58349	0.018724
hsa_circ_0025511	-5.3751	0.0330748
hsa_circ_0048168	-5.48457	0.024823
hsa_circ_0097920	-5.28337	0.0410131
hsa_circ_0061205	-5.64892	0.0160687
hsa_circ_0070208	-1.80503	1.40023e-11
hsa_circ_0044369	-5.52839	0.0223735
hsa_circ_0079953	-6.18357	0.00156367
hsa_circ_0095129	-1.06058	0.003783
hsa_circ_0021155	-5.44823	0.0277534
hsa_circ_0068673	-5.33552	0.0364076
hsa_circ_0030985	-5.6239	0.016757
hsa_circ_0041525	1.21007	0.000285479
hsa_circ_0026360	-1.32289	5.95881e-07
hsa_circ_0079181	-5.34241	0.0358143
hsa_circ_0050472	-5.20193	0.0487586
hsa_circ_0003148	-5.72344	0.0121599
hsa_circ_0042458	-1.03538	7.9141e-05
hsa_circ_0124296	-5.33123	0.0372895
hsa_circ_0097690	-5.53906	0.0215886
hsa_circ_0003115	-5.62248	0.0167183
hsa_circ_0111792	3.69384	0.00435725
hsa_circ_0053664	-5.61885	0.0175237
hsa_circ_0125773	-5.31806	0.0381717
hsa_circ_0036505	-5.30125	0.0392579
hsa_circ_0063258	-5.62873	0.0166156
hsa_circ_0037858	1.33381	1.71418e-12
hsa_circ_0086247	1.51454	0.0225906
hsa_circ_0100286	-5.30654	0.0387851
hsa_circ_0080163	-6.02976	0.00346977
hsa_circ_0058129	-1.03043	0.000929311
hsa_circ_0135994	-5.76653	0.0103473
hsa_circ_0017345	-5.7927	0.00934381
hsa_circ_0050489	-5.48071	0.0257236
hsa_circ_0061261	-5.67626	0.0143788
hsa_circ_0095783	-6.63796	5.84743e-05
hsa_circ_0097291	-1.00016	0.000127538
hsa_circ_0024042	-6.1304	0.00213381
hsa_circ_0050900	-1.20579	5.73455e-07
hsa_circ_0125275	-5.50049	0.0244664
hsa_circ_0095380	-5.99165	0.0041259
hsa_circ_0016073	-5.71588	0.0123299
hsa_circ_0090224	-5.55638	0.0203237
hsa_circ_0001652	-5.19895	0.0491975
hsa_circ_0058353	-6.03598	0.00333925
hsa_circ_0038550	1.62209	0.00526761
hsa_circ_0057203	-5.20085	0.0492308
hsa_circ_0007976	3.75259	0.00288797
hsa_circ_0084372	-5.54823	0.0209078
hsa_circ_0049216	-5.73054	0.0121124
hsa_circ_0118683	-5.38457	0.032523
hsa_circ_0010765	-5.49034	0.024507
hsa_circ_0055872	1.36338	0.0310587
hsa_circ_0048883	1.24819	0.00216663
hsa_circ_0004459	1.18741	0.00258285
hsa_circ_0026901	-5.66439	0.0155383
hsa_circ_0003233	1.21508	0.00405901
hsa_circ_0046043	2.76851	2.61191e-16
hsa_circ_0051479	-5.50474	0.0234579
hsa_circ_0067463	-5.80947	0.00892905
hsa_circ_0006417	-1.49893	4.07712e-09
hsa_circ_0026763	1.38614	0.0113892
hsa_circ_0026548	-1.53978	0.000226035
hsa_circ_0072012	3.85429	0.0422023
hsa_circ_0079085	-5.59033	0.0187691
hsa_circ_0074682	-5.81814	0.00857951
hsa_circ_0104921	-2.53974	0.0323731
hsa_circ_0007604	-6.63355	5.85782e-05
hsa_circ_0044696	-5.49939	0.0243737
hsa_circ_0130174	-6.08074	0.002674
hsa_circ_0087164	-5.73009	0.0116992
hsa_circ_0136009	-6.50821	0.000186386
hsa_circ_0032158	-5.77346	0.00998958
hsa_circ_0084604	-5.23201	0.045743
hsa_circ_0115402	2.31076	4.80604e-06
hsa_circ_0011309	-5.31341	0.038299
hsa_circ_0019654	-5.81319	0.00884527
hsa_circ_0002795	-5.83982	0.00782793
hsa_circ_0087862	-1.12001	2.00636e-08
hsa_circ_0042402	-6.0565	0.00322076
hsa_circ_0001673	-6.01743	0.00383678
hsa_circ_0005725	1.36452	0.0131132
hsa_circ_0110738	1.14933	0.00501169
hsa_circ_0118372	-5.63163	0.0162259
hsa_circ_0087900	-6.36177	0.000525924
hsa_circ_0124942	-5.57683	0.0190899
hsa_circ_0090870	-5.37749	0.0328055
hsa_circ_0065315	-5.66642	0.0144864
hsa_circ_0017187	-5.61899	0.0174321
hsa_circ_0078561	-5.66182	0.0149962
hsa_circ_0014436	1.23309	3.83195e-09
hsa_circ_0009700	-6.31799	0.000686831
hsa_circ_0096028	-5.45597	0.0269759
hsa_circ_0039721	-5.79664	0.0091772
hsa_circ_0083116	-5.5337	0.021622
hsa_circ_0057856	-6.17081	0.00170323
hsa_circ_0026529	-1.30941	2.76289e-10
hsa_circ_0088204	1.54351	0.00105617
hsa_circ_0072451	1.83008	4.75085e-08
hsa_circ_0009136	1.68985	4.69846e-19
hsa_circ_0139427	-5.99975	0.0039767
hsa_circ_0076654	-5.79244	0.00940519
hsa_circ_0074775	-6.3499	0.000562961
hsa_circ_0027801	-6.3716	0.00047937
hsa_circ_0004329	-5.31831	0.0378993
hsa_circ_0051701	-6.07132	0.00280623
hsa_circ_0054634	4.19725	9.2026e-06
hsa_circ_0053735	-5.64562	0.0160574
hsa_circ_0080826	2.92339	0.0317137
hsa_circ_0134355	-6.41949	0.000345916
hsa_circ_0032322	1.18549	0.0215041
hsa_circ_0057242	-1.43981	0.000392895
hsa_circ_0081305	-6.02357	0.00356569
hsa_circ_0013542	1.89358	1.33191e-07
hsa_circ_0062156	-5.54034	0.021298
hsa_circ_0138782	1.46126	4.05231e-05
hsa_circ_0070565	-6.22323	0.00126739
hsa_circ_0044354	-5.20787	0.0483193
hsa_circ_0098265	1.53397	0.000389971
hsa_circ_0071867	-5.60949	0.0175477
hsa_circ_0011117	-5.99625	0.0040366
hsa_circ_0055849	-5.31306	0.0382463
hsa_circ_0088201	2.10897	8.72321e-10
hsa_circ_0081239	-5.95804	0.00489018
hsa_circ_0044589	-5.78108	0.00971942
hsa_circ_0135872	-5.3632	0.033855
hsa_circ_0127060	-5.56671	0.0197915
hsa_circ_0098291	-5.73683	0.0113951
hsa_circ_0127831	-5.25148	0.0439927
hsa_circ_0090125	-5.37692	0.0330705
hsa_circ_0032709	-5.74305	0.0111697
hsa_circ_0053987	-1.12598	2.47418e-06
hsa_circ_0058189	-5.39194	0.032348
hsa_circ_0017797	-5.41166	0.0300614
hsa_circ_0044024	-5.56468	0.0199332
hsa_circ_0132434	-5.35569	0.0346395
hsa_circ_0033020	-5.55469	0.0209183
hsa_circ_0015758	2.40036	0.0208284
hsa_circ_0072412	-5.54951	0.0208483
hsa_circ_0115413	-6.22147	0.00124641
hsa_circ_0070202	-1.06614	0.0018258
hsa_circ_0008212	2.09105	4.44251e-23
hsa_circ_0127774	-5.5688	0.0196026
hsa_circ_0080209	1.20618	0.00715837
hsa_circ_0120433	-6.11686	0.00250132
hsa_circ_0127460	-6.77169	1.63801e-05
hsa_circ_0035547	-1.76168	4.6854e-08
hsa_circ_0135870	-5.97728	0.00438472
hsa_circ_0111457	-5.60541	0.0175082
hsa_circ_0099888	-5.8333	0.00803501
hsa_circ_0030145	2.60803	7.5936e-27
hsa_circ_0042743	-6.81257	9.9478e-06
hsa_circ_0106660	-5.69943	0.0130731
hsa_circ_0041853	-5.28653	0.0407415
hsa_circ_0010667	-5.44732	0.0273802
hsa_circ_0026501	-5.45551	0.0270258
hsa_circ_0070950	-5.80642	0.00927872
hsa_circ_0037254	-6.40449	0.000388076
hsa_circ_0094727	1.59984	1.52185e-07
hsa_circ_0116261	-5.98263	0.00466385
hsa_circ_0040248	-5.7846	0.00996928
hsa_circ_0078762	-5.83714	0.0080345
hsa_circ_0004972	-1.31739	4.58418e-12
hsa_circ_0097829	-6.27195	0.00092772
hsa_circ_0061758	-5.65136	0.015283
hsa_circ_0058111	1.13093	0.00024447
hsa_circ_0010466	-5.3887	0.0319161
hsa_circ_0063135	1.35894	0.000934782
hsa_circ_0038286	-5.23032	0.0465034
hsa_circ_0007005	1.36996	1.02947e-06
hsa_circ_0013528	-5.33305	0.0364191
hsa_circ_0069299	1.28325	0.0237884
hsa_circ_0065448	1.50612	0.00827952
hsa_circ_0083222	-5.25758	0.0434233
hsa_circ_0093174	-5.53606	0.0215296
hsa_circ_0093157	1.50474	0.00420687
hsa_circ_0100000	-5.9582	0.00480287
hsa_circ_0053208	-6.77619	1.46795e-05
hsa_circ_0050482	-6.03764	0.00330203
hsa_circ_0098779	-5.85726	0.00732728
hsa_circ_0043923	-5.99532	0.00419035
hsa_circ_0131394	-5.42168	0.0294478
hsa_circ_0030678	-5.26691	0.0423891
hsa_circ_0004786	-6.08522	0.0027793
hsa_circ_0028668	-5.2768	0.0418622
hsa_circ_0111750	-5.27362	0.0419049
hsa_circ_0006791	1.33199	1.53976e-06
hsa_circ_0007739	-1.23989	0.000129568
hsa_circ_0029468	-5.41166	0.0300614
hsa_circ_0067693	-5.56292	0.0201511
hsa_circ_0137537	-5.21887	0.0472406
hsa_circ_0122533	-1.18621	0.00149989
hsa_circ_0048337	-6.07388	0.00286274
hsa_circ_0020305	-5.86282	0.00716103
hsa_circ_0070471	1.04367	0.00444531
hsa_circ_0080639	-5.29441	0.0398217
hsa_circ_0021141	1.83062	1.0408e-19
hsa_circ_0073793	-6.8251	9.09617e-06
hsa_circ_0048899	1.78827	3.43786e-05
hsa_circ_0119114	-5.60941	0.0176082
hsa_circ_0086717	-5.73365	0.0116778
hsa_circ_0123578	-5.84668	0.00791215
hsa_circ_0038716	1.41783	0.0106029
hsa_circ_0054447	-5.68352	0.0139195
hsa_circ_0113300	1.36456	9.02833e-07
hsa_circ_0124975	-5.99469	0.0040521
hsa_circ_0100634	3.44086	0.00916373
hsa_circ_0074933	-5.46208	0.0269052
hsa_circ_0041388	-5.52118	0.0224493
hsa_circ_0133887	-5.55743	0.0203342
hsa_circ_0054993	1.52937	5.52139e-05
hsa_circ_0027417	-5.52543	0.0223999
hsa_circ_0121956	-5.27362	0.0419049
hsa_circ_0099458	1.41723	5.36479e-19
hsa_circ_0091839	-5.33428	0.0363903
hsa_circ_0009702	-6.61217	7.19688e-05
hsa_circ_0091634	-6.06025	0.00297761
hsa_circ_0083618	3.84469	3.12203e-71
hsa_circ_0105336	-5.39479	0.032122
hsa_circ_0048448	1.52807	0.00164159
hsa_circ_0001618	1.50469	2.12618e-06
hsa_circ_0108023	-5.82051	0.00846966
hsa_circ_0027960	-5.82771	0.00816742
hsa_circ_0036232	-2.03749	0.0338909
hsa_circ_0075764	-2.50552	0.0389653
hsa_circ_0138795	-5.647	0.0155922
hsa_circ_0087502	-5.7969	0.00932793
hsa_circ_0023375	-5.40618	0.0306198
hsa_circ_0082366	-5.84685	0.00779551
hsa_circ_0135987	-5.26371	0.0432347
hsa_circ_0080268	-5.51879	0.0226457
hsa_circ_0087600	-5.57376	0.0202797
hsa_circ_0058177	-5.97237	0.00465628
hsa_circ_0031975	-5.35179	0.0349444
hsa_circ_0063527	-1.09331	3.28285e-07
hsa_circ_0105072	-1.64182	0.0339254
hsa_circ_0003389	-1.1787	2.35465e-13
hsa_circ_0004409	-1.18403	0.000200344
hsa_circ_0049154	-5.3333	0.0364836
hsa_circ_0049011	-5.59391	0.018752
hsa_circ_0100374	-6.09535	0.00251328
hsa_circ_0072550	2.24303	0.0309343
hsa_circ_0001313	-5.39558	0.0321045
hsa_circ_0097447	2.56662	1.88568e-26
hsa_circ_0098078	-1.16091	0.00327207
hsa_circ_0031577	-5.58092	0.0191368
hsa_circ_0082210	-5.44755	0.0275321
hsa_circ_0112921	-1.08701	0.000824012
hsa_circ_0029299	-5.42601	0.0297708
hsa_circ_0081564	2.70413	3.89417e-96
hsa_circ_0002881	-5.96626	0.00460398
hsa_circ_0073445	-5.81584	0.00901339
hsa_circ_0048467	-5.99936	0.00406277
hsa_circ_0106318	-5.86018	0.00734207
hsa_circ_0024179	-5.2395	0.0454935
hsa_circ_0084868	1.89573	2.58549e-05
hsa_circ_0003090	1.54088	1.461e-07
hsa_circ_0010623	-6.01766	0.00367719
hsa_circ_0025705	-6.26661	0.00103241
hsa_circ_0047390	-6.53167	0.000149829
hsa_circ_0026467	-5.37453	0.033067
hsa_circ_0006018	-5.45014	0.0275573
hsa_circ_0114049	-5.6086	0.0178235
hsa_circ_0128936	-5.80841	0.00917471
hsa_circ_0072902	-5.92381	0.00553362
hsa_circ_0056757	1.25799	0.0002641
hsa_circ_0007432	-5.8235	0.00863374
hsa_circ_0004254	3.01881	8.77957e-46
hsa_circ_0139546	1.11402	3.07691e-06
hsa_circ_0088816	-6.25284	0.001065
hsa_circ_0000925	-6.20248	0.00142005
hsa_circ_0002002	-5.73523	0.0115582
hsa_circ_0002156	-5.94228	0.00511786
hsa_circ_0067637	-5.4614	0.0268331
hsa_circ_0003175	-5.56776	0.0196864
hsa_circ_0019366	-5.34494	0.0359238
hsa_circ_0066326	-5.40242	0.0308984
hsa_circ_0068190	1.08377	0.0477104
hsa_circ_0026522	-5.28592	0.0408019
hsa_circ_0070030	-5.48568	0.0247567
hsa_circ_0126956	-6.11615	0.00227024
hsa_circ_0087347	-5.46329	0.0263431
hsa_circ_0100760	-5.69264	0.0138703
hsa_circ_0133780	-5.83356	0.00799219
hsa_circ_0082309	-5.8564	0.00734879
hsa_circ_0081273	-6.00301	0.00391861
hsa_circ_0085908	-5.67821	0.014074
hsa_circ_0026769	-5.24336	0.044744
hsa_circ_0093916	-6.44552	0.000281981
hsa_circ_0020188	-6.13686	0.00199153
hsa_circ_0062882	-5.37117	0.0337402
hsa_circ_0130856	-1.0148	0.0416849
hsa_circ_0018423	-6.42145	0.000373132
hsa_circ_0107315	-5.62962	0.0165011
hsa_circ_0062994	1.32041	0.00022174
hsa_circ_0132967	-5.60836	0.0391418
hsa_circ_0108163	1.15725	0.0150839
hsa_circ_0122729	-5.69194	0.0135448
hsa_circ_0072358	-5.27825	0.041906
hsa_circ_0089374	3.65207	0.00539672
hsa_circ_0104236	-5.67704	0.0139857
hsa_circ_0035047	-5.66629	0.0149741
hsa_circ_0121213	-1.01471	0.00357537
hsa_circ_0134633	-5.63062	0.0163517
hsa_circ_0072148	-1.29943	0.00010336
hsa_circ_0065801	-5.27927	0.0412833
hsa_circ_0010570	-5.4599	0.0268489
hsa_circ_0109706	-5.46839	0.0268484
hsa_circ_0136852	-6.47922	0.000218137
hsa_circ_0049956	1.4373	0.000310457
hsa_circ_0018277	-5.57759	0.0192309
hsa_circ_0005543	1.19225	0.000161734
hsa_circ_0014750	-6.05971	0.00301514
hsa_circ_0122892	-6.39734	0.000403652
hsa_circ_0115808	-5.2258	0.0468755
hsa_circ_0112342	-5.81733	0.00855811
hsa_circ_0086623	1.33189	5.7054e-10
hsa_circ_0020983	3.50667	4.27749e-32
hsa_circ_0087865	-5.41259	0.030333
hsa_circ_0040302	-5.70276	0.012817
hsa_circ_0119930	1.68342	5.28729e-26
hsa_circ_0032119	-5.41259	0.030333
hsa_circ_0130342	-6.82825	8.66724e-06
hsa_circ_0083488	-6.45299	0.000276634
hsa_circ_0103556	-5.7257	0.0119671
hsa_circ_0139761	-6.28379	0.000863869
hsa_circ_0000081	-6.88705	4.75517e-06
hsa_circ_0080636	-5.44763	0.0278197
hsa_circ_0071186	-5.55638	0.0203237
hsa_circ_0041180	-1.31528	0.0011664
hsa_circ_0110429	-5.46216	0.0264705
hsa_circ_0095710	-5.43264	0.0287493
hsa_circ_0024490	-1.68311	1.53222e-07
hsa_circ_0029531	-5.44343	0.0280731
hsa_circ_0016384	-5.39779	0.0315736
hsa_circ_0005778	1.40455	3.29061e-05
hsa_circ_0097637	-5.82683	0.00819586
hsa_circ_0084571	-5.25566	0.0437144
hsa_circ_0106589	-5.34339	0.0356672
hsa_circ_0007548	-6.02103	0.00361665
hsa_circ_0070722	-1.35492	0.000711973
hsa_circ_0061555	-6.36838	0.000523731
hsa_circ_0129312	-5.53426	0.0221554
hsa_circ_0073804	-1.11013	1.46865e-05
hsa_circ_0073453	-5.79575	0.00922679
hsa_circ_0069111	-5.53627	0.0218331
hsa_circ_0122127	-6.22969	0.00118956
hsa_circ_0036397	-5.31857	0.0381332
hsa_circ_0136644	-6.45708	0.000283941
hsa_circ_0006591	-6.33943	0.000608481
hsa_circ_0063375	-1.32223	0.00016969
hsa_circ_0096075	-5.23042	0.0462279
hsa_circ_0042609	-5.32289	0.0375334
hsa_circ_0037255	-5.85915	0.00730199
hsa_circ_0000613	-5.76107	0.0108363
hsa_circ_0085312	-5.85983	0.00730857
hsa_circ_0038117	1.43202	0.00886263
hsa_circ_0104598	-5.49939	0.0243737
hsa_circ_0076230	2.40608	0.0128465
hsa_circ_0066174	-6.14765	0.00188585
hsa_circ_0100013	-5.25956	0.0435235
hsa_circ_0101375	-5.53319	0.0221456
hsa_circ_0055882	-6.17576	0.00162586
hsa_circ_0099191	-5.98027	0.00455
hsa_circ_0100368	-6.0936	0.0025429
hsa_circ_0060056	-5.36441	0.0337664
hsa_circ_0024390	1.29694	5.8206e-18
hsa_circ_0027715	-5.43279	0.0289501
hsa_circ_0104348	-5.63831	0.0161272
hsa_circ_0099197	-5.2906	0.0403733
hsa_circ_0090781	-5.92708	0.00555653
hsa_circ_0110674	-5.71672	0.0126068
hsa_circ_0024909	-5.27799	0.0414333
hsa_circ_0032400	-5.2162	0.0474287
hsa_circ_0120432	-5.70935	0.0127945
hsa_circ_0006263	-6.54135	0.000136792
hsa_circ_0117397	-5.82227	0.00835027
hsa_circ_0124125	-5.76964	0.0101441
hsa_circ_0106260	-5.84814	0.00754482
hsa_circ_0008583	-1.14093	0.0074856
hsa_circ_0016181	-5.19461	0.0498114
hsa_circ_0023334	-5.90343	0.00605752
hsa_circ_0080395	-5.30528	0.0389711
hsa_circ_0036526	-5.64036	0.0162665
hsa_circ_0121078	-5.48679	0.0247174
hsa_circ_0106905	2.2854	1.79146e-06
hsa_circ_0007321	-5.3397	0.0358894
hsa_circ_0044364	1.32158	0.0147933
hsa_circ_0082356	-6.28972	0.000924725
hsa_circ_0105465	-5.89343	0.00666704
hsa_circ_0110808	1.24967	0.0269922
hsa_circ_0075232	-5.99649	0.00403946
hsa_circ_0118819	-6.09921	0.00245977
hsa_circ_0136617	-5.91146	0.00601266
hsa_circ_0046038	3.41845	0.000793366
hsa_circ_0115004	-5.32205	0.0378284
hsa_circ_0007731	1.26713	0.000651658
hsa_circ_0002784	-6.09993	0.00246732
hsa_circ_0092006	-1.07774	1.39363e-07
hsa_circ_0078097	-5.24046	0.0449015
hsa_circ_0104673	-6.78594	1.3531e-05
hsa_circ_0055730	-5.40885	0.030809
hsa_circ_0103280	1.2348	0.000326001
hsa_circ_0125711	-5.20527	0.0489794
hsa_circ_0051761	-6.09222	0.00274075
hsa_circ_0000130	1.63615	0.000633173
hsa_circ_0111008	1.09951	0.0182481
hsa_circ_0044623	-5.30402	0.0392032
hsa_circ_0089087	-5.44367	0.0276709
hsa_circ_0036116	-5.5963	0.018135
hsa_circ_0068293	-5.27104	0.0419707
hsa_circ_0014019	-5.30528	0.0389711
hsa_circ_0045430	-5.40219	0.0314692
hsa_circ_0045460	-5.93222	0.00551283
hsa_circ_0027069	-6.06046	0.00301727
hsa_circ_0074514	-6.47043	0.000234079
hsa_circ_0046419	-6.22509	0.00127352
hsa_circ_0071980	1.37667	0.0134472
hsa_circ_0134264	-6.11535	0.00227176
hsa_circ_0073449	-1.87322	2.89238e-19
hsa_circ_0009728	1.10443	0.00182324
hsa_circ_0033406	-5.63062	0.0163517
hsa_circ_0046534	-5.48502	0.0255868
hsa_circ_0011280	-5.76269	0.0105039
hsa_circ_0030649	-3.53383	0.0232408
hsa_circ_0072007	1.6939	2.50313e-15
hsa_circ_0103274	1.30367	2.60349e-06
hsa_circ_0128535	1.13879	9.2153e-08
hsa_circ_0116865	-5.53348	0.0217772
hsa_circ_0093487	-5.77819	0.00981993
hsa_circ_0090920	-5.25888	0.043193
hsa_circ_0086912	-6.6495	5.05039e-05
hsa_circ_0041364	-5.81487	0.00862032
hsa_circ_0047846	-5.83201	0.00839837
hsa_circ_0041765	-6.36452	0.000520005
hsa_circ_0019258	-5.21352	0.0477705
hsa_circ_0069764	-6.21773	0.00127121
hsa_circ_0090592	-5.80894	0.00882622
hsa_circ_0086706	-6.47622	0.000224653
hsa_circ_0035424	-1.08658	1.11938e-06
hsa_circ_0018413	-6.07831	0.00280216
hsa_circ_0122041	-5.40501	0.0306531
hsa_circ_0063312	-5.42377	0.0291932
hsa_circ_0003312	2.34498	0.0126068
hsa_circ_0101856	-5.32264	0.0373342
hsa_circ_0077910	-5.54192	0.0212317
hsa_circ_0009238	1.42021	9.6845e-10
hsa_circ_0017300	-5.45324	0.0270083
hsa_circ_0090447	1.20679	0.0151859
hsa_circ_0039462	4.24516	2.43824e-58
hsa_circ_0027789	-1.44215	2.52775e-06
hsa_circ_0095448	-5.66759	0.0145742
hsa_circ_0089423	-1.16235	0.00198383
hsa_circ_0106345	-5.86251	0.00777192
hsa_circ_0045858	-5.23756	0.0452074
hsa_circ_0111586	-5.34486	0.0355207
hsa_circ_0053995	-6.26205	0.000979681
hsa_circ_0005034	-5.82463	0.00862105
hsa_circ_0084003	1.38482	0.00188967
hsa_circ_0138727	-1.1225	3.67498e-06
hsa_circ_0015950	-5.20193	0.0487586
hsa_circ_0093185	-5.9497	0.00497572
hsa_circ_0102541	-1.01097	0.00764678
hsa_circ_0083384	-5.95877	0.00480424
hsa_circ_0127795	-5.79897	0.00963093
hsa_circ_0075723	1.15615	0.0325754
hsa_circ_0032336	-5.57529	0.0193173
hsa_circ_0014421	-5.39677	0.0318148
hsa_circ_0032237	-6.15607	0.00185402
hsa_circ_0083054	-5.36466	0.0339001
hsa_circ_0026048	-5.23792	0.0458201
hsa_circ_0065784	-5.20193	0.0487586
hsa_circ_0033398	-6.53082	0.000160067
hsa_circ_0051708	-1.26652	0.00139256
hsa_circ_0106341	-5.34911	0.035115
hsa_circ_0050547	-5.64003	0.0157728
hsa_circ_0086296	-5.87558	0.00678999
hsa_circ_0004623	2.30575	0.0386289
hsa_circ_0088206	1.29581	0.00185532
hsa_circ_0036519	-5.64362	0.0163462
hsa_circ_0031342	2.02692	3.32895e-10
hsa_circ_0122342	-5.85623	0.00737576
hsa_circ_0044289	-6.67787	3.9549e-05
hsa_circ_0032704	-5.32637	0.0372765
hsa_circ_0080130	-5.44618	0.02747
hsa_circ_0139775	-5.72964	0.0118707
hsa_circ_0088451	1.18001	7.02895e-08
hsa_circ_0088213	-5.32239	0.037805
hsa_circ_0067706	2.16326	6.0156e-13
hsa_circ_0018876	-7.14412	2.52036e-07
hsa_circ_0115893	2.594	1.26583e-58
hsa_circ_0002458	1.89986	0.00264896
hsa_circ_0008735	-5.44618	0.02747
hsa_circ_0044018	-1.87499	1.17243e-08
hsa_circ_0047594	-5.36054	0.0341064
hsa_circ_0081562	2.18969	5.27171e-17
hsa_circ_0040528	-5.7329	0.0115379
hsa_circ_0055144	1.17225	0.00377717
hsa_circ_0090774	-5.41142	0.0302782
hsa_circ_0094762	1.42007	0.0449932
hsa_circ_0097427	-5.59164	0.0186841
hsa_circ_0127463	-1.42312	4.39225e-06
hsa_circ_0129460	-5.66963	0.0143823
hsa_circ_0014271	1.11645	0.00972583
hsa_circ_0071113	-5.25826	0.0435318
hsa_circ_0016549	-6.0482	0.00318345
hsa_circ_0021959	-5.45483	0.0271651
hsa_circ_0119444	-5.66013	0.0147317
hsa_circ_0078477	-6.54882	0.000125314
hsa_circ_0137106	-5.6272	0.0163724
hsa_circ_0011580	1.01331	1.7551e-05
hsa_circ_0138388	-5.56909	0.0196049
hsa_circ_0133695	-5.32785	0.0368556
hsa_circ_0005444	-2.60577	0.03653
hsa_circ_0076898	-5.78101	0.0101199
hsa_circ_0133744	2.4603	3.20727e-14
hsa_circ_0126089	-5.8636	0.00721533
hsa_circ_0026244	2.242	2.57333e-06
hsa_circ_0066335	-6.05419	0.00307667
hsa_circ_0076188	-6.60129	7.94278e-05
hsa_circ_0004364	-5.49086	0.0245132
hsa_circ_0120380	-5.6097	0.0172817
hsa_circ_0077037	-6.33073	0.000651386
hsa_circ_0014202	-5.44244	0.0283665
hsa_circ_0052344	-1.16924	2.33617e-05
hsa_circ_0024923	-5.46523	0.0262716
hsa_circ_0012402	-5.91593	0.00621338
hsa_circ_0064270	3.0347	0.000311187
hsa_circ_0054004	-6.98502	1.59094e-06
hsa_circ_0050528	-5.62619	0.0164394
hsa_circ_0006036	1.02893	2.8288e-08
hsa_circ_0085913	-5.54341	0.0216439
hsa_circ_0115844	1.92436	7.29867e-17
hsa_circ_0122249	2.26891	1.96572e-06
hsa_circ_0079753	-6.69821	3.37304e-05
hsa_circ_0019422	1.03927	0.0280314
hsa_circ_0005116	1.43596	2.23063e-20
hsa_circ_0021159	-5.75508	0.0108812
hsa_circ_0130698	1.89784	3.14753e-07
hsa_circ_0116008	-5.76737	0.0102761
hsa_circ_0040852	-5.56461	0.0200696
hsa_circ_0000539	-5.75692	0.010694
hsa_circ_0071451	-5.61924	0.0168881
hsa_circ_0029347	-5.39511	0.0313036
hsa_circ_0002352	1.3818	0.0041251
hsa_circ_0067987	1.90839	0.0053827
hsa_circ_0037428	-6.01705	0.00366773
hsa_circ_0065505	-6.1923	0.00153199
hsa_circ_0044017	-1.82757	3.69578e-08
hsa_circ_0139540	-1.37338	0.000304522
hsa_circ_0080174	-5.32571	0.0377573
hsa_circ_0131783	-5.40876	0.0304341
hsa_circ_0010984	-5.27104	0.0419707
hsa_circ_0003410	-5.72577	0.0119679
hsa_circ_0101432	1.4343	0.0295519
hsa_circ_0017835	-6.96705	2.17421e-06
hsa_circ_0135453	-5.19587	0.0499453
hsa_circ_0063112	-5.94042	0.00526391
hsa_circ_0034937	1.7174	1.00017e-05
hsa_circ_0026222	1.66681	6.59087e-07
hsa_circ_0083223	-5.50614	0.0236809
hsa_circ_0014439	1.42174	5.55816e-18
hsa_circ_0020562	-5.36078	0.0341533
hsa_circ_0063586	-6.09389	0.00253981
hsa_circ_0040795	-5.27388	0.0417333
hsa_circ_0088360	-5.20058	0.0488837
hsa_circ_0133876	-5.60766	0.017377
hsa_circ_0096151	-1.26663	0.000950141
hsa_circ_0007782	1.03607	0.000823431
hsa_circ_0052375	-5.62115	0.0171417
hsa_circ_0014249	-5.27773	0.0414807
hsa_circ_0071523	2.1468	2.00901e-15
hsa_circ_0137761	1.6834	9.05766e-11
hsa_circ_0065858	-5.8242	0.00833866
hsa_circ_0102203	-6.23101	0.00118894
hsa_circ_0000910	1.15813	0.000185043
hsa_circ_0072840	-5.38099	0.0326871
hsa_circ_0125520	-5.3223	0.0376828
hsa_circ_0064903	-1.03822	0.0169149
hsa_circ_0091661	-5.94672	0.00521022
hsa_circ_0004759	-5.81266	0.00872555
hsa_circ_0108652	1.68222	1.45203e-08
hsa_circ_0032140	1.5058	4.48564e-22
hsa_circ_0106412	-5.38814	0.0326181
hsa_circ_0049701	-6.18884	0.00149556
hsa_circ_0005722	-5.73496	0.011473
hsa_circ_0041757	1.3029	2.15631e-08
hsa_circ_0081255	-5.90343	0.00605752
hsa_circ_0110496	-5.59424	0.0181559
hsa_circ_0118407	-5.57349	0.019303
hsa_circ_0125743	-5.89142	0.00643605
hsa_circ_0126042	-5.3238	0.0377736
hsa_circ_0032506	1.03312	0.00135107
hsa_circ_0013985	1.62518	0.000553796
hsa_circ_0024712	1.04666	0.0101845
hsa_circ_0092493	-1.39189	0.000375644
hsa_circ_0010710	-5.35423	0.0346233
hsa_circ_0039887	2.43482	3.58266e-17
hsa_circ_0010447	-5.79423	0.00939941
hsa_circ_0037566	1.07871	0.0336386
hsa_circ_0016201	-5.25279	0.0439238
hsa_circ_0079530	-5.28847	0.0407544
hsa_circ_0019784	-5.59932	0.0187756
hsa_circ_0081128	1.40213	0.0156665
hsa_circ_0082624	1.70049	5.27314e-06
hsa_circ_0087934	-5.75497	0.0108533
hsa_circ_0003207	1.09315	0.0157299
hsa_circ_0004088	-6.25352	0.00104727
hsa_circ_0002987	-1.03733	0.00776006
hsa_circ_0068053	-6.22452	0.00128764
hsa_circ_0088193	2.2283	1.05574e-06
hsa_circ_0007344	-5.78018	0.00975304
hsa_circ_0037564	-5.20193	0.0487586
hsa_circ_0112004	-1.0957	0.000972889
hsa_circ_0066761	-6.16057	0.00180618
hsa_circ_0064432	-6.91867	3.23771e-06
hsa_circ_0025491	-7.08955	4.63406e-07
hsa_circ_0006487	-5.97798	0.00440525
hsa_circ_0077161	-5.40759	0.0305143
hsa_circ_0093954	-5.74193	0.0112849
hsa_circ_0049217	-5.60909	0.0177713
hsa_circ_0007228	-5.514	0.0233452
hsa_circ_0127610	-5.2274	0.0466007
hsa_circ_0088356	-6.21697	0.00129713
hsa_circ_0113620	-6.3679	0.000511499
hsa_circ_0017340	-5.69405	0.0133326
hsa_circ_0117292	-5.52283	0.0226687
hsa_circ_0046993	-5.59094	0.0183263
hsa_circ_0097622	-5.77645	0.0101066
hsa_circ_0018652	1.97099	0.00675048
hsa_circ_0002963	2.47638	4.9359e-06
hsa_circ_0066484	-5.22767	0.0468597
hsa_circ_0000604	-6.2659	0.000975193
hsa_circ_0026000	-6.14681	0.001888
hsa_circ_0016985	-5.28653	0.0407415
hsa_circ_0058622	1.7104	1.1777e-08
hsa_circ_0028154	-5.29306	0.0409214
hsa_circ_0126703	-1.20389	0.000334232
hsa_circ_0133779	-5.40063	0.0312039
hsa_circ_0020121	-6.56331	0.000111823
hsa_circ_0042266	-5.99975	0.0039767
hsa_circ_0085323	-5.98867	0.00426063
hsa_circ_0092727	-6.18952	0.00149266
hsa_circ_0033309	-5.6619	0.0148609
hsa_circ_0028443	2.93127	2.16801e-36
hsa_circ_0109203	1.63406	7.02328e-18
hsa_circ_0006420	-5.55163	0.0207555
hsa_circ_0125983	4.23654	0.0349584
hsa_circ_0074111	-5.74872	0.0110652
hsa_circ_0072634	-5.69901	0.0133329
hsa_circ_0007584	-5.66524	0.0145035
hsa_circ_0090343	-5.32628	0.0374831
hsa_circ_0068721	1.57838	0.0267668
hsa_circ_0093917	-6.47566	0.000224751
hsa_circ_0035260	1.21393	0.0155639
hsa_circ_0071866	-1.0558	5.34744e-05
hsa_circ_0095928	-1.21376	0.00130262
hsa_circ_0014975	-5.90318	0.0061229
hsa_circ_0099493	-1.17302	0.000942696
hsa_circ_0029577	-5.53292	0.0219608
hsa_circ_0122318	-5.33157	0.036858
hsa_circ_0048148	-5.38362	0.0326636
hsa_circ_0063096	-5.74583	0.011122
hsa_circ_0058110	1.1538	1.14775e-06
hsa_circ_0093942	-5.93953	0.00519035
hsa_circ_0050910	-6.15114	0.00184975
hsa_circ_0035790	-5.79288	0.009321
hsa_circ_0138631	1.2531	8.11702e-10
hsa_circ_0071604	-5.70753	0.0126782
hsa_circ_0065061	-5.92462	0.00552798
hsa_circ_0120718	-5.68642	0.0136684
hsa_circ_0103399	1.73428	4.60773e-06
hsa_circ_0051940	-5.56728	0.0204823
hsa_circ_0009267	-6.15858	0.00189007
hsa_circ_0009167	-5.51908	0.0232938
hsa_circ_0041059	-5.50628	0.0239977
hsa_circ_0003891	-5.63142	0.0161419
hsa_circ_0131446	-5.34666	0.0355018
hsa_circ_0080710	-5.94026	0.005201
hsa_circ_0122982	1.38898	9.9548e-05
hsa_circ_0129381	-1.54903	0.0401466
hsa_circ_0059011	-1.46526	0.0431574
hsa_circ_0010638	-6.58343	9.96402e-05
hsa_circ_0062642	-5.61201	0.0175793
hsa_circ_0052601	-1.49685	3.11074e-06
hsa_circ_0107283	-5.58991	0.0183559
hsa_circ_0131675	-5.79549	0.00938876
hsa_circ_0115254	-5.84433	0.007738
hsa_circ_0028386	-5.73346	0.0120953
hsa_circ_0051631	-5.2803	0.0415154
hsa_circ_0107879	-5.67033	0.0143257
hsa_circ_0027199	-5.49079	0.0249987
hsa_circ_0031706	-5.69097	0.013499
hsa_circ_0005484	-5.53055	0.022174
hsa_circ_0088891	-5.39543	0.0316289
hsa_circ_0130300	-5.4876	0.0255253
hsa_circ_0015584	-5.50584	0.0233811
hsa_circ_0123066	-5.71993	0.012129
hsa_circ_0048449	2.2723	6.02685e-06
hsa_circ_0027790	-1.30251	2.54565e-05
hsa_circ_0042459	-1.19834	1.08812e-06
hsa_circ_0132450	-5.65334	0.0152752
hsa_circ_0021254	-6.23365	0.00120688
hsa_circ_0122525	-1.00877	0.000299491
hsa_circ_0091986	-1.01653	4.84958e-07
hsa_circ_0111644	-5.21361	0.0480314
hsa_circ_0079014	-5.57299	0.0194714
hsa_circ_0034343	-5.73888	0.0113304
hsa_circ_0020777	-6.1849	0.00160458
hsa_circ_0030835	1.21309	2.92602e-06
hsa_circ_0086944	-6.08821	0.00260263
hsa_circ_0115395	2.52487	3.75733e-45
hsa_circ_0082661	-5.34789	0.0352818
hsa_circ_0027182	-5.23095	0.0461816
hsa_circ_0026173	2.55243	0.0215708
hsa_circ_0008428	-1.03864	0.0012427
hsa_circ_0057174	-5.72897	0.011695
hsa_circ_0123055	-5.38814	0.0326181
hsa_circ_0100653	1.4139	8.6138e-05
hsa_circ_0049342	-5.32504	0.037612
hsa_circ_0005915	1.20265	2.76485e-10
hsa_circ_0036256	-5.46329	0.0263431
hsa_circ_0120469	2.84522	0.0230298
hsa_circ_0093206	-6.27907	0.000900089
hsa_circ_0019344	-5.96665	0.00467749
hsa_circ_0077038	-6.55129	0.000134141
hsa_circ_0038433	-5.34853	0.0353513
hsa_circ_0092871	-5.64083	0.0157223
hsa_circ_0037680	-5.6926	0.0133169
hsa_circ_0003149	-5.2162	0.0474287
hsa_circ_0112365	-5.76334	0.0104407
hsa_circ_0001442	-5.21352	0.0477705
hsa_circ_0060808	1.56437	1.04868e-05
hsa_circ_0043433	-5.74417	0.0111597
hsa_circ_0045162	-6.23071	0.00117393
hsa_circ_0122066	-5.41166	0.0300614
hsa_circ_0020542	-5.71217	0.0125736
hsa_circ_0095731	-5.40525	0.0307647
hsa_circ_0109716	-5.48931	0.0249312
hsa_circ_0004585	-6.93136	2.73228e-06
hsa_circ_0012586	-5.92496	0.00557088
hsa_circ_0013651	-5.24046	0.0449015
hsa_circ_0080871	-5.87516	0.00687001
hsa_circ_0013566	1.52969	0.00985479
hsa_circ_0047784	-6.54612	0.000132009
hsa_circ_0109457	-5.42632	0.0289395
hsa_circ_0001268	-6.39792	0.000400125
hsa_circ_0075324	-6.64324	5.74948e-05
hsa_circ_0041758	1.56413	4.75774e-07
hsa_circ_0048049	-5.56237	0.0201144
hsa_circ_0043108	2.87894	0.000412511
hsa_circ_0094973	-5.32015	0.0376316
hsa_circ_0057868	-5.90667	0.00607474
hsa_circ_0025544	-6.53167	0.000149829
hsa_circ_0070774	-6.44108	0.000292162
hsa_circ_0122364	-6.65265	5.1322e-05
hsa_circ_0082105	-6.27451	0.000901964
hsa_circ_0114788	-5.57069	0.0197038
hsa_circ_0074915	-6.05905	0.00305395
hsa_circ_0069648	-5.41796	0.0296709
hsa_circ_0100233	-5.41633	0.0299086
hsa_circ_0081572	1.2134	0.0020179
hsa_circ_0067627	-5.55757	0.0208366
hsa_circ_0086873	-5.78108	0.00971942
hsa_circ_0099464	2.09068	0.000558914
hsa_circ_0014428	-5.33453	0.0363058
hsa_circ_0026252	1.51972	2.36772e-06
hsa_circ_0107648	-6.38968	0.000427827
hsa_circ_0056056	-6.14489	0.00194319
hsa_circ_0055903	1.62284	3.96305e-05
hsa_circ_0080173	-6.47434	0.000234721
hsa_circ_0058095	1.03529	1.05891e-08
hsa_circ_0120189	-5.37549	0.0336186
hsa_circ_0065305	-6.41833	0.000345125
hsa_circ_0005423	1.96919	4.35839e-13
hsa_circ_0011858	-5.68352	0.0139195
hsa_circ_0022741	-5.36498	0.0342423
hsa_circ_0007241	-5.51669	0.0236993
hsa_circ_0115833	3.21581	0.0374143
hsa_circ_0098795	-1.92077	0.00521927
hsa_circ_0126558	-5.20463	0.0486504
hsa_circ_0087856	-5.35633	0.034867
hsa_circ_0027961	-5.69847	0.0131353
hsa_circ_0045159	-6.13178	0.00205477
hsa_circ_0107284	-5.54802	0.0211969
hsa_circ_0058905	-5.56047	0.0206142
hsa_circ_0101175	-5.59898	0.018284
hsa_circ_0074606	-5.3552	0.035044
hsa_circ_0037316	-5.37188	0.0333727
hsa_circ_0010577	-5.74602	0.0110366
hsa_circ_0024323	-5.20527	0.0489794
hsa_circ_0136543	-5.4802	0.0253737
hsa_circ_0088601	-1.1327	0.000922441
hsa_circ_0009607	-5.43771	0.0281431
hsa_circ_0039467	4.46195	4.81774e-52
hsa_circ_0066254	-2.4347	0.0376547
hsa_circ_0036698	-6.11472	0.00225899
hsa_circ_0074756	-6.25726	0.00100248
hsa_circ_0097081	-5.78784	0.00964066
hsa_circ_0059446	-6.00759	0.00385576
hsa_circ_0080842	1.01481	0.00266011
hsa_circ_0029909	-5.35754	0.0348394
hsa_circ_0040531	-5.27834	0.0415917
hsa_circ_0002028	-5.5532	0.0204508
hsa_circ_0041548	1.18921	3.33771e-05
hsa_circ_0050635	-5.33182	0.0364922
hsa_circ_0060544	1.61425	1.88226e-07
hsa_circ_0052442	-5.28081	0.0413893
hsa_circ_0131676	-6.8061	1.07074e-05
hsa_circ_0073794	-5.75423	0.0109132
hsa_circ_0085916	-6.03219	0.00342814
hsa_circ_0077659	-1.25604	0.00386271
hsa_circ_0122081	-5.2076	0.0482124
hsa_circ_0066175	-1.13276	7.20795e-05
hsa_circ_0064099	-6.13484	0.00205081
hsa_circ_0010665	-5.73384	0.011512
hsa_circ_0096332	1.335	0.0191752
hsa_circ_0082214	-5.71	0.0126928
hsa_circ_0015680	-5.60308	0.0178475
hsa_circ_0131848	-5.51174	0.0230814
hsa_circ_0061514	1.92483	2.07763e-28
hsa_circ_0017311	-5.93279	0.00595993
hsa_circ_0013678	-5.8227	0.00858868
hsa_circ_0094251	-1.2528	0.000110286
hsa_circ_0055822	-5.72964	0.0118707
hsa_circ_0037681	-5.28933	0.0406735
hsa_circ_0076765	-1.41464	5.73998e-13
hsa_circ_0003386	-5.80262	0.0090793
hsa_circ_0026498	-5.5963	0.018135
hsa_circ_0100345	-5.36876	0.034327
hsa_circ_0026137	-5.57641	0.019768
hsa_circ_0108683	-5.39337	0.0321146
hsa_circ_0031573	-6.55689	0.000118512
hsa_circ_0073674	-5.21522	0.0476343
hsa_circ_0065480	1.41208	0.0426769
hsa_circ_0040188	-1.73329	2.06447e-11
hsa_circ_0132071	-5.22084	0.0469742
hsa_circ_0091379	-6.36717	0.00049714
hsa_circ_0013785	1.63738	0.000955759
hsa_circ_0003681	-5.26846	0.0422381
hsa_circ_0002259	1.30072	0.0235009
hsa_circ_0023426	-5.28055	0.0411767
hsa_circ_0115410	1.45733	0.00180812
hsa_circ_0106927	-5.35057	0.0351797
hsa_circ_0086854	-5.49197	0.0243787
hsa_circ_0007304	1.27135	0.000442953
hsa_circ_0085398	-5.33305	0.0364191
hsa_circ_0007113	-5.92077	0.00571865
hsa_circ_0095649	-5.44504	0.0275942
hsa_circ_0035167	-5.51879	0.0226457
hsa_circ_0090727	-5.49233	0.0249618
hsa_circ_0026516	-1.12979	2.8936e-05
hsa_circ_0100691	-6.03816	0.00332316
hsa_circ_0096372	-1.35079	0.000602645
hsa_circ_0038062	-5.5688	0.0196026
hsa_circ_0008472	-5.60308	0.0178475
hsa_circ_0075462	1.06279	0.00333275
hsa_circ_0095169	-5.22074	0.0475245
hsa_circ_0021420	-5.41508	0.0302239
hsa_circ_0024526	-5.29467	0.0400413
hsa_circ_0093508	1.1415	4.23566e-06
hsa_circ_0127227	-5.85793	0.00745052
hsa_circ_0100571	-5.78488	0.00960281
hsa_circ_0014259	-5.95107	0.00497116
hsa_circ_0090888	1.41898	0.00112312
hsa_circ_0056986	-6.42791	0.0003395
hsa_circ_0061524	3.64776	0.00658327
hsa_circ_0103680	-5.38362	0.0326636
hsa_circ_0096814	3.85558	0.000510937
hsa_circ_0065806	-5.93189	0.00561583
hsa_circ_0067003	3.08136	2.85725e-42
hsa_circ_0138896	-5.56859	0.019656
hsa_circ_0119131	-5.42145	0.0292779
hsa_circ_0119233	1.3253	9.01265e-23
hsa_circ_0025235	-5.65592	0.0154075
hsa_circ_0115409	-5.39605	0.0316697
hsa_circ_0037041	-5.38752	0.0319376
hsa_circ_0044602	1.16855	0.0491481
hsa_circ_0029433	-5.74676	0.0111384
hsa_circ_0093883	-5.40172	0.0313863
hsa_circ_0134015	-5.44983	0.0272245
hsa_circ_0024708	-5.84658	0.00766644
hsa_circ_0020846	-2.61828	0.034394
hsa_circ_0041313	-5.40007	0.0309598
hsa_circ_0123297	-5.63784	0.0158262
hsa_circ_0083769	-5.70345	0.0129545
hsa_circ_0020359	-5.67482	0.0143327
hsa_circ_0028329	-5.37333	0.0331191
hsa_circ_0008936	-6.28456	0.000865592
hsa_circ_0088614	-5.30503	0.0388858
hsa_circ_0050544	-1.019	0.015361
hsa_circ_0042091	-5.73728	0.0114889
hsa_circ_0115038	-6.35258	0.000550653
hsa_circ_0069998	-5.38633	0.032001
hsa_circ_0002075	1.90554	5.65444e-07
hsa_circ_0003504	-6.13399	0.00209489
hsa_circ_0130981	1.25273	0.000417104
hsa_circ_0093148	1.35995	3.95185e-06
hsa_circ_0003217	-5.36175	0.0340815
hsa_circ_0071465	1.93865	5.29081e-37
hsa_circ_0069425	1.18589	0.000943625
hsa_circ_0078754	-6.27871	0.000880702
hsa_circ_0041544	1.56438	0.000492267
hsa_circ_0008524	-5.3223	0.0376828
hsa_circ_0070899	-7.04496	8.69723e-07
hsa_circ_0097594	-5.75968	0.0105132
hsa_circ_0016996	-5.8116	0.00872238
hsa_circ_0104999	-5.41913	0.0295034
hsa_circ_0131177	1.03252	0.00414961
hsa_circ_0097378	-5.4958	0.0246795
hsa_circ_0080954	-5.63463	0.0159751
hsa_circ_0091427	-5.84534	0.00826649
hsa_circ_0137131	-5.61572	0.0174872
hsa_circ_0047191	-6.60356	8.04345e-05
hsa_circ_0068061	-1.61339	2.92648e-05
hsa_circ_0030551	-5.92887	0.00545826
hsa_circ_0065848	-5.91312	0.00638997
hsa_circ_0013081	1.22492	0.000101368
hsa_circ_0000164	-5.56754	0.0196664
hsa_circ_0114109	-5.34877	0.0353078
hsa_circ_0117976	-6.14292	0.00194275
hsa_circ_0012067	-6.31113	0.000726416
hsa_circ_0054985	-5.83809	0.00784246
hsa_circ_0116973	-5.8138	0.00861127
hsa_circ_0068127	-5.71	0.0126928
hsa_circ_0008980	1.80605	0.000246698
hsa_circ_0100858	-5.5527	0.0207391
hsa_circ_0068283	-5.49983	0.024153
hsa_circ_0138632	1.33153	2.65949e-11
hsa_circ_0035628	1.51364	6.11422e-11
hsa_circ_0001127	1.13354	0.000560374
hsa_circ_0100840	-5.32785	0.0368556
hsa_circ_0078467	-5.77663	0.0100215
hsa_circ_0126812	-6.23217	0.00116562
hsa_circ_0131180	-6.44188	0.000296746
hsa_circ_0121828	-5.29162	0.0402077
hsa_circ_0059865	-5.46659	0.0262625
hsa_circ_0005506	-5.25184	0.0439968
hsa_circ_0049915	1.13948	5.33953e-08
hsa_circ_0009213	1.26978	1.98722e-08
hsa_circ_0075383	-1.02846	0.000212672
hsa_circ_0010727	-5.52918	0.0219047
hsa_circ_0088669	-5.41656	0.0296514
hsa_circ_0000684	1.69711	0.000445723
hsa_circ_0008034	-5.74126	0.0116582
hsa_circ_0065543	-6.52959	0.000159834
hsa_circ_0078907	-5.19787	0.0493212
hsa_circ_0035129	-5.76188	0.0106531
hsa_circ_0008984	-5.43656	0.0282768
hsa_circ_0012499	-6.15184	0.00185156
hsa_circ_0091845	-5.23297	0.0463052
hsa_circ_0070057	-5.74029	0.0117206
hsa_circ_0084529	-5.85305	0.00741572
hsa_circ_0053429	-6.47087	0.000237926
hsa_circ_0106490	-5.84433	0.007738
hsa_circ_0022486	-6.23048	0.00118574
hsa_circ_0093432	-5.56229	0.0200455
hsa_circ_0046835	1.27838	6.10467e-06
hsa_circ_0136222	1.53753	0.023224
hsa_circ_0127750	-5.63163	0.0162259
hsa_circ_0060378	1.46895	0.0067567
hsa_circ_0105058	-6.16763	0.00168255
hsa_circ_0071044	3.31752	0.0366471
hsa_circ_0123742	-5.29348	0.0407098
hsa_circ_0122251	2.62498	0.0318305
hsa_circ_0067723	1.04867	0.00391887
hsa_circ_0114880	1.14386	0.00259654
hsa_circ_0098810	-5.55299	0.0205845
hsa_circ_0114547	-6.46358	0.000273304
hsa_circ_0011133	-5.76982	0.0102622
hsa_circ_0101321	-5.25731	0.0434047
hsa_circ_0094761	-5.29998	0.0394757
hsa_circ_0100354	-5.99297	0.00408415
hsa_circ_0069455	-5.98616	0.004282
hsa_circ_0106296	-5.58149	0.019141
hsa_circ_0011456	2.39361	6.63962e-07
hsa_circ_0040166	-5.63904	0.0158691
hsa_circ_0086974	-5.23941	0.0455788
hsa_circ_0007993	-5.43141	0.0287244
hsa_circ_0122350	-6.3404	0.000595153
hsa_circ_0061232	-5.5732	0.0194037
hsa_circ_0053635	-5.5926	0.0188912
hsa_circ_0110335	-5.5324	0.021768
hsa_circ_0053042	-5.5963	0.018135
hsa_circ_0057819	1.02619	0.0170988
hsa_circ_0051089	-5.77702	0.0100705
hsa_circ_0063475	-5.79602	0.0094346
hsa_circ_0112141	-5.51849	0.0226772
hsa_circ_0010352	-6.127	0.00212048
hsa_circ_0126355	1.7873	0.00203461
hsa_circ_0011656	-5.43287	0.0285786
hsa_circ_0041541	1.87923	4.6492e-14
hsa_circ_0104453	-5.77102	0.0102441
hsa_circ_0139840	-5.46162	0.0264792
hsa_circ_0076244	1.92916	1.29278e-08
hsa_circ_0071900	-5.43002	0.0286959
hsa_circ_0001852	-6.31637	0.000704469
hsa_circ_0010639	-6.11329	0.00226071
hsa_circ_0031800	-5.75331	0.0110169
hsa_circ_0004452	-5.60868	0.0173187
hsa_circ_0080380	-5.92184	0.0057586
hsa_circ_0118816	-5.75747	0.0107027
hsa_circ_0102749	-5.49829	0.0243117
hsa_circ_0079713	-5.74026	0.0113618
hsa_circ_0000773	-6.2855	0.000884954
hsa_circ_0133864	-6.88785	4.38503e-06
hsa_circ_0095407	-5.4752	0.0254443
hsa_circ_0106688	-5.7909	0.00938507
hsa_circ_0001445	1.15254	0.00165872
hsa_circ_0039724	1.37785	0.0358431
hsa_circ_0080164	-5.58792	0.01877
hsa_circ_0016044	-5.67677	0.0141586
hsa_circ_0076003	1.44238	0.00208231
hsa_circ_0136165	1.70551	6.76225e-06
hsa_circ_0057434	-6.40729	0.000379193
hsa_circ_0082348	-5.81479	0.00891282
hsa_circ_0111031	-5.47989	0.0251175
hsa_circ_0031539	-5.60717	0.0176862
hsa_circ_0053887	-5.21817	0.0473869
hsa_circ_0036120	-5.35033	0.0349987
hsa_circ_0128671	-6.05143	0.00309961
hsa_circ_0027605	-6.07294	0.00278278
hsa_circ_0113926	3.20183	0.0397248
hsa_circ_0067711	1.17773	0.000555482
hsa_circ_0084521	-5.84977	0.00786757
hsa_circ_0003010	-5.23228	0.045901
hsa_circ_0074543	-1.00355	9.55728e-05
hsa_circ_0004175	-5.96976	0.00460043
hsa_circ_0058604	2.22285	3.98103e-08
hsa_circ_0105712	-5.19189	0.0498938
hsa_circ_0008328	-5.31616	0.038011
hsa_circ_0042097	-5.66622	0.0144795
hsa_circ_0077985	1.0821	0.0052407
hsa_circ_0106592	-6.38754	0.000429726
hsa_circ_0037385	-5.48843	0.024654
hsa_circ_0100848	-5.30628	0.0388529
hsa_circ_0010576	-5.60541	0.0175082
hsa_circ_0002643	4.11378	0.0333216
hsa_circ_0088881	-7.14895	2.49074e-07
hsa_circ_0002017	1.66401	0.00202233
hsa_circ_0076025	1.13018	2.0123e-06
hsa_circ_0053781	-5.82217	0.0086698
hsa_circ_0048875	-5.25148	0.0439927
hsa_circ_0135606	-5.39889	0.0310414
hsa_circ_0016045	-5.74234	0.0116769
hsa_circ_0013559	1.18299	0.00324893
hsa_circ_0071058	-6.72837	2.44176e-05
hsa_circ_0104647	1.12928	2.2147e-07
hsa_circ_0040167	-5.43541	0.028452
hsa_circ_0019059	-1.1065	0.00039401
hsa_circ_0024295	-5.83051	0.00809632
hsa_circ_0097321	2.2112	6.2e-06
hsa_circ_0027585	-6.01452	0.00386323
hsa_circ_0058724	-5.69912	0.0136943
hsa_circ_0122693	1.02618	0.0113376
hsa_circ_0106408	-5.74186	0.0112463
hsa_circ_0082447	-6.3631	0.000528099
hsa_circ_0015329	-5.45741	0.0269187
hsa_circ_0099796	-5.52248	0.0224829
hsa_circ_0036218	1.10537	0.000284825
hsa_circ_0002481	-5.50474	0.0234579
hsa_circ_0122496	-5.24345	0.0451452
hsa_circ_0003124	-5.27259	0.0419113
hsa_circ_0030240	1.89318	1.53773e-11
hsa_circ_0019259	-6.15718	0.00195888
hsa_circ_0016441	-1.72108	0.0261805
hsa_circ_0038853	-5.25731	0.0434047
hsa_circ_0076023	1.71658	4.5918e-05
hsa_circ_0012608	-5.45628	0.0271178
hsa_circ_0045005	-5.39337	0.0321146
hsa_circ_0065977	-6.01428	0.00380027
hsa_circ_0053970	-1.04704	0.0158006
hsa_circ_0065594	-6.03271	0.00340872
hsa_circ_0055521	-5.69694	0.0134849
hsa_circ_0068527	-6.03475	0.00352136
hsa_circ_0081034	1.07509	7.9777e-05
hsa_circ_0043935	2.6027	4.78606e-19
hsa_circ_0109685	-5.616	0.0170819
hsa_circ_0096095	-5.93239	0.00557068
hsa_circ_0124695	-5.8716	0.0071145
hsa_circ_0071355	-5.49881	0.0238871
hsa_circ_0097744	-1.06002	0.0346007
hsa_circ_0030847	1.12807	5.51305e-05
hsa_circ_0027169	-6.05861	0.00298605
hsa_circ_0005371	-5.55714	0.0205962
hsa_circ_0067095	-6.39981	0.000424604
hsa_circ_0088460	1.51825	0.00269451
hsa_circ_0040203	-1.23741	0.00225631
hsa_circ_0003670	-1.13817	0.000334956
hsa_circ_0095894	-1.02914	0.00562708
hsa_circ_0039916	-5.86862	0.00704596
hsa_circ_0084122	-5.87355	0.0069107
hsa_circ_0045737	-6.46404	0.000255952
hsa_circ_0032477	-5.68905	0.0134612
hsa_circ_0088091	-5.50825	0.0232573
hsa_circ_0036556	1.81195	0.000410882
hsa_circ_0012942	-5.76536	0.0103397
hsa_circ_0042155	-5.35754	0.0348394
hsa_circ_0065049	-5.80155	0.00911638
hsa_circ_0002791	-1.90088	1.00083e-09
hsa_circ_0043358	1.36721	0.00124815
hsa_circ_0000787	2.08398	1.6138e-24
hsa_circ_0042759	-5.92036	0.00561786
hsa_circ_0018761	-6.0368	0.00339436
hsa_circ_0116866	-5.36118	0.0349248
hsa_circ_0120165	-5.84745	0.00760931
hsa_circ_0022205	1.15836	3.36959e-06
hsa_circ_0080094	-6.3716	0.00047937
hsa_circ_0072593	-5.35812	0.0342854
hsa_circ_0102491	-5.60364	0.0179851
hsa_circ_0127077	-5.32662	0.0369517
hsa_circ_0036804	-5.38362	0.0326636
hsa_circ_0002588	1.3782	1.11995e-13
hsa_circ_0024496	-1.08269	0.000814795
hsa_circ_0068623	-6.59917	8.35743e-05
hsa_circ_0089109	1.22248	0.000258116
hsa_circ_0030596	-5.21593	0.0477001
hsa_circ_0000162	-5.42284	0.0292691
hsa_circ_0069096	-6.5707	0.000106794
hsa_circ_0001853	1.32397	5.63788e-10
hsa_circ_0045235	-6.33417	0.000663037
hsa_circ_0106693	-5.99547	0.00404204
hsa_circ_0134327	-6.29305	0.000806156
hsa_circ_0015948	-5.93791	0.00521431
hsa_circ_0028873	-5.49551	0.0241281
hsa_circ_0042563	-5.50526	0.0240146
hsa_circ_0056116	-5.53448	0.0221079
hsa_circ_0027793	-1.31852	2.0917e-14
hsa_circ_0046266	-5.84303	0.00779717
hsa_circ_0006737	-5.5968	0.0180236
hsa_circ_0057501	-5.80831	0.00886803
hsa_circ_0020982	3.445	6.61351e-32
hsa_circ_0067050	-5.35933	0.0341746
hsa_circ_0110339	-5.23228	0.045901
hsa_circ_0030727	-6.38683	0.000439286
hsa_circ_0084986	-5.37117	0.0337402
hsa_circ_0014260	-5.63062	0.0163517
hsa_circ_0088205	2.27595	8.80163e-43
hsa_circ_0017581	-5.74787	0.0109739
hsa_circ_0085917	-6.32008	0.000678611
hsa_circ_0014913	-5.68112	0.0137739
hsa_circ_0036064	-3.55481	0.0281032
hsa_circ_0005516	-5.49308	0.0242795
hsa_circ_0006184	1.21074	0.00055215
hsa_circ_0026909	-6.62037	6.72359e-05
hsa_circ_0121636	1.25219	0.00631009
hsa_circ_0137356	-6.07403	0.00279754
hsa_circ_0061335	-5.30537	0.0393215
hsa_circ_0114361	1.58297	0.00426055
hsa_circ_0081185	-5.54163	0.0211939
hsa_circ_0015876	-1.05139	0.0143762
hsa_circ_0050909	-5.41283	0.0299621
hsa_circ_0081490	-6.00317	0.00388183
hsa_circ_0036743	1.30087	0.00017334
hsa_circ_0061496	2.81209	0.0248625
hsa_circ_0109161	-6.12401	0.00214878
hsa_circ_0031809	-5.69855	0.013025
hsa_circ_0003131	-5.54163	0.0211939
hsa_circ_0122521	-1.21257	7.85807e-05
hsa_circ_0112975	1.53544	0.032256
hsa_circ_0077825	-5.32413	0.0372882
hsa_circ_0112707	-6.35472	0.000592253
hsa_circ_0070526	1.67495	2.29118e-08
hsa_circ_0024217	-5.53606	0.0215296
hsa_circ_0072401	-6.12791	0.00223654
hsa_circ_0068472	-5.84555	0.00762474
hsa_circ_0080848	1.30539	0.00372613
hsa_circ_0028063	-5.4752	0.0254443
hsa_circ_0134504	-5.50225	0.0241971
hsa_circ_0126499	-5.44983	0.0272245
hsa_circ_0022395	-5.23597	0.0457151
hsa_circ_0103597	-5.74186	0.0112463
hsa_circ_0005535	-5.26147	0.0429127
hsa_circ_0011976	-5.58813	0.0186316
hsa_circ_0022724	1.14505	2.35917e-12
hsa_circ_0137524	-6.12016	0.00217813
hsa_circ_0105108	-5.20598	0.0487146
hsa_circ_0038087	1.55714	0.0189941
hsa_circ_0026533	-1.39134	2.60788e-08
hsa_circ_0037785	-5.73151	0.0118366
hsa_circ_0008855	-5.19325	0.0497939
hsa_circ_0086914	-6.45458	0.000264609
hsa_circ_0000082	-6.14442	0.00194434
hsa_circ_0066551	-5.21029	0.0481513
hsa_circ_0069117	-5.61397	0.0170748
hsa_circ_0057041	-5.24214	0.0451801
hsa_circ_0107750	2.34145	7.5006e-17
hsa_circ_0055078	-5.63062	0.0163517
hsa_circ_0129876	-6.13471	0.00220763
hsa_circ_0076816	-5.57245	0.0193824
hsa_circ_0078662	-5.19488	0.0495204
hsa_circ_0082194	-5.4562	0.0275204
hsa_circ_0030425	-5.3674	0.033833
hsa_circ_0018780	-6.0482	0.00318345
hsa_circ_0119969	-6.07863	0.00274814
hsa_circ_0023494	-5.24467	0.0445574
hsa_circ_0056059	-5.90343	0.00605752
hsa_circ_0122534	-5.48212	0.0249835
hsa_circ_0030115	-5.48968	0.0252312
hsa_circ_0027379	-5.73619	0.0119577
hsa_circ_0105801	-5.69124	0.0137059
hsa_circ_0078150	-5.2258	0.0468755
hsa_circ_0016039	-6.69718	3.30001e-05
hsa_circ_0106356	-5.34999	0.0351993
hsa_circ_0002892	1.66456	4.23013e-09
hsa_circ_0046018	2.10338	6.04211e-05
hsa_circ_0119852	-5.75279	0.0111152
hsa_circ_0087866	-5.62498	0.016532
hsa_circ_0024372	-5.61092	0.0172164
hsa_circ_0046926	-6.51972	0.000159286
hsa_circ_0018503	-5.54611	0.0209793
hsa_circ_0110727	-5.84547	0.00798734
hsa_circ_0071840	-5.34249	0.0358727
hsa_circ_0068459	-5.53978	0.0214433
hsa_circ_0049640	-1.01237	0.00577569
hsa_circ_0004662	3.78571	1.25654e-48
hsa_circ_0031147	1.41794	0.00438519
hsa_circ_0122779	-6.4928	0.000205657
hsa_circ_0059174	1.54501	4.61903e-10
hsa_circ_0022281	-5.90526	0.00598167
hsa_circ_0063318	-1.21112	4.48645e-06
hsa_circ_0014156	-5.91056	0.00584902
hsa_circ_0106113	-5.40407	0.030937
hsa_circ_0128348	2.01484	3.52138e-20
hsa_circ_0059024	-1.61009	1.16791e-05
hsa_circ_0100652	3.31352	0.0139815
hsa_circ_0031531	-5.95564	0.00485575
hsa_circ_0132590	-5.24345	0.0451452
hsa_circ_0090452	1.50651	2.76262e-10
hsa_circ_0031914	-5.53906	0.0215886
hsa_circ_0101431	1.17726	0.0225187
hsa_circ_0028437	3.54575	0.00149987
hsa_circ_0115076	-6.1638	0.00187415
hsa_circ_0121454	-5.52204	0.022664
hsa_circ_0063538	-5.25184	0.0439968
hsa_circ_0026729	-5.19352	0.0497479
hsa_circ_0068092	-6.43777	0.000308169
hsa_circ_0100462	1.16819	0.00149251
hsa_circ_0105002	-5.47296	0.025738
hsa_circ_0015667	-5.60622	0.0178241
hsa_circ_0119925	-5.70161	0.0128612
hsa_circ_0074164	-5.5432	0.0212158
hsa_circ_0046027	3.29075	0.0191044
hsa_circ_0061851	-5.23333	0.0456851
hsa_circ_0083535	-2.55963	0.0293287
hsa_circ_0137904	1.1094	0.0246492
hsa_circ_0003293	-5.43992	0.0282981
hsa_circ_0073434	-5.46442	0.0262543
hsa_circ_0067238	1.25177	0.006017
hsa_circ_0008033	-5.26527	0.0431671
hsa_circ_0082686	3.34952	0.00614411
hsa_circ_0126997	1.10879	7.44956e-05
hsa_circ_0140598	-5.37333	0.0331191
hsa_circ_0113579	-5.82746	0.00845087
hsa_circ_0070232	-5.50255	0.0236972
hsa_circ_0038501	-5.43025	0.028889
hsa_circ_0092024	-5.28653	0.0407415
hsa_circ_0119599	-5.28244	0.041147
hsa_circ_0022482	-5.87457	0.00682118
hsa_circ_0092023	1.03985	0.0266485
hsa_circ_0067615	1.62772	4.26471e-11
hsa_circ_0112573	1.69392	0.0021198
hsa_circ_0005929	-1.17862	6.89662e-09
hsa_circ_0121168	-5.31531	0.0386704
hsa_circ_0027766	-6.1363	0.00201563
hsa_circ_0058620	1.68635	2.61098e-24
hsa_circ_0058196	-5.37213	0.033206
hsa_circ_0078786	4.04216	0.0227872
hsa_circ_0110870	-2.59546	0.0383627
hsa_circ_0079278	-5.56102	0.0199905
hsa_circ_0127247	-5.97411	0.00461779
hsa_circ_0114531	-5.81107	0.00902869
hsa_circ_0005451	-6.22053	0.00125204
hsa_circ_0010644	-5.81822	0.00857458
hsa_circ_0070268	-7.30766	4.20697e-08
hsa_circ_0051699	-5.28372	0.0409479
hsa_circ_0103424	-6.53564	0.000139558
hsa_circ_0049413	-1.50358	0.000164679
hsa_circ_0087499	-1.27907	7.99229e-06
hsa_circ_0056112	-5.9332	0.00554226
hsa_circ_0038974	1.74349	2.21841e-16
hsa_circ_0017022	-5.34486	0.0355207
hsa_circ_0075954	3.36033	0.00789751
hsa_circ_0002267	-5.91855	0.0056914
hsa_circ_0116177	-5.44367	0.0276709
hsa_circ_0024168	-5.22021	0.0472422
hsa_circ_0043445	-5.78379	0.00968655
hsa_circ_0085657	1.93089	6.13878e-10
hsa_circ_0070065	1.66257	0.0027212
hsa_circ_0017184	-5.41889	0.0295324
hsa_circ_0012134	1.4061	3.94166e-05
hsa_circ_0056602	-6.1822	0.00157546
hsa_circ_0123012	-5.53499	0.0216481
hsa_circ_0025357	-5.88849	0.00646334
hsa_circ_0021138	1.58366	1.83564e-13
hsa_circ_0000290	-5.26562	0.0424719
hsa_circ_0137102	-5.35325	0.0351908
hsa_circ_0016109	-5.25053	0.0441101
hsa_circ_0018464	-5.42137	0.0302234
hsa_circ_0089428	-1.12887	0.00432029
hsa_circ_0131907	-5.67548	0.0147024
hsa_circ_0137763	1.97832	2.66788e-29
hsa_circ_0036527	-5.74631	0.0113833
hsa_circ_0011278	-6.06292	0.0030325
hsa_circ_0056760	-5.25471	0.0436289
hsa_circ_0040347	-5.26303	0.0428001
hsa_circ_0067855	-5.45483	0.0271651
hsa_circ_0013879	1.59057	0.000129991
hsa_circ_0024040	-5.42145	0.0292779
hsa_circ_0004965	-5.4209	0.0299622
hsa_circ_0063045	-5.61295	0.017102
hsa_circ_0129599	-5.7971	0.00932019
hsa_circ_0067880	-5.31707	0.0379977
hsa_circ_0083857	-5.62369	0.01663
hsa_circ_0110970	-5.51741	0.0227383
hsa_circ_0070002	-5.44343	0.0280731
hsa_circ_0067620	2.33188	1.75691e-11
hsa_circ_0036789	-5.91419	0.00580467
hsa_circ_0009425	-5.61823	0.0168871
hsa_circ_0021719	1.51632	2.55625e-08
hsa_circ_0093622	-5.52348	0.0229634
hsa_circ_0049392	1.15852	0.00393053
hsa_circ_0134882	1.51859	0.00208373
hsa_circ_0118413	1.3059	1.44397e-12
hsa_circ_0041778	-6.23652	0.0011663
hsa_circ_0091849	-5.29821	0.0397522
hsa_circ_0018484	-6.69886	3.17666e-05
hsa_circ_0081100	-1.02528	9.16979e-10
hsa_circ_0045006	-6.11678	0.00226468
hsa_circ_0118293	-5.60941	0.0176082
hsa_circ_0057795	-5.68395	0.0139948
hsa_circ_0040648	1.12481	0.0140405
hsa_circ_0034559	-2.48768	0.0434532
hsa_circ_0017317	-5.63142	0.0161419
hsa_circ_0005472	4.27948	1.44354e-187
hsa_circ_0124187	-5.33083	0.036977
hsa_circ_0087161	-5.52009	0.0225562
hsa_circ_0019721	2.6091	7.39897e-42
hsa_circ_0004856	1.80219	0.00350762
hsa_circ_0092909	-6.34347	0.000584596
hsa_circ_0058820	-5.89685	0.00635005
hsa_circ_0008515	-1.1876	0.000193931
hsa_circ_0097387	-5.42516	0.0290162
hsa_circ_0003399	-5.93669	0.00526321
hsa_circ_0110834	-5.68306	0.0136634
hsa_circ_0138708	2.17447	5.6777e-06
hsa_circ_0108039	-5.4944	0.0242741
hsa_circ_0071066	1.79537	2.53354e-11
hsa_circ_0078101	-5.24214	0.0451801
hsa_circ_0060223	1.97524	1.25926e-12
hsa_circ_0013761	-5.29162	0.0402077
hsa_circ_0003227	-5.94067	0.00519639
hsa_circ_0060697	-5.7385	0.0115981
hsa_circ_0048665	-5.31582	0.038133
hsa_circ_0135953	-6.29278	0.00083266
hsa_circ_0093348	2.79676	6.6217e-28
hsa_circ_0116485	1.36756	0.0157177
hsa_circ_0091853	-5.2267	0.0465432
hsa_circ_0009699	-5.19352	0.0497479
hsa_circ_0107659	-5.30965	0.0388739
hsa_circ_0069707	-5.57913	0.0189963
hsa_circ_0022768	-1.04922	0.000689105
hsa_circ_0001475	2.22894	0.000726633
hsa_circ_0109428	-5.68781	0.0138166
hsa_circ_0067857	-5.40172	0.0313863
hsa_circ_0111510	-5.24151	0.0452441
hsa_circ_0088194	1.57922	7.57443e-06
hsa_circ_0052795	-6.31838	0.000705852
hsa_circ_0016452	-1.12647	3.66361e-06
hsa_circ_0084339	-5.30905	0.0385424
hsa_circ_0007396	1.59298	1.39007e-05
hsa_circ_0000909	1.66172	2.29272e-05
hsa_circ_0027168	-1.13576	0.00411537
hsa_circ_0012077	-5.84042	0.00798396
hsa_circ_0124886	1.31005	0.0453742
hsa_circ_0063542	-5.38362	0.0326636
hsa_circ_0040164	-5.96706	0.0045787
hsa_circ_0024296	-5.54725	0.0212747
hsa_circ_0006268	-1.53816	7.93086e-07
hsa_circ_0018455	-5.20193	0.0487586
hsa_circ_0028850	-5.36586	0.0337169
hsa_circ_0080246	-5.38776	0.0319694
hsa_circ_0040321	-5.46193	0.0265523
hsa_circ_0038936	-1.11136	0.00108704
hsa_circ_0096136	1.78301	0.0112637
hsa_circ_0061518	2.24432	8.60488e-35
hsa_circ_0128441	1.47194	3.4723e-05
hsa_circ_0114229	-5.9831	0.00425775
hsa_circ_0040254	-5.51226	0.023544
hsa_circ_0032509	1.16208	5.26586e-05
hsa_circ_0090451	1.20811	3.27756e-24
hsa_circ_0089105	1.13937	0.0140011
hsa_circ_0116693	-5.21887	0.0472406
hsa_circ_0072989	-6.50181	0.000182516
hsa_circ_0093097	1.87419	0.003781
hsa_circ_0036081	-5.77256	0.0100373
hsa_circ_0136459	-5.34902	0.0356715
hsa_circ_0102836	-5.28847	0.0407544
hsa_circ_0129195	-5.19922	0.0490705
hsa_circ_0082351	-5.73477	0.0114999
hsa_circ_0106063	-5.30099	0.0392778
hsa_circ_0003327	-5.60132	0.0178402
hsa_circ_0031890	-5.44763	0.0278197
hsa_circ_0057424	-6.40307	0.000418367
hsa_circ_0076812	-5.54454	0.0219116
hsa_circ_0105420	-1.06687	0.00439274
hsa_circ_0070782	-6.31575	0.000702205
hsa_circ_0024298	-6.17251	0.00172534
hsa_circ_0088026	-5.41796	0.0296709
hsa_circ_0048059	-5.2972	0.0395844
hsa_circ_0033359	-5.26044	0.0433209
hsa_circ_0041555	-5.3093	0.0387245
hsa_circ_0095751	-5.32752	0.0373862
hsa_circ_0044501	-5.80147	0.00906669
hsa_circ_0060874	-1.64603	0.0398888
hsa_circ_0041978	-1.02181	0.00330738
hsa_circ_0090890	-5.29441	0.0398217
hsa_circ_0050124	-7.04498	7.99414e-07
hsa_circ_0056520	-1.10916	0.00149777
hsa_circ_0038409	1.1502	0.0124663
hsa_circ_0127459	-1.05515	1.61349e-05
hsa_circ_0061499	1.45181	4.64882e-05
hsa_circ_0045233	-6.23731	0.00119172
hsa_circ_0001630	-1.07745	0.000718262
hsa_circ_0096154	-1.13104	1.4761e-09
hsa_circ_0014444	1.28177	2.6328e-16
hsa_circ_0086920	-5.37653	0.03325
hsa_circ_0018883	-5.74048	0.0117047
hsa_circ_0126589	-5.24765	0.0445215
hsa_circ_0116905	1.29635	1.36872e-06
hsa_circ_0115120	2.03762	4.94798e-15
hsa_circ_0060521	1.36461	0.0450872
hsa_circ_0007324	-6.20662	0.00136902
hsa_circ_0026902	-5.62289	0.0168691
hsa_circ_0058614	1.67067	4.31359e-26
hsa_circ_0001931	-5.89184	0.00632872
hsa_circ_0099577	-1.01972	0.014481
hsa_circ_0059439	-6.55831	0.000118846
hsa_circ_0044975	-5.91097	0.00591293
hsa_circ_0117763	-5.30905	0.0385424
hsa_circ_0093105	1.51686	5.36386e-11
hsa_circ_0095727	-5.58066	0.0194896
hsa_circ_0003215	1.44758	0.0133262
hsa_circ_0034670	-5.81071	0.00874768
hsa_circ_0129037	-5.5968	0.0180236
hsa_circ_0035162	-5.5498	0.0206688
hsa_circ_0130672	-5.32106	0.0377976
hsa_circ_0049670	-1.18547	0.00488595
hsa_circ_0063791	1.75151	0.00572374
hsa_circ_0026508	-5.52974	0.0222838
hsa_circ_0073781	-6.19709	0.00143114
hsa_circ_0046055	-5.99851	0.00406639
hsa_circ_0058814	-5.76919	0.0102385
hsa_circ_0035627	1.61184	0.000809767
hsa_circ_0042473	-5.46239	0.0268704
hsa_circ_0139661	-6.10505	0.00246037
hsa_circ_0061495	1.61024	5.96771e-06
hsa_circ_0047126	-5.40148	0.0309436
hsa_circ_0130075	-6.35766	0.000537444
hsa_circ_0117327	-1.17062	1.08934e-06
hsa_circ_0085906	-6.26425	0.000989144
hsa_circ_0049671	-1.24118	0.00173175
hsa_circ_0042306	-5.45747	0.0276746
hsa_circ_0032016	-5.38918	0.0321925
hsa_circ_0006750	-5.4879	0.0247054
hsa_circ_0060068	-5.90609	0.00597533
hsa_circ_0004524	-6.23128	0.00119143
hsa_circ_0133666	1.32846	0.00723306
hsa_circ_0004343	-5.9907	0.00442633
hsa_circ_0007075	-1.9046	1.93183e-09
hsa_circ_0063100	-5.63062	0.0163517
hsa_circ_0134831	1.16667	0.0264719
hsa_circ_0063900	-5.42803	0.0290543
hsa_circ_0070198	-6.50301	0.000180711
hsa_circ_0130319	-5.53477	0.0215636
hsa_circ_0126103	-6.26696	0.000977342
hsa_circ_0083364	-5.34093	0.035777
hsa_circ_0020568	-5.32165	0.0378358
hsa_circ_0003070	3.05303	2.21702e-08
hsa_circ_0112741	1.28352	0.00585954
hsa_circ_0088486	-1.19972	8.26792e-05
hsa_circ_0063370	1.27498	1.92329e-09
hsa_circ_0005340	-5.91773	0.00569621
hsa_circ_0046261	1.2083	1.93512e-11
hsa_circ_0110388	-5.33848	0.0360407
hsa_circ_0140286	-5.35243	0.0350832
hsa_circ_0101711	2.23243	2.67796e-09
hsa_circ_0072949	-6.24252	0.00113867
hsa_circ_0025176	-2.06823	0.0460041
hsa_circ_0082322	-6.40892	0.00036793
hsa_circ_0086457	-6.30876	0.000729797
hsa_circ_0134133	-5.80155	0.00911638
hsa_circ_0128537	1.50184	4.05875e-11
hsa_circ_0083081	1.99584	1.3192e-09
hsa_circ_0002854	-5.91757	0.00580938
hsa_circ_0087396	-5.46945	0.0264881
hsa_circ_0062804	-5.68692	0.0136464
hsa_circ_0070247	-6.06836	0.00288351
hsa_circ_0103972	-5.77819	0.00981993
hsa_circ_0039471	4.01354	4.48434e-49
hsa_circ_0103872	-5.68781	0.0138166
hsa_circ_0105087	-5.33428	0.0363903
hsa_circ_0131968	-5.48732	0.0247753
hsa_circ_0001951	-5.95412	0.0049879
hsa_circ_0123500	-5.63883	0.0157734
hsa_circ_0068056	-2.38021	0.0380819
hsa_circ_0059422	-5.25435	0.0438474
hsa_circ_0081039	5.6855	0.00152465
hsa_circ_0048986	-1.10564	0.0144718
hsa_circ_0003748	-5.81883	0.00861666
hsa_circ_0101424	1.62855	0.0321614
hsa_circ_0031317	-5.73709	0.0114751
hsa_circ_0039426	-5.81945	0.00842819
hsa_circ_0002439	-6.01606	0.00389368
hsa_circ_0061031	-6.18366	0.00156379
hsa_circ_0010779	-5.33182	0.0364922
hsa_circ_0101117	-5.52472	0.0228887
hsa_circ_0012497	-1.58868	0.0431968
hsa_circ_0023273	-6.31552	0.000711719
hsa_circ_0090998	-6.07329	0.00279656
hsa_circ_0114971	-5.25471	0.0436289
hsa_circ_0007888	-5.33552	0.0364076
hsa_circ_0121880	-5.33083	0.036977
hsa_circ_0117948	-5.42609	0.029255
hsa_circ_0010785	-6.07368	0.00276826
hsa_circ_0019205	1.45203	4.92087e-08
hsa_circ_0038899	1.41727	1.91918e-08
hsa_circ_0046938	-1.44858	3.9576e-05
hsa_circ_0081567	2.45458	2.68285e-12
hsa_circ_0014960	1.40037	0.0391178
hsa_circ_0116065	-5.49109	0.0249421
hsa_circ_0016254	-6.33057	0.00066341
hsa_circ_0095452	-5.34486	0.0355207
hsa_circ_0106243	-1.13196	0.00271299
hsa_circ_0135818	1.46417	1.74228e-07
hsa_circ_0025926	-5.61823	0.0168871
hsa_circ_0096488	-5.77081	0.0103245
hsa_circ_0012188	-5.46049	0.026522
hsa_circ_0053496	-5.51785	0.023449
hsa_circ_0026838	-5.61145	0.0175746
hsa_circ_0073785	-6.13786	0.00201801
hsa_circ_0048533	-5.21522	0.0476343
hsa_circ_0114559	-5.82428	0.00835233
hsa_circ_0044810	-6.20528	0.00139861
hsa_circ_0060256	1.49689	0.000168621
hsa_circ_0130346	-7.17048	1.84401e-07
hsa_circ_0112976	1.92862	4.61783e-05
hsa_circ_0135246	-6.50794	0.000187657
hsa_circ_0115107	-6.17517	0.00162383
hsa_circ_0018478	-5.49661	0.0240156
hsa_circ_0106294	-7.29709	4.54946e-08
hsa_circ_0014438	2.32488	4.87281e-19
hsa_circ_0022603	1.10978	0.00916115
hsa_circ_0002026	1.05729	3.69273e-05
hsa_circ_0129032	-5.48368	0.0252203
hsa_circ_0001904	-5.36054	0.0341064
hsa_circ_0036066	-5.54384	0.0216648
hsa_circ_0090677	-5.4944	0.0242741
hsa_circ_0082384	-5.89494	0.00652225
hsa_circ_0127834	-1.13149	1.45304e-11
hsa_circ_0137375	-6.34944	0.000582369
hsa_circ_0080727	-5.75168	0.0110175
hsa_circ_0078304	-5.25956	0.0435235
hsa_circ_0008553	-5.26949	0.0423894
hsa_circ_0107898	-1.36173	2.70622e-05
hsa_circ_0136576	-5.22474	0.04684
hsa_circ_0008016	4.03184	0.0276635
hsa_circ_0078651	-6.06744	0.00298042
hsa_circ_0017374	-5.70905	0.0128181
hsa_circ_0055812	-5.34706	0.0357737
hsa_circ_0127540	-5.24309	0.044722
hsa_circ_0046573	-5.83609	0.00798348
hsa_circ_0035215	-6.4033	0.000414894
hsa_circ_0115973	-5.91197	0.00600501
hsa_circ_0121949	-5.72991	0.0116619
hsa_circ_0127533	-6.05763	0.00305526
hsa_circ_0044851	-5.493	0.0246248
hsa_circ_0000881	-5.87846	0.00682247
hsa_circ_0053132	1.4331	0.0408888
hsa_circ_0055475	-5.2486	0.0442862
hsa_circ_0062741	1.14982	5.10426e-08
hsa_circ_0063497	-6.62887	6.13309e-05
hsa_circ_0059493	-6.65442	5.84262e-05
hsa_circ_0010901	-5.31557	0.0381267
hsa_circ_0065307	-5.85201	0.00748171
hsa_circ_0043945	-1.00795	2.67574e-06
hsa_circ_0123943	-5.73403	0.0115319
hsa_circ_0102555	-5.77346	0.00998958
hsa_circ_0058462	1.53313	1.64077e-05
hsa_circ_0081060	-1.052	0.000107092
hsa_circ_0063544	-5.72314	0.011997
hsa_circ_0082383	-5.64275	0.0161486
hsa_circ_0086906	-5.42052	0.0296646
hsa_circ_0104412	-5.62403	0.0175755
hsa_circ_0011574	-5.70276	0.012817
hsa_circ_0080970	-5.47989	0.0251175
hsa_circ_0088202	1.40693	0.000105494
hsa_circ_0022670	-6.03529	0.00345955
hsa_circ_0059113	-5.23624	0.0452964
hsa_circ_0033004	1.93094	1.17147e-17
hsa_circ_0084288	-5.29812	0.0401689
hsa_circ_0043119	-5.34118	0.0360182
hsa_circ_0063094	-5.63763	0.0159005
hsa_circ_0113338	-5.22084	0.0469742
hsa_circ_0063957	-5.42794	0.0293199
hsa_circ_0088351	-5.74639	0.0114309
hsa_circ_0057230	-5.46584	0.0269016
hsa_circ_0029920	-5.56187	0.0201041
hsa_circ_0137908	1.16303	9.95421e-08
hsa_circ_0043870	-6.04232	0.00323726
hsa_circ_0042259	-5.83548	0.00794302
hsa_circ_0116871	-5.24913	0.044776
hsa_circ_0075334	-6.32654	0.000661246
hsa_circ_0019054	-6.09944	0.00251535
hsa_circ_0009913	-5.1976	0.0492674
hsa_circ_0004529	-2.31141	4.01194e-17
hsa_circ_0008499	-5.32943	0.037466
hsa_circ_0019667	-1.50277	3.66337e-06
hsa_circ_0037003	-1.75323	0.0198789
hsa_circ_0009067	1.16224	2.859e-07
hsa_circ_0026506	-5.90592	0.00610348
hsa_circ_0060455	-5.6621	0.0146498
hsa_circ_0027049	1.1254	5.30606e-08
hsa_circ_0003766	-5.22021	0.0472422
hsa_circ_0077646	-5.49586	0.0246444
hsa_circ_0086729	-5.63195	0.0164577
hsa_circ_0072913	-5.67295	0.014218
hsa_circ_0068197	1.66688	1.57804e-09
[truncated: 3,077 more rows]

## Sheet: 12 h
Gene Symbol	Log2 (control /12h	Qvalue (control /12h
hsa_circ_0036719	-4.95187	0.0437688
hsa_circ_0071811	-5.49243	0.0119307
hsa_circ_0011336	-5.45294	0.0133137
hsa_circ_0049958	-4.8888	0.0492322
hsa_circ_0064456	1.16656	0.00899078
hsa_circ_0089199	-5.49689	0.0118101
hsa_circ_0087501	-5.84131	0.00323429
hsa_circ_0128677	-5.30458	0.0197769
hsa_circ_0014888	-5.38604	0.0160868
hsa_circ_0023562	-5.1757	0.0269938
hsa_circ_0129047	-5.13547	0.0297794
hsa_circ_0085503	-5.05864	0.0361339
hsa_circ_0006400	-5.5802	0.00889191
hsa_circ_0074053	-4.89844	0.0479267
hsa_circ_0122924	-5.29678	0.020873
hsa_circ_0031024	-6.69681	3.40173e-06
hsa_circ_0055501	-5.24872	0.0229159
hsa_circ_0078961	1.96922	1.57693e-22
hsa_circ_0009161	-4.96956	0.0426691
hsa_circ_0048564	-4.98675	0.0410049
hsa_circ_0098618	-5.14572	0.0290136
hsa_circ_0128811	-6.21924	0.000318222
hsa_circ_0047771	-6.61834	7.53172e-06
hsa_circ_0138109	-5.24259	0.0233994
hsa_circ_0032708	-4.95224	0.0432272
hsa_circ_0076594	-6.24011	0.000275414
hsa_circ_0081053	1.32412	2.80714e-07
hsa_circ_0107713	-5.49123	0.0117725
hsa_circ_0029642	-5.19235	0.0259522
hsa_circ_0025507	-5.23805	0.0234083
hsa_circ_0100295	-4.91546	0.0465106
hsa_circ_0075014	-5.84685	0.00316241
hsa_circ_0112718	-5.45824	0.0133817
hsa_circ_0017964	-5.21197	0.0248546
hsa_circ_0088468	1.17979	1.22461e-09
hsa_circ_0038165	-5.00213	0.0392251
hsa_circ_0116448	2.52916	0.0111893
hsa_circ_0115990	-5.41739	0.0145847
hsa_circ_0028071	-1.01256	5.9009e-06
hsa_circ_0116411	-6.26146	0.000228642
hsa_circ_0009399	-5.11972	0.0305603
hsa_circ_0064866	-5.97904	0.0016442
hsa_circ_0002160	-5.44056	0.013648
hsa_circ_0130567	1.15345	0.00113157
hsa_circ_0074546	-5.45705	0.0134445
hsa_circ_0081474	-5.90889	0.00236297
hsa_circ_0010643	-6.21894	0.000330847
hsa_circ_0043353	-6.05927	0.00101863
hsa_circ_0123698	-5.70265	0.00569659
hsa_circ_0048330	-4.98212	0.0409615
hsa_circ_0052453	-4.90239	0.0482519
hsa_circ_0005839	-5.87313	0.00278023
hsa_circ_0097507	-4.92342	0.0467669
hsa_circ_0122817	-4.94229	0.0442148
hsa_circ_0129199	-4.89207	0.0492612
hsa_circ_0044061	-5.26595	0.0222067
hsa_circ_0026014	-6.16224	0.000523341
hsa_circ_0126891	-5.20538	0.0253205
hsa_circ_0118287	-6.5739	1.15333e-05
hsa_circ_0023652	-5.00437	0.0394937
hsa_circ_0007874	-4.95019	0.0434264
hsa_circ_0075407	1.07599	4.76543e-09
hsa_circ_0087302	-5.29782	0.0201457
hsa_circ_0021126	1.7549	7.78719e-15
hsa_circ_0076487	-5.13914	0.0292921
hsa_circ_0130076	-2.12977	0.0217852
hsa_circ_0005006	-4.95602	0.043136
hsa_circ_0007991	-5.19869	0.0258028
hsa_circ_0077759	-5.02636	0.037678
hsa_circ_0085714	-5.11946	0.031123
hsa_circ_0024812	-5.5842	0.00874275
hsa_circ_0080388	-5.16655	0.0279881
hsa_circ_0070645	-5.73629	0.00499908
hsa_circ_0003650	-5.5702	0.00915161
hsa_circ_0071872	2.0126	0.000286484
hsa_circ_0051158	-4.94117	0.0446566
hsa_circ_0114148	-5.31845	0.0190882
hsa_circ_0068687	-6.67866	3.80907e-06
hsa_circ_0054667	-4.99846	0.0398336
hsa_circ_0074690	-6.50587	2.46208e-05
hsa_circ_0027042	1.23724	1.51146e-12
hsa_circ_0061569	-5.26149	0.0220273
hsa_circ_0010655	-5.14693	0.0287835
hsa_circ_0106885	-5.91157	0.00239336
hsa_circ_0022647	-5.1562	0.0285993
hsa_circ_0127797	-4.92907	0.0451994
hsa_circ_0093959	-5.07729	0.0339986
hsa_circ_0026502	-5.41887	0.0145777
hsa_circ_0008129	-5.28259	0.0215449
hsa_circ_0040766	-5.33169	0.0187694
hsa_circ_0114343	-7.30525	7.47752e-09
hsa_circ_0045413	-5.81665	0.00357084
hsa_circ_0048671	-5.2889	0.020561
hsa_circ_0110165	-4.94564	0.044457
hsa_circ_0063525	-1.06254	0.00975469
hsa_circ_0099309	-4.88412	0.0498175
hsa_circ_0099810	-5.9265	0.00216748
hsa_circ_0138088	-5.74743	0.00491049
hsa_circ_0070295	-5.71465	0.00558021
hsa_circ_0122010	-5.8942	0.00255782
hsa_circ_0007042	1.49771	0.0296829
hsa_circ_0097963	-5.73171	0.00510142
hsa_circ_0035121	1.90577	3.20886e-26
hsa_circ_0056558	-5.37733	0.0165955
hsa_circ_0010100	-6.49092	3.13951e-05
hsa_circ_0099003	-5.26842	0.0218669
hsa_circ_0069560	1.39604	0.0012736
hsa_circ_0071960	-4.99371	0.0417143
hsa_circ_0018110	-1.12136	8.12641e-08
hsa_circ_0009845	-5.33538	0.0182325
hsa_circ_0134598	-5.1454	0.0296686
hsa_circ_0057562	-6.25332	0.00025824
hsa_circ_0003224	-5.33934	0.0184139
hsa_circ_0034626	-5.69835	0.00590026
hsa_circ_0016553	-4.88481	0.049582
hsa_circ_0139893	-4.96385	0.0425817
hsa_circ_0007300	-5.41211	0.0158975
hsa_circ_0027665	-5.03128	0.0371351
hsa_circ_0013762	-5.03968	0.0365337
hsa_circ_0028445	3.27723	6.83073e-26
hsa_circ_0135268	-4.95907	0.0426486
hsa_circ_0008573	-5.61742	0.0079596
hsa_circ_0120972	-5.58265	0.00876577
hsa_circ_0004945	-5.29241	0.0214533
hsa_circ_0087434	-5.66781	0.00660463
hsa_circ_0077689	-6.4467	4.17318e-05
hsa_circ_0119126	-5.68006	0.00622256
hsa_circ_0009151	-5.83852	0.00329493
hsa_circ_0107030	-5.13727	0.0298301
hsa_circ_0093191	-7.85118	1.02717e-10
hsa_circ_0016890	-5.05958	0.0348188
hsa_circ_0050652	-4.89775	0.048356
hsa_circ_0017970	-5.07414	0.0344447
hsa_circ_0024607	-6.21873	0.000390181
hsa_circ_0082471	1.13943	0.00132257
hsa_circ_0049952	1.11467	0.000191618
hsa_circ_0108694	-1.58356	2.09948e-08
hsa_circ_0031641	1.65703	0.00245778
hsa_circ_0078293	-5.69286	0.00615589
hsa_circ_0078818	-5.14214	0.0290884
hsa_circ_0139342	-1.2898	3.34667e-05
hsa_circ_0013545	1.49353	1.23974e-11
hsa_circ_0073438	-1.66422	1.69807e-12
hsa_circ_0049669	-6.18519	0.000452891
hsa_circ_0003638	-5.39659	0.0157832
hsa_circ_0003352	-5.02478	0.0380061
hsa_circ_0040185	-1.07091	0.000581317
hsa_circ_0028449	3.95398	1.72639e-33
hsa_circ_0041268	-1.0631	2.73806e-06
hsa_circ_0122405	-4.90055	0.0479164
hsa_circ_0048541	-5.25542	0.022428
hsa_circ_0082633	1.44676	8.9693e-10
hsa_circ_0045851	-5.99937	0.00155258
hsa_circ_0136494	-5.08734	0.033271
hsa_circ_0078793	-5.59937	0.0085115
hsa_circ_0092492	-5.20274	0.0253895
hsa_circ_0129827	-5.1757	0.0269938
hsa_circ_0020302	-5.40172	0.0167144
hsa_circ_0117319	-1.42611	5.68005e-05
hsa_circ_0068048	-5.02381	0.0379047
hsa_circ_0095130	-5.43661	0.0139984
hsa_circ_0008858	1.13099	3.00878e-14
hsa_circ_0013048	2.70088	0.0184609
hsa_circ_0037130	-5.66131	0.00666919
hsa_circ_0021352	-5.05605	0.0354488
hsa_circ_0025393	-5.38243	0.0165538
hsa_circ_0084826	-5.18535	0.026768
hsa_circ_0073546	-5.50626	0.0112886
hsa_circ_0009471	-5.19235	0.0259522
hsa_circ_0002479	-5.12458	0.0302985
hsa_circ_0093913	-5.75213	0.00470208
hsa_circ_0082261	-6.00771	0.00138381
hsa_circ_0046660	-5.2347	0.0235168
hsa_circ_0127104	-5.31312	0.0193468
hsa_circ_0110977	-6.26152	0.000226952
hsa_circ_0003201	-6.50643	2.4647e-05
hsa_circ_0124974	-5.7309	0.00514161
hsa_circ_0088192	1.77713	5.82712e-09
hsa_circ_0051354	1.48546	7.85234e-08
hsa_circ_0134111	-5.25317	0.0226885
hsa_circ_0135877	-5.19956	0.0263532
hsa_circ_0026843	-5.29834	0.0203506
hsa_circ_0038370	-5.58512	0.00915509
hsa_circ_0105363	-5.04673	0.0367918
hsa_circ_0031215	-5.18094	0.0271057
hsa_circ_0003893	-1.88797	8.09149e-08
hsa_circ_0045658	-5.83203	0.00340473
hsa_circ_0037602	-5.81151	0.00379565
hsa_circ_0096220	-5.27358	0.0221329
hsa_circ_0002640	-5.81059	0.00386305
hsa_circ_0006858	-5.7303	0.00515992
hsa_circ_0073464	1.85369	7.71039e-09
hsa_circ_0023862	-6.07806	0.000911176
hsa_circ_0068800	-5.22477	0.0240811
hsa_circ_0078466	-5.43002	0.0143258
hsa_circ_0076597	-6.61299	7.93861e-06
hsa_circ_0052471	-4.96322	0.0427988
hsa_circ_0043937	2.01171	4.61731e-05
hsa_circ_0094425	-6.10932	0.000763289
hsa_circ_0080743	-5.05449	0.0364839
hsa_circ_0063530	-6.19752	0.00040304
hsa_circ_0028430	-1.12408	2.37689e-05
hsa_circ_0031857	-1.44195	0.0488028
hsa_circ_0009229	-4.98312	0.0407598
hsa_circ_0073036	1.65393	0.00390217
hsa_circ_0101479	-5.39792	0.0156594
hsa_circ_0107665	-5.21738	0.0244636
hsa_circ_0001314	-5.27141	0.02151
hsa_circ_0050935	-5.4978	0.0116966
hsa_circ_0018687	-1.67849	2.15837e-06
hsa_circ_0107920	-4.96964	0.0419182
hsa_circ_0015662	-5.3448	0.0178639
hsa_circ_0084138	-5.58373	0.00884543
hsa_circ_0113774	-5.65648	0.00681983
hsa_circ_0037723	-5.33192	0.0188788
hsa_circ_0042600	-5.11301	0.0311914
hsa_circ_0053061	-5.2889	0.020561
hsa_circ_0037789	-5.43248	0.0139923
hsa_circ_0137700	-4.95935	0.0438089
hsa_circ_0026539	-1.58702	3.14821e-06
hsa_circ_0125511	-4.90906	0.0471688
hsa_circ_0132815	-4.95935	0.0438089
hsa_circ_0024784	-5.32747	0.0186759
hsa_circ_0055395	-5.12218	0.0307664
hsa_circ_0120398	-5.58885	0.00859835
hsa_circ_0052380	-5.21884	0.0247839
hsa_circ_0007664	-6.35163	0.000103197
hsa_circ_0030550	-5.52595	0.0105465
hsa_circ_0053926	-5.07541	0.0339218
hsa_circ_0029345	-4.95981	0.0431511
hsa_circ_0000165	-5.12005	0.0310949
hsa_circ_0061867	-5.51258	0.0119574
hsa_circ_0008346	-5.01823	0.0379168
hsa_circ_0139469	-5.32961	0.0186032
hsa_circ_0111842	-5.20764	0.0254576
hsa_circ_0103505	-4.92351	0.0457162
hsa_circ_0129680	-5.16422	0.0277227
hsa_circ_0126892	-5.5833	0.00903561
hsa_circ_0007230	-6.19685	0.000382146
hsa_circ_0035605	-4.96488	0.0427829
hsa_circ_0038547	-4.89237	0.0487244
hsa_circ_0010527	-4.97631	0.0419903
hsa_circ_0002052	-5.32427	0.0189875
hsa_circ_0077617	-5.11236	0.0314835
hsa_circ_0110398	-5.75099	0.00488541
hsa_circ_0125357	-1.38722	5.72724e-09
hsa_circ_0023467	-5.6271	0.00791323
hsa_circ_0122057	-5.8944	0.00257665
hsa_circ_0008872	-4.95224	0.0432272
hsa_circ_0126592	-5.98161	0.00173554
hsa_circ_0091997	-1.05149	0.00491437
hsa_circ_0101937	-6.42822	5.25011e-05
hsa_circ_0097746	-5.70308	0.00577046
hsa_circ_0044084	-4.93771	0.0450078
hsa_circ_0137806	-5.38346	0.0166434
hsa_circ_0139460	-5.90329	0.00247312
hsa_circ_0013883	1.02086	0.00792605
hsa_circ_0053885	-4.96652	0.0422966
hsa_circ_0073685	-5.57486	0.00910017
hsa_circ_0060821	1.62762	7.7224e-17
hsa_circ_0081746	-5.36089	0.01754
hsa_circ_0120078	-5.60156	0.00824773
hsa_circ_0064519	-5.79196	0.00400903
hsa_circ_0041988	-5.74604	0.00496605
hsa_circ_0007423	-4.89344	0.0488254
hsa_circ_0007979	-4.9881	0.0404115
hsa_circ_0079811	-5.13913	0.0301688
hsa_circ_0012084	-5.05321	0.0353639
hsa_circ_0042664	-5.77387	0.00446242
hsa_circ_0020192	-5.30349	0.0198615
hsa_circ_0078510	-5.17157	0.0273203
hsa_circ_0039455	-6.05938	0.00102822
hsa_circ_0083780	-5.37992	0.0163647
hsa_circ_0006715	-5.37455	0.0164238
hsa_circ_0010616	-5.15228	0.0291275
hsa_circ_0066730	-5.28728	0.0206319
hsa_circ_0106690	-5.37585	0.0167193
hsa_circ_0130991	-5.70754	0.00561441
hsa_circ_0108717	-5.92437	0.00217082
hsa_circ_0135933	-5.43028	0.0146437
hsa_circ_0049351	-5.80772	0.00383655
hsa_circ_0102148	-4.92068	0.046409
hsa_circ_0083625	1.42136	0.00175881
hsa_circ_0133119	-5.59082	0.00855079
hsa_circ_0079320	-5.08329	0.0340082
hsa_circ_0002547	-5.16894	0.0273758
hsa_circ_0058611	2.51224	0.00573919
hsa_circ_0120086	-4.927	0.0454516
hsa_circ_0014717	-4.93884	0.044579
hsa_circ_0051409	1.40864	7.14995e-07
hsa_circ_0066903	-5.08041	0.033588
hsa_circ_0128465	-6.33347	0.000123777
hsa_circ_0092822	-5.0892	0.0328296
hsa_circ_0026891	-4.88453	0.0493133
hsa_circ_0046146	-1.04502	0.000365502
hsa_circ_0077499	-6.37039	8.68996e-05
hsa_circ_0036536	-1.31649	2.30691e-21
hsa_circ_0113413	-5.79465	0.00394538
hsa_circ_0022555	-4.91194	0.0468779
hsa_circ_0122992	-6.29045	0.000181329
hsa_circ_0052389	-5.44082	0.0137732
hsa_circ_0061509	-5.54155	0.0100456
hsa_circ_0107501	-7.10524	4.41525e-08
hsa_circ_0003450	-6.40649	6.26589e-05
hsa_circ_0048067	-5.47412	0.0124471
hsa_circ_0131909	-6.51902	2.24758e-05
hsa_circ_0029286	-5.35939	0.0172808
hsa_circ_0059082	-6.02906	0.00122062
hsa_circ_0087540	-5.29621	0.0205537
hsa_circ_0028809	-4.94153	0.0443611
hsa_circ_0094415	-5.43347	0.014005
hsa_circ_0099119	-4.93358	0.0448602
hsa_circ_0093900	-5.25654	0.0225515
hsa_circ_0042455	-4.95326	0.0432021
hsa_circ_0006944	-5.08329	0.0340082
hsa_circ_0038458	-5.29976	0.0206906
hsa_circ_0021447	-5.40189	0.0156138
hsa_circ_0062285	-5.43686	0.0140296
hsa_circ_0125509	-5.8483	0.00310585
hsa_circ_0060312	1.77536	2.58054e-16
hsa_circ_0038749	-4.89594	0.0482804
hsa_circ_0020778	-4.92038	0.0464331
hsa_circ_0110478	-5.01461	0.0384472
hsa_circ_0089254	-5.21313	0.0249988
hsa_circ_0123579	-4.95972	0.0430007
hsa_circ_0127698	-5.26561	0.0221958
hsa_circ_0047719	-5.11972	0.0305603
hsa_circ_0091855	-5.44569	0.0135464
hsa_circ_0052614	-5.84387	0.0032248
hsa_circ_0001580	-6.23082	0.000303526
hsa_circ_0016248	-5.49309	0.0120129
hsa_circ_0069596	-5.46601	0.012991
hsa_circ_0041526	1.25403	1.53211e-05
hsa_circ_0087683	-5.51927	0.0107621
hsa_circ_0001007	-6.55861	1.41959e-05
hsa_circ_0011315	-5.42309	0.0143513
hsa_circ_0037648	-5.32111	0.0189869
hsa_circ_0022320	-5.26037	0.0222756
hsa_circ_0063038	-6.03147	0.00119925
hsa_circ_0113244	-5.14003	0.0292423
hsa_circ_0017745	-5.04002	0.0362143
hsa_circ_0088562	-4.90621	0.04769
hsa_circ_0001147	-1.0972	2.40678e-08
hsa_circ_0008264	-5.37347	0.0170659
hsa_circ_0122761	-4.94229	0.0442148
hsa_circ_0057065	-5.54657	0.0100407
hsa_circ_0060450	-5.82471	0.00345706
hsa_circ_0113295	1.09455	0.00227052
hsa_circ_0094019	-5.22223	0.0247016
hsa_circ_0005678	-5.0146	0.0393604
hsa_circ_0060199	-5.26037	0.0223606
hsa_circ_0022581	-5.55452	0.0104101
hsa_circ_0044293	-5.4978	0.0116966
hsa_circ_0053984	-5.91733	0.00239172
hsa_circ_0101032	-4.99882	0.039531
hsa_circ_0087957	-5.01042	0.0393756
hsa_circ_0092173	-5.35603	0.0175158
hsa_circ_0057536	2.23679	2.61464e-20
hsa_circ_0052062	-5.08575	0.0329452
hsa_circ_0087285	-4.93538	0.0449845
hsa_circ_0067716	1.06036	1.30455e-05
hsa_circ_0031932	-5.31499	0.0199184
hsa_circ_0037778	-5.84072	0.00322043
hsa_circ_0007192	-5.90401	0.00249272
hsa_circ_0070580	-6.06405	0.00104522
hsa_circ_0111519	-4.98176	0.0407635
hsa_circ_0133690	1.10962	0.0138706
hsa_circ_0070536	-5.07575	0.0338871
hsa_circ_0046291	-5.20598	0.0262633
hsa_circ_0104538	2.35313	1.77752e-27
hsa_circ_0008938	-5.17045	0.0276672
hsa_circ_0033005	1.74493	1.42897e-09
hsa_circ_0031868	-5.04132	0.036222
hsa_circ_0037289	-5.07481	0.0340822
hsa_circ_0015364	-4.96863	0.0420463
hsa_circ_0092454	-5.36297	0.017004
hsa_circ_0016144	-5.07822	0.0341147
hsa_circ_0129829	-5.31289	0.0195771
hsa_circ_0021302	-4.99215	0.0405043
hsa_circ_0092849	-5.05958	0.0348188
hsa_circ_0134064	-4.93358	0.0448602
hsa_circ_0090215	-5.45515	0.0130938
hsa_circ_0106689	-4.94359	0.044326
hsa_circ_0013143	-6.79218	1.25829e-06
hsa_circ_0106280	-5.41443	0.0147778
hsa_circ_0013114	4.11432	0.0186748
hsa_circ_0007488	-1.60359	6.88774e-12
hsa_circ_0101013	-4.88946	0.0493871
hsa_circ_0053994	-5.61054	0.00829093
hsa_circ_0020495	-5.57973	0.00909287
hsa_circ_0026251	1.76126	0.0191307
hsa_circ_0139842	-5.58815	0.00869135
hsa_circ_0010392	-5.22138	0.0243372
hsa_circ_0056794	-5.05483	0.0359819
hsa_circ_0127665	-4.89987	0.0478872
hsa_circ_0122067	-5.77148	0.0044064
hsa_circ_0009551	-5.45396	0.0132697
hsa_circ_0086953	-5.65903	0.00693378
hsa_circ_0046026	2.85843	7.83222e-20
hsa_circ_0006320	1.18371	0.00469409
hsa_circ_0025689	-5.55515	0.00959475
hsa_circ_0063740	-5.52045	0.0109794
hsa_circ_0063269	-5.70244	0.00575812
hsa_circ_0037974	-5.97704	0.00164199
hsa_circ_0004576	-7.18647	2.22512e-08
hsa_circ_0059027	-5.27117	0.0219218
hsa_circ_0060206	-5.95788	0.00181551
hsa_circ_0001490	-5.15709	0.0283089
hsa_circ_0021717	1.59962	1.09925e-09
hsa_circ_0102299	-5.33012	0.0185103
hsa_circ_0100369	-4.9041	0.0475553
hsa_circ_0125163	-1.09616	0.0011787
hsa_circ_0027196	-5.41665	0.0146105
hsa_circ_0003202	1.14105	2.1339e-06
hsa_circ_0005031	-5.41417	0.0147269
hsa_circ_0119246	1.60208	0.000343745
hsa_circ_0022631	-5.04194	0.0361667
hsa_circ_0003097	-5.23013	0.0239495
hsa_circ_0059081	-5.36432	0.0177879
hsa_circ_0074921	-4.99684	0.0398742
hsa_circ_0128536	2.07286	0.0335582
hsa_circ_0021642	-5.17832	0.0269312
hsa_circ_0020101	-6.05877	0.00100896
hsa_circ_0049549	-5.37352	0.0165065
hsa_circ_0110437	-5.5211	0.0109021
hsa_circ_0131189	-6.05489	0.00107613
hsa_circ_0023678	-5.09568	0.033199
hsa_circ_0080019	-5.41316	0.0148538
hsa_circ_0029150	-5.37019	0.0166643
hsa_circ_0072022	-4.97101	0.0419285
hsa_circ_0001070	-5.35266	0.0177716
hsa_circ_0035417	-5.62453	0.00768083
hsa_circ_0061673	-5.9327	0.00215256
hsa_circ_0074703	-5.46934	0.0125729
hsa_circ_0104871	-5.00239	0.0394603
hsa_circ_0134325	-5.57642	0.00907293
hsa_circ_0063360	2.23197	8.04816e-07
hsa_circ_0035551	-1.08411	3.21141e-07
hsa_circ_0007958	-5.68176	0.00670119
hsa_circ_0051470	-5.98763	0.00165522
hsa_circ_0041307	-5.24062	0.0235294
hsa_circ_0003669	-5.20507	0.0253427
hsa_circ_0131414	-5.73594	0.00533265
hsa_circ_0002824	1.9146	2.30347e-05
hsa_circ_0119234	2.02041	1.05685e-07
hsa_circ_0061219	-6.09025	0.000829616
hsa_circ_0083931	-5.66572	0.00668994
hsa_circ_0099587	1.86288	8.61775e-06
hsa_circ_0098681	-5.14272	0.0292899
hsa_circ_0075233	-5.70854	0.0055922
hsa_circ_0003607	-5.02582	0.0386009
hsa_circ_0063304	-4.99549	0.0398729
hsa_circ_0003229	-5.39288	0.0159188
hsa_circ_0082316	-5.31715	0.0192799
hsa_circ_0061029	-5.0487	0.0357732
hsa_circ_0038722	1.46435	0.00772048
hsa_circ_0131957	-5.93501	0.00205379
hsa_circ_0026900	-5.10036	0.0320735
hsa_circ_0044240	-5.93885	0.00204267
hsa_circ_0047286	-5.46382	0.0127527
hsa_circ_0019585	-5.4129	0.0148817
hsa_circ_0090220	-5.75095	0.00471118
hsa_circ_0072013	1.15665	0.00854201
hsa_circ_0090250	-4.92663	0.0454791
hsa_circ_0041539	1.6465	5.27502e-19
hsa_circ_0000161	-4.91086	0.0482036
hsa_circ_0105220	-5.11086	0.0312377
hsa_circ_0026687	-5.89454	0.00260946
hsa_circ_0001587	-1.23191	1.98725e-05
hsa_circ_0066180	-1.21188	6.42464e-26
hsa_circ_0042505	2.13649	0.0308785
hsa_circ_0118133	-5.14457	0.0293536
hsa_circ_0048491	1.71322	9.03253e-06
hsa_circ_0099573	-5.90932	0.00248178
hsa_circ_0039459	4.01626	0
hsa_circ_0005614	-5.81857	0.00368128
hsa_circ_0073585	-5.1179	0.0307274
hsa_circ_0025511	-4.91089	0.0470546
hsa_circ_0048168	-5.01823	0.0379168
hsa_circ_0003343	-5.75493	0.00480541
hsa_circ_0037127	-5.18187	0.0266823
hsa_circ_0007728	-6.0217	0.00126313
hsa_circ_0061205	-5.17976	0.0278623
hsa_circ_0027214	-5.02185	0.0380891
hsa_circ_0070208	-2.2112	1.21927e-13
hsa_circ_0079953	-5.71663	0.00544957
hsa_circ_0124959	-5.54952	0.009896
hsa_circ_0057412	-5.61943	0.00815687
hsa_circ_0046504	-4.9998	0.039438
hsa_circ_0129677	-5.3259	0.01872
hsa_circ_0021668	-5.71419	0.0056349
hsa_circ_0021155	-4.98241	0.0412963
hsa_circ_0049265	-5.54131	0.0100377
hsa_circ_0037693	-5.32246	0.0189255
hsa_circ_0074805	-4.91755	0.0462911
hsa_circ_0135622	-5.3219	0.0189622
hsa_circ_0062293	-5.43489	0.01411
hsa_circ_0030985	-5.15709	0.0284554
hsa_circ_0041525	1.27314	0.000394221
hsa_circ_0106291	-5.84556	0.00316097
hsa_circ_0026360	-1.49578	3.55039e-09
hsa_circ_0051435	-5.63424	0.00748795
hsa_circ_0079264	-1.33554	6.79629e-07
hsa_circ_0007892	-5.77363	0.004299
hsa_circ_0003984	-6.24661	0.000282287
hsa_circ_0001461	-5.53927	0.010107
hsa_circ_0041237	-5.59853	0.00839299
hsa_circ_0003445	-4.87799	0.0499613
hsa_circ_0007317	-6.25938	0.000232019
hsa_circ_0042458	-1.11352	6.44275e-06
hsa_circ_0069812	-5.41813	0.0145738
hsa_circ_0087219	-5.14572	0.0290136
hsa_circ_0028420	-5.24759	0.0228003
hsa_circ_0097690	-5.07252	0.0342399
hsa_circ_0021181	-4.98748	0.0412834
hsa_circ_0003115	-5.15557	0.0283888
hsa_circ_0062200	-5.9098	0.00232424
hsa_circ_0002974	-1.03903	5.68366e-05
hsa_circ_0124195	-5.33197	0.0183946
hsa_circ_0111792	3.72761	0.00808479
hsa_circ_0053664	-5.15265	0.0294691
hsa_circ_0002962	-5.14661	0.0290743
hsa_circ_0139678	-5.49049	0.0119288
hsa_circ_0063258	-5.1612	0.0283456
hsa_circ_0010424	-4.98883	0.0406751
hsa_circ_0086247	1.69126	0.0119138
hsa_circ_0080163	-5.56529	0.00937173
hsa_circ_0049390	-5.20911	0.0250255
hsa_circ_0135994	-5.3016	0.0200684
hsa_circ_0008004	-5.46984	0.0125705
hsa_circ_0017345	-5.32747	0.0186759
hsa_circ_0050489	-5.01229	0.0392299
hsa_circ_0095783	-6.17094	0.000473418
hsa_circ_0024042	-5.66337	0.00675986
hsa_circ_0110521	-4.99747	0.0397911
hsa_circ_0045518	-4.9908	0.0402104
hsa_circ_0046823	-1.10025	0.00566665
hsa_circ_0125275	-5.03252	0.0377711
hsa_circ_0095380	-5.52712	0.0105611
hsa_circ_0016073	-5.24955	0.0227881
hsa_circ_0090224	-5.09073	0.0326455
hsa_circ_0058353	-5.57087	0.00913969
hsa_circ_0016103	-5.44497	0.013595
hsa_circ_0038550	-5.05287	0.0357241
hsa_circ_0014799	-6.33251	0.000122479
hsa_circ_0021616	-5.09198	0.0324548
hsa_circ_0084372	-5.08101	0.0334565
hsa_circ_0118683	-4.91678	0.0467741
hsa_circ_0010765	-5.02345	0.0376077
hsa_circ_0078563	-1.01419	0.0011404
hsa_circ_0048883	1.33519	0.00219783
hsa_circ_0026901	-5.19642	0.0271822
hsa_circ_0020675	-5.53995	0.0100743
hsa_circ_0003233	1.42994	0.000483408
hsa_circ_0046043	2.3181	7.22619e-37
hsa_circ_0051479	-5.03906	0.0362953
hsa_circ_0027154	-5.68915	0.00602677
hsa_circ_0072206	-5.50039	0.011417
hsa_circ_0126594	-6.21271	0.000336414
hsa_circ_0067463	-5.34269	0.0181871
hsa_circ_0095322	-5.0407	0.0370484
hsa_circ_0060428	-5.39844	0.0163866
hsa_circ_0057179	-5.45515	0.0130938
hsa_circ_0036628	-5.51768	0.0112277
hsa_circ_0020537	-6.55798	1.364e-05
hsa_circ_0086022	-5.12859	0.0304178
hsa_circ_0026548	-1.47108	4.55608e-08
hsa_circ_0113434	-5.46792	0.0133415
hsa_circ_0079085	-5.12432	0.0309003
hsa_circ_0004949	-5.04619	0.0375829
hsa_circ_0039344	-5.31316	0.0203811
hsa_circ_0001550	-5.0057	0.0393308
hsa_circ_0108929	-5.78354	0.00426109
hsa_circ_0020946	-1.12171	0.000747538
hsa_circ_0082769	-5.57575	0.00908958
hsa_circ_0105976	-5.10437	0.0318372
hsa_circ_0124661	-6.60757	8.4621e-06
hsa_circ_0044696	-5.03155	0.0376198
hsa_circ_0130174	-5.61507	0.00785465
hsa_circ_0087164	-5.26455	0.0219067
hsa_circ_0061053	-5.54131	0.0100377
hsa_circ_0136009	-6.04093	0.00117792
hsa_circ_0106118	-5.02873	0.0383256
hsa_circ_0053969	-5.42335	0.0143939
hsa_circ_0070351	-6.59076	1.11444e-05
hsa_circ_0063933	-5.45149	0.0132928
hsa_circ_0115402	1.0373	0.0233063
hsa_circ_0082460	1.22877	1.70452e-34
hsa_circ_0075231	-5.32455	0.0188714
hsa_circ_0026648	-5.08794	0.0327582
hsa_circ_0019654	-5.34608	0.0180895
hsa_circ_0002795	-5.37428	0.0165127
hsa_circ_0042402	-5.58816	0.00902915
hsa_circ_0137737	-6.07485	0.000947468
hsa_circ_0001673	-5.54901	0.0101835
hsa_circ_0048540	-5.99544	0.00149019
hsa_circ_0005725	-5.17307	0.0272846
hsa_circ_0057569	-5.66985	0.00660106
hsa_circ_0118372	-5.1663	0.0276873
hsa_circ_0014373	-4.90055	0.0479164
hsa_circ_0038985	-5.31896	0.0192968
hsa_circ_0124942	-5.11178	0.0311313
hsa_circ_0065315	-5.20017	0.0255545
hsa_circ_0025128	-5.24985	0.0227867
hsa_circ_0017187	-5.15684	0.029104
hsa_circ_0078561	-5.19377	0.0263598
hsa_circ_0014436	1.47454	3.44318e-16
hsa_circ_0009700	-5.85218	0.00306248
hsa_circ_0137448	-6.05405	0.00106668
hsa_circ_0010870	1.88238	5.01105e-47
hsa_circ_0039721	-5.33118	0.0184451
hsa_circ_0086900	-5.23073	0.0239796
hsa_circ_0110343	-5.07038	0.0343658
hsa_circ_0023614	-4.91194	0.0468779
hsa_circ_0083116	-5.06782	0.0341727
hsa_circ_0075018	-5.62969	0.00753099
hsa_circ_0026529	-1.77491	4.53472e-16
hsa_circ_0027794	-1.70383	3.60966e-32
hsa_circ_0015371	-4.90696	0.0475054
hsa_circ_0088204	1.60674	0.0018209
hsa_circ_0072451	2.23905	9.73699e-16
hsa_circ_0022913	-4.93114	0.0451379
hsa_circ_0034421	-1.04037	5.00755e-07
hsa_circ_0009136	1.4121	2.01972e-15
hsa_circ_0017192	-6.29579	0.0001739
hsa_circ_0074540	-5.25038	0.0229598
hsa_circ_0104112	-5.31181	0.0195129
hsa_circ_0124052	-5.54266	0.0106914
hsa_circ_0003767	-5.28375	0.0208347
hsa_circ_0072150	-6.7435	1.8746e-06
hsa_circ_0084834	-5.46332	0.0130598
hsa_circ_0076654	-5.32534	0.0188543
hsa_circ_0074775	-5.88526	0.00265045
hsa_circ_0018612	-5.54634	0.00993821
hsa_circ_0018617	-5.59105	0.00882768
hsa_circ_0027801	-5.90627	0.0023733
hsa_circ_0078562	-5.07166	0.0343465
hsa_circ_0125244	-5.72352	0.00550969
hsa_circ_0085664	-5.7343	0.00504684
hsa_circ_0051701	-5.60638	0.00810257
hsa_circ_0054634	3.39127	0.000265503
hsa_circ_0053735	-5.17925	0.0276539
hsa_circ_0017868	-1.40089	9.21942e-06
hsa_circ_0019628	-5.27468	0.021653
hsa_circ_0010677	-4.97639	0.0412659
hsa_circ_0016516	-5.60745	0.00822196
hsa_circ_0004885	1.77796	4.37774e-10
hsa_circ_0033596	-5.7409	0.00500241
hsa_circ_0010909	-6.37309	8.52803e-05
hsa_circ_0004763	-5.81777	0.00355991
hsa_circ_0042330	-5.16126	0.0279143
hsa_circ_0081305	-5.55784	0.00958296
hsa_circ_0093433	-5.23019	0.0238908
hsa_circ_0013542	1.72316	4.05664e-06
hsa_circ_0062156	-5.0738	0.0338537
hsa_circ_0027958	-5.96585	0.00180976
hsa_circ_0138782	1.06591	0.020537
hsa_circ_0070565	-5.75585	0.00472084
hsa_circ_0016466	-4.9656	0.0427946
hsa_circ_0016077	-5.17013	0.027408
hsa_circ_0044826	-5.6105	0.00799834
hsa_circ_0071867	-5.14362	0.0293757
hsa_circ_0064988	-5.48343	0.0121565
hsa_circ_0088201	1.9999	2.54051e-29
hsa_circ_0081239	-5.49119	0.0119681
hsa_circ_0044589	-5.31499	0.0192323
hsa_circ_0059520	-5.52433	0.0106157
hsa_circ_0046535	-6.16681	0.000497745
hsa_circ_0135872	-4.89738	0.0480103
hsa_circ_0076851	-4.99215	0.0405043
hsa_circ_0072944	-4.9804	0.0410811
hsa_circ_0098291	-5.27059	0.0215269
hsa_circ_0072462	-5.06722	0.0347279
hsa_circ_0090125	-4.90974	0.0473192
hsa_circ_0057781	-5.01461	0.0384472
hsa_circ_0028079	-1.33797	1.23531e-12
hsa_circ_0106742	-5.16982	0.0273292
hsa_circ_0047571	-5.10995	0.0313811
hsa_circ_0102583	-5.2448	0.0229217
hsa_circ_0032709	-5.27829	0.0211597
hsa_circ_0058189	-4.92342	0.0467669
hsa_circ_0134730	-6.2159	0.000338029
hsa_circ_0071895	-5.3946	0.0156857
hsa_circ_0017797	-4.94676	0.0437338
hsa_circ_0044024	-5.1007	0.0321005
hsa_circ_0132434	-4.89062	0.0488454
hsa_circ_0033020	-5.08953	0.0334241
hsa_circ_0136618	-6.02558	0.00127608
hsa_circ_0072412	-5.08228	0.0333909
hsa_circ_0115413	-5.75568	0.00464138
hsa_circ_0070202	-7.22512	1.44104e-08
hsa_circ_0008212	1.64248	3.97021e-15
hsa_circ_0120433	-5.64824	0.00760499
hsa_circ_0127460	-6.30721	0.00016184
hsa_circ_0135870	-5.51231	0.0110244
hsa_circ_0099888	-5.36658	0.0168655
hsa_circ_0030145	2.55044	6.76685e-29
hsa_circ_0106660	-5.23242	0.0238009
hsa_circ_0078652	-5.56187	0.00963548
hsa_circ_0068329	-5.62132	0.00768566
hsa_circ_0112914	-5.12283	0.0319263
hsa_circ_0049330	-5.67158	0.00652336
hsa_circ_0010667	-4.98176	0.0407635
hsa_circ_0026501	-4.9891	0.0404729
hsa_circ_0010450	-5.95839	0.00181311
hsa_circ_0070950	-5.34379	0.0185579
hsa_circ_0046121	-5.94728	0.00192705
hsa_circ_0094727	1.22676	0.000544473
hsa_circ_0116261	-5.52043	0.0114876
hsa_circ_0126970	1.20345	0.00361687
hsa_circ_0007097	-5.04194	0.0361667
hsa_circ_0059856	-5.13284	0.0306491
hsa_circ_0078762	-5.37019	0.0168982
hsa_circ_0112868	-5.53742	0.0102224
hsa_circ_0004972	-1.73343	4.52515e-24
hsa_circ_0054244	-5.55376	0.00976659
hsa_circ_0061758	-5.18417	0.0266258
hsa_circ_0070263	-5.78563	0.00409833
hsa_circ_0010466	-4.92314	0.0458655
hsa_circ_0081204	-5.2867	0.0209864
hsa_circ_0080147	-6.16732	0.000477972
hsa_circ_0013989	1.61678	0.0171772
hsa_circ_0004162	1.07417	0.0135756
hsa_circ_0087751	-5.36066	0.0170699
hsa_circ_0068501	-5.75506	0.00476454
hsa_circ_0007005	1.34569	1.39788e-05
hsa_circ_0022279	-5.56167	0.0094034
hsa_circ_0067670	-5.39057	0.01581
hsa_circ_0100000	-5.49144	0.0118024
hsa_circ_0034885	-5.86646	0.00289472
hsa_circ_0026837	-5.49148	0.0118282
hsa_circ_0050482	-5.57243	0.00907036
hsa_circ_0098779	-5.3903	0.0158261
hsa_circ_0024415	-5.39664	0.01604
hsa_circ_0043923	-5.5322	0.0106563
hsa_circ_0131394	-4.95602	0.043136
hsa_circ_0004786	-5.62045	0.00806767
hsa_circ_0006791	1.54551	4.85341e-09
hsa_circ_0067245	-5.71929	0.00540448
hsa_circ_0029468	-4.94676	0.0437338
hsa_circ_0044645	-4.93881	0.0453674
hsa_circ_0067693	-5.09661	0.0325283
hsa_circ_0085146	-5.6506	0.00707829
hsa_circ_0085937	-5.3617	0.0171188
hsa_circ_0097961	-5.63892	0.00725517
hsa_circ_0021141	1.38325	1.10725e-11
hsa_circ_0073793	-6.35824	0.000100042
hsa_circ_0048899	1.46634	0.00286363
hsa_circ_0119114	-5.1415	0.0295812
hsa_circ_0104220	-5.76858	0.00438407
hsa_circ_0080331	-5.22023	0.0243024
hsa_circ_0120574	-5.83926	0.00327227
hsa_circ_0123578	-5.37858	0.016798
hsa_circ_0038716	1.42114	0.0207691
hsa_circ_0004143	-5.73574	0.00517909
hsa_circ_0054447	-5.21999	0.0247405
hsa_circ_0029544	-5.78058	0.00419909
hsa_circ_0124975	-5.52825	0.0104827
hsa_circ_0050673	-6.46009	3.79515e-05
hsa_circ_0136470	-5.63289	0.00756469
hsa_circ_0115454	-6.42903	5.08112e-05
hsa_circ_0074933	-4.99548	0.0404233
hsa_circ_0041388	-5.0564	0.0350756
hsa_circ_0133887	-5.09166	0.0326819
hsa_circ_0038455	-5.6805	0.00628996
hsa_circ_0027417	-5.05795	0.0352434
hsa_circ_0135345	-5.80114	0.00388908
hsa_circ_0007233	-4.91678	0.0467741
hsa_circ_0007296	-4.954	0.0438129
hsa_circ_0009702	-6.14729	0.000554185
hsa_circ_0000716	-5.41843	0.0153395
hsa_circ_0091634	-5.5948	0.00845544
hsa_circ_0088196	1.63177	0.00971734
hsa_circ_0139253	1.10756	0.0202745
hsa_circ_0083618	3.62663	9.64561e-72
hsa_circ_0105336	-4.92624	0.0465168
hsa_circ_0017108	1.00875	0.0418434
hsa_circ_0001618	1.61845	1.11325e-09
hsa_circ_0108023	-5.35499	0.0174555
hsa_circ_0039697	-5.46192	0.0129781
hsa_circ_0027960	-5.36143	0.0170326
hsa_circ_0104655	-5.34636	0.0178472
hsa_circ_0003223	-5.1349	0.0297908
hsa_circ_0008456	-4.93574	0.0452922
hsa_circ_0138795	-5.18007	0.0270191
hsa_circ_0087502	-5.33331	0.0186106
hsa_circ_0023375	-4.93911	0.0445538
hsa_circ_0082366	-5.37885	0.0165988
hsa_circ_0001948	-5.80623	0.00375884
hsa_circ_0080268	-5.05416	0.0353036
hsa_circ_0027998	-6.63793	5.97266e-06
hsa_circ_0087600	-5.10431	0.0330444
hsa_circ_0058177	-5.50434	0.0116178
hsa_circ_0056362	-5.73967	0.00492929
hsa_circ_0007540	-5.98332	0.0016059
hsa_circ_0031975	-4.88705	0.0491506
hsa_circ_0016443	-5.07192	0.0339036
hsa_circ_0005475	-6.68941	4.0277e-06
hsa_circ_0003389	-1.60059	5.48019e-29
hsa_circ_0035505	-5.10412	0.0328122
hsa_circ_0100374	-5.62842	0.0075592
hsa_circ_0084335	-5.73667	0.00507998
hsa_circ_0016018	-6.08723	0.000859683
hsa_circ_0001313	-4.92981	0.0462446
hsa_circ_0097447	3.0505	5.30559e-54
hsa_circ_0031577	-5.11327	0.0314061
hsa_circ_0082210	-4.98212	0.0409615
hsa_circ_0003173	-1.04804	7.16522e-16
hsa_circ_0112921	-1.09782	0.000900849
hsa_circ_0029299	-4.95731	0.0439062
hsa_circ_0081564	2.05274	8.73517e-108
hsa_circ_0002881	-5.50064	0.0114222
hsa_circ_0073445	-5.34842	0.0183967
hsa_circ_0048467	-5.53236	0.0105343
hsa_circ_0106318	-5.3931	0.015873
hsa_circ_0084868	1.97666	1.48832e-05
hsa_circ_0003090	1.43552	6.60665e-06
hsa_circ_0010623	-5.55083	0.009821
hsa_circ_0001967	-5.50859	0.0111838
hsa_circ_0085524	-4.88346	0.0494968
hsa_circ_0017390	-5.00473	0.039768
hsa_circ_0006018	-4.98684	0.040878
hsa_circ_0114049	-5.14092	0.0298674
hsa_circ_0128936	-5.34164	0.0185802
hsa_circ_0056757	1.12278	0.0103884
hsa_circ_0007432	-5.35785	0.0177512
hsa_circ_0039546	-4.91792	0.0464043
hsa_circ_0124208	-5.3573	0.0172159
hsa_circ_0108091	-6.1405	0.000580145
hsa_circ_0004254	2.50513	1.01393e-30
hsa_circ_0002002	-5.27117	0.0216622
hsa_circ_0003066	-5.814	0.00363909
hsa_circ_0002156	-5.47701	0.0122781
hsa_circ_0087547	-6.04457	0.00110311
hsa_circ_0067637	-4.99442	0.0403424
hsa_circ_0003175	-5.10128	0.0319467
hsa_circ_0066326	-4.93565	0.044839
hsa_circ_0068190	1.18443	0.0408741
hsa_circ_0070030	-5.01921	0.037852
hsa_circ_0068842	-5.74086	0.00508955
hsa_circ_0126956	-5.65034	0.00702487
hsa_circ_0087347	-4.99882	0.039531
hsa_circ_0100760	-5.22387	0.0250289
hsa_circ_0054526	-4.96486	0.0423906
hsa_circ_0057132	-5.71422	0.00551784
hsa_circ_0011310	-4.93322	0.0452753
hsa_circ_0109205	1.1174	1.23256e-09
hsa_circ_0045289	-5.52877	0.0112555
hsa_circ_0081273	-5.53742	0.0102224
hsa_circ_0015613	-4.93641	0.044907
hsa_circ_0076505	-5.46959	0.0126023
hsa_circ_0053948	-5.09172	0.0331903
hsa_circ_0085908	-5.21313	0.0249988
hsa_circ_0068629	-1.09346	0.00196047
hsa_circ_0093916	-5.98009	0.00160843
hsa_circ_0089236	-5.62299	0.00829395
hsa_circ_0062882	-4.90485	0.0480314
hsa_circ_0007597	-5.56166	0.00986014
hsa_circ_0119882	-5.95707	0.00198036
hsa_circ_0062325	-5.10655	0.0316122
hsa_circ_0130856	-2.70694	1.09176e-23
hsa_circ_0018423	-5.95424	0.00198548
hsa_circ_0107315	-5.16454	0.0280508
hsa_circ_0025039	-6.21902	0.000324252
hsa_circ_0062994	1.33305	0.000584513
hsa_circ_0008503	-5.2344	0.0236182
hsa_circ_0080767	-5.15918	0.028065
hsa_circ_0038971	-5.66967	0.00644998
hsa_circ_0089374	2.91122	0.0185149
hsa_circ_0104236	-5.21197	0.0248546
hsa_circ_0005944	-5.45663	0.0133661
hsa_circ_0018114	-5.65375	0.00690719
hsa_circ_0134633	-5.16542	0.0278521
hsa_circ_0019649	-5.65796	0.00676429
hsa_circ_0021683	-5.07514	0.0350952
hsa_circ_0010570	-4.99585	0.0401305
hsa_circ_0109706	-5.00071	0.0405198
hsa_circ_0042909	-5.38269	0.0161066
hsa_circ_0049956	1.41346	0.00129564
hsa_circ_0018277	-5.1102	0.0314822
hsa_circ_0073156	-5.78465	0.00411825
hsa_circ_0014750	-5.59256	0.00857572
hsa_circ_0115462	-4.98313	0.0417432
hsa_circ_0109237	-5.5662	0.00943678
hsa_circ_0135118	-4.93538	0.0449845
hsa_circ_0138661	-5.48318	0.0123273
hsa_circ_0087494	-5.80166	0.00386743
hsa_circ_0050424	-5.39916	0.0153641
hsa_circ_0135805	-5.66046	0.00674314
hsa_circ_0067113	-5.37428	0.0165127
hsa_circ_0112342	-5.35184	0.0175785
hsa_circ_0086623	1.44424	5.37258e-17
hsa_circ_0002096	-5.60508	0.00815902
hsa_circ_0020983	3.26065	5.18337e-17
hsa_circ_0087865	-4.94742	0.0441284
hsa_circ_0023789	-5.554	0.00984206
hsa_circ_0040302	-5.23751	0.023355
hsa_circ_0087367	-5.38167	0.0165825
hsa_circ_0022972	-6.04378	0.00112787
hsa_circ_0034588	-5.9844	0.00163501
hsa_circ_0012618	-6.42227	5.7731e-05
hsa_circ_0119930	1.37206	5.36435e-23
hsa_circ_0032119	-4.94742	0.0441284
hsa_circ_0129209	-1.12994	0.00102217
hsa_circ_0130342	-6.36376	9.45795e-05
hsa_circ_0010752	-5.57844	0.00905652
hsa_circ_0070734	-1.19317	0.00130883
hsa_circ_0008908	-5.49874	0.0115189
hsa_circ_0084249	-5.93843	0.00247184
hsa_circ_0083488	-5.98575	0.0015943
hsa_circ_0103556	-5.25843	0.0223644
hsa_circ_0139761	-5.81949	0.00357728
hsa_circ_0000081	-6.42193	5.59962e-05
hsa_circ_0080636	-4.98449	0.0411788
hsa_circ_0071186	-5.09073	0.0326455
hsa_circ_0122682	-6.03434	0.00117995
hsa_circ_0041180	-7.0139	1.09516e-07
hsa_circ_0098926	-5.54634	0.00993821
hsa_circ_0086027	-5.37661	0.0165835
hsa_circ_0024490	-1.21368	0.000106814
hsa_circ_0124332	-5.6342	0.00734092
hsa_circ_0029531	-4.97804	0.0416189
hsa_circ_0122676	-5.21112	0.024979
hsa_circ_0131046	-5.42708	0.0147997
hsa_circ_0090116	-5.53465	0.0104465
hsa_circ_0016384	-4.93397	0.0454228
hsa_circ_0097637	-5.36066	0.0170699
hsa_circ_0027255	-5.11269	0.0310606
hsa_circ_0048760	-5.53035	0.010776
hsa_circ_0066642	-5.29403	0.0204277
hsa_circ_0061555	-5.90071	0.0025475
hsa_circ_0129312	-5.06586	0.0350846
hsa_circ_0009435	-4.99045	0.0401213
hsa_circ_0073804	-1.83843	1.00662e-09
hsa_circ_0073453	-5.33039	0.0185144
hsa_circ_0069111	-5.07037	0.0345019
hsa_circ_0122127	-5.7631	0.00450627
hsa_circ_0136644	-5.99321	0.00159401
hsa_circ_0006591	-5.87444	0.00280517
hsa_circ_0037255	-5.39208	0.0157982
hsa_circ_0004667	-1.82097	1.14148e-14
hsa_circ_0101969	-5.50392	0.0114029
hsa_circ_0000613	-5.29265	0.0209566
hsa_circ_0051900	-5.08702	0.0340348
hsa_circ_0107069	1.16567	9.96993e-08
hsa_circ_0104598	-5.03155	0.0376198
hsa_circ_0002431	-6.12257	0.000680942
hsa_circ_0022376	-1.04577	0.00688655
hsa_circ_0066174	-5.68235	0.00617049
hsa_circ_0101375	-5.06491	0.0350482
hsa_circ_0055882	-5.70957	0.00558705
hsa_circ_0099191	-5.51483	0.0113639
hsa_circ_0100368	-5.62668	0.00762097
hsa_circ_0006698	-4.92944	0.045444
hsa_circ_0060056	-4.89844	0.0479267
hsa_circ_0024390	1.04634	9.13418e-17
hsa_circ_0109188	-5.48883	0.0120892
hsa_circ_0027715	-4.96623	0.0427139
hsa_circ_0104348	-5.17458	0.0275289
hsa_circ_0078021	-5.72647	0.00536193
hsa_circ_0029304	-5.16573	0.0284561
hsa_circ_0071588	-5.88381	0.00266128
hsa_circ_0048727	-5.40492	0.0153546
hsa_circ_0053269	1.28504	2.38401e-09
hsa_circ_0090781	-5.46116	0.0130365
hsa_circ_0110674	-5.25204	0.023136
hsa_circ_0027243	-5.66949	0.00657932
hsa_circ_0079492	-5.59082	0.00855079
hsa_circ_0120432	-5.2414	0.0235181
hsa_circ_0138691	1.27081	0.00931678
hsa_circ_0092261	-5.03741	0.0370612
hsa_circ_0089117	-5.62499	0.00763871
hsa_circ_0126187	-5.51878	0.0109843
hsa_circ_0117397	-5.35653	0.0172785
hsa_circ_0007094	-5.43075	0.0142427
hsa_circ_0087684	-6.37496	8.27365e-05
hsa_circ_0137997	-4.99378	0.0398913
hsa_circ_0124125	-5.30458	0.0197769
hsa_circ_0083705	-5.38474	0.0161484
hsa_circ_0106260	-5.38193	0.0161124
hsa_circ_0084415	-1.04247	0.00664996
hsa_circ_0008583	-6.92186	3.2909e-07
hsa_circ_0023334	-5.43785	0.0138138
hsa_circ_0036526	-5.17183	0.028023
hsa_circ_0010743	-5.37378	0.0169881
hsa_circ_0106905	2.37957	3.29059e-06
hsa_circ_0105465	-5.42907	0.0147913
hsa_circ_0075232	-5.53148	0.0104223
hsa_circ_0064658	-5.02608	0.0378081
hsa_circ_0136617	-5.44689	0.0137377
hsa_circ_0046038	3.31002	0.00157153
hsa_circ_0007731	1.60702	4.09777e-06
hsa_circ_0002784	-5.63397	0.00744304
hsa_circ_0134993	-4.99809	0.0396544
hsa_circ_0070221	-5.69221	0.005943
hsa_circ_0057244	-5.86114	0.00294491
hsa_circ_0104673	-6.32136	0.000138609
hsa_circ_0055730	-4.94398	0.0446742
hsa_circ_0004617	-5.03549	0.0368194
hsa_circ_0089087	-4.9784	0.0410757
hsa_circ_0036116	-5.12943	0.0301203
hsa_circ_0072095	-4.92286	0.0466482
hsa_circ_0090060	-5.0394	0.0366072
hsa_circ_0128095	-4.98846	0.0402594
hsa_circ_0045460	-5.46429	0.0130476
hsa_circ_0027069	-5.59321	0.00858401
hsa_circ_0068703	-6.02364	0.00125884
hsa_circ_0006234	-5.10655	0.0316122
hsa_circ_0005325	-5.37145	0.0170905
hsa_circ_0127818	-5.27386	0.0215839
hsa_circ_0139636	-5.23157	0.0238802
hsa_circ_0049363	-5.62049	0.00779971
hsa_circ_0134264	-5.64823	0.00705588
hsa_circ_0073449	-1.78442	3.7151e-11
hsa_circ_0054620	-5.30349	0.0198615
hsa_circ_0005522	1.24685	0.0237992
hsa_circ_0061474	-5.88865	0.00258277
hsa_circ_0046534	-5.01893	0.038943
hsa_circ_0011280	-5.29811	0.0202695
hsa_circ_0138241	-5.54793	0.00990391
hsa_circ_0126883	-5.03293	0.0369725
hsa_circ_0116865	-5.06748	0.0343926
hsa_circ_0046029	2.66991	0.0234838
hsa_circ_0041364	-5.34979	0.017647
hsa_circ_0067450	-5.11881	0.030628
hsa_circ_0079054	-5.22398	0.0248078
hsa_circ_0047846	-5.36347	0.0175369
hsa_circ_0118006	-4.98113	0.0416584
hsa_circ_0104646	1.33721	2.33704e-14
hsa_circ_0024894	-5.33381	0.018331
hsa_circ_0109801	-5.6265	0.00755708
hsa_circ_0069764	-5.75213	0.00470208
hsa_circ_0090592	-5.34247	0.0180026
hsa_circ_0103391	-5.4442	0.0135928
hsa_circ_0086706	-6.01053	0.00135516
hsa_circ_0058641	-1.05122	0.00147894
hsa_circ_0035424	-1.14095	1.23946e-07
hsa_circ_0016582	-5.60336	0.00851639
hsa_circ_0018413	-5.61138	0.00815568
hsa_circ_0122041	-4.93808	0.0445682
hsa_circ_0063312	-4.95769	0.0428612
hsa_circ_0077910	-5.07762	0.0336384
hsa_circ_0017300	-4.98711	0.0403952
hsa_circ_0065845	-5.73409	0.00512642
hsa_circ_0011922	-5.55087	0.00977609
hsa_circ_0005398	-5.44103	0.0136978
hsa_circ_0039462	4.00896	7.03414e-86
hsa_circ_0027789	-1.36023	5.29099e-06
hsa_circ_0094736	-5.06628	0.0348142
hsa_circ_0033261	-4.88346	0.0494968
hsa_circ_0095448	-5.20133	0.0256977
hsa_circ_0008215	-6.33513	0.000120251
hsa_circ_0038287	-4.98075	0.0424346
hsa_circ_0025908	-5.88128	0.00274033
hsa_circ_0020928	-5.11725	0.0312546
hsa_circ_0106345	-5.39333	0.0167103
hsa_circ_0059070	-5.19758	0.0259369
hsa_circ_0111586	-4.87799	0.0499613
hsa_circ_0053995	-5.79558	0.0039365
hsa_circ_0076873	-5.14189	0.0298452
hsa_circ_0005034	-5.36071	0.0176664
hsa_circ_0084003	1.09688	0.0404182
hsa_circ_0138727	-1.47477	2.47935e-08
hsa_circ_0093185	-5.48364	0.01207
hsa_circ_0020148	-4.88849	0.0494962
hsa_circ_0053242	-5.31176	0.0197741
hsa_circ_0083384	-5.49384	0.0117496
hsa_circ_0127795	-5.33359	0.019192
hsa_circ_0005845	-1.96342	0.0466901
hsa_circ_0032336	-5.10804	0.0315674
hsa_circ_0014421	-4.93085	0.0458899
hsa_circ_0032237	-5.68849	0.00614527
hsa_circ_0106341	-4.88453	0.0493133
hsa_circ_0050547	-5.17395	0.0271615
hsa_circ_0037937	-5.05606	0.0353198
hsa_circ_0088206	1.60355	7.95796e-05
hsa_circ_0005104	-5.83831	0.00324906
hsa_circ_0036519	-5.17683	0.0280767
hsa_circ_0045603	-5.02187	0.0378725
hsa_circ_0026864	-5.16063	0.0286452
hsa_circ_0031342	1.36911	0.00249007
hsa_circ_0116829	-6.40523	6.33158e-05
hsa_circ_0122342	-5.38928	0.0159023
hsa_circ_0065212	-5.71968	0.00533202
hsa_circ_0097737	-6.331	0.000126605
hsa_circ_0080130	-4.98076	0.0408563
hsa_circ_0139775	-5.26202	0.0222675
hsa_circ_0067382	-5.26067	0.0220533
hsa_circ_0136624	-6.06466	0.000966508
hsa_circ_0088451	1.35942	1.00391e-11
hsa_circ_0045602	-5.33957	0.0180727
hsa_circ_0067706	1.41218	1.0396e-05
hsa_circ_0115893	2.86704	1.88332e-100
hsa_circ_0047594	-4.89488	0.0482808
hsa_circ_0072074	-5.18795	0.0265048
hsa_circ_0081562	1.90522	3.9138e-121
hsa_circ_0040528	-5.26701	0.021698
hsa_circ_0017951	-4.9409	0.0444254
hsa_circ_0055144	1.78131	3.21527e-07
hsa_circ_0090774	-4.94639	0.0440264
hsa_circ_0063609	2.05951	0.0464271
hsa_circ_0129460	-5.20507	0.0253427
hsa_circ_0035216	-5.50417	0.0116896
hsa_circ_0111193	-5.97349	0.00169504
hsa_circ_0028544	-5.61115	0.00805638
hsa_circ_0021959	-4.98881	0.040622
hsa_circ_0099900	-5.13612	0.0295227
hsa_circ_0078477	-6.08391	0.000859618
hsa_circ_0137106	-5.16215	0.0278352
hsa_circ_0020933	-5.67216	0.00659199
hsa_circ_0107901	-5.35293	0.0180346
hsa_circ_0012326	-5.14247	0.0296151
hsa_circ_0098063	-4.94537	0.0439865
hsa_circ_0056512	-4.88239	0.0497489
hsa_circ_0106759	-5.28241	0.0213934
hsa_circ_0019190	-5.40971	0.0151768
hsa_circ_0133744	2.47308	1.05477e-12
hsa_circ_0032280	-4.9392	0.0449874
hsa_circ_0126089	-5.39611	0.0156917
hsa_circ_0026244	1.96309	0.0013141
hsa_circ_0045315	-5.33957	0.0180727
hsa_circ_0066335	-5.58749	0.00868107
hsa_circ_0004364	-5.02644	0.0374534
hsa_circ_0139459	-5.04036	0.0363943
hsa_circ_0089184	-5.15024	0.0287588
hsa_circ_0117653	-5.03521	0.0370223
hsa_circ_0137803	-5.51954	0.0116665
hsa_circ_0014202	-4.97501	0.0421477
hsa_circ_0079163	-5.34896	0.0182655
hsa_circ_0038576	-5.21884	0.0247262
hsa_circ_0024923	-4.99809	0.0396544
hsa_circ_0012402	-5.44732	0.0142584
hsa_circ_0064270	3.27321	1.95986e-05
hsa_circ_0050528	-5.16126	0.0279143
hsa_circ_0107132	-5.61917	0.0077339
hsa_circ_0083357	-5.53835	0.010399
hsa_circ_0006036	1.13099	3.00878e-14
hsa_circ_0085913	-5.07922	0.0342238
hsa_circ_0097435	-5.46382	0.0127527
hsa_circ_0115844	1.429	1.53742e-09
hsa_circ_0122249	2.14013	0.000104523
hsa_circ_0124077	-5.40466	0.0151455
hsa_circ_0079753	-6.23245	0.000299029
hsa_circ_0118892	-5.9457	0.00194539
hsa_circ_0003232	-5.09013	0.0326687
hsa_circ_0019422	1.55591	0.000270013
hsa_circ_0005116	1.84152	3.99152e-55
hsa_circ_0048251	-5.24146	0.0234722
hsa_circ_0021159	-5.28947	0.0208485
hsa_circ_0001335	-4.897	0.0483383
hsa_circ_0119668	-5.74697	0.00500244
hsa_circ_0130698	1.44436	0.00174616
hsa_circ_0058864	-5.36789	0.0167795
hsa_circ_0040852	-5.09852	0.0324222
hsa_circ_0000539	-5.29109	0.0205797
hsa_circ_0071451	-5.15259	0.0285829
hsa_circ_0029347	-4.92907	0.0451994
hsa_circ_0002352	1.10745	0.0182606
hsa_circ_0014076	-6.01498	0.00135529
hsa_circ_0091146	-5.81078	0.00368008
hsa_circ_0037428	-5.55039	0.00979556
hsa_circ_0065505	-5.72894	0.0053119
hsa_circ_0070145	-6.11658	0.000697355
hsa_circ_0131783	-4.94153	0.0443611
hsa_circ_0090830	-5.44689	0.0134146
hsa_circ_0104589	-5.08101	0.0334565
hsa_circ_0035904	-5.78329	0.00417127
hsa_circ_0006052	-5.60742	0.0084762
hsa_circ_0054762	-4.97092	0.0420733
hsa_circ_0108760	-4.87907	0.0498741
hsa_circ_0017835	-6.50364	2.70615e-05
hsa_circ_0131763	-5.0545	0.0353676
hsa_circ_0047253	-5.25376	0.0226884
hsa_circ_0063112	-5.47366	0.0125878
hsa_circ_0034937	1.84958	4.05085e-06
hsa_circ_0028193	-5.50175	0.0119377
hsa_circ_0026222	1.46855	0.000158394
hsa_circ_0115549	-5.71684	0.00547752
hsa_circ_0083223	-5.04263	0.0364723
hsa_circ_0059988	-5.0487	0.0357732
hsa_circ_0101030	-5.01797	0.0384614
hsa_circ_0008183	-5.53811	0.0102943
hsa_circ_0036412	-5.91276	0.00242854
hsa_circ_0056751	-5.0074	0.0387314
hsa_circ_0014439	1.59536	6.83243e-36
hsa_circ_0020562	-4.89526	0.048335
hsa_circ_0063586	-5.62714	0.00761107
hsa_circ_0131755	-4.9409	0.0444254
hsa_circ_0001647	-5.66447	0.00671525
hsa_circ_0133876	-5.14214	0.0290884
hsa_circ_0077060	-5.6734	0.00643058
hsa_circ_0007782	1.27464	1.36143e-05
hsa_circ_0052375	-5.15683	0.0288365
hsa_circ_0036084	-5.26731	0.0217979
hsa_circ_0071523	1.73679	3.42558e-06
hsa_circ_0137761	1.42507	3.53071e-11
hsa_circ_0065858	-5.35835	0.0172768
hsa_circ_0102203	-5.76427	0.00450764
hsa_circ_0002448	-5.6881	0.00604177
hsa_circ_0000910	1.2794	4.23789e-05
hsa_circ_0062834	-4.94842	0.0441065
hsa_circ_0088435	1.03253	0.0010717
hsa_circ_0091661	-5.47909	0.012543
hsa_circ_0043348	-5.07319	0.0339355
hsa_circ_0106412	-4.91992	0.0470366
hsa_circ_0049701	-5.72289	0.00526796
hsa_circ_0042946	-6.12458	0.000739531
hsa_circ_0005722	-5.26895	0.0216211
hsa_circ_0041757	1.31564	2.93326e-09
hsa_circ_0081255	-5.43785	0.0138138
hsa_circ_0086798	1.75121	0.00571946
hsa_circ_0077648	-6.44345	4.38213e-05
hsa_circ_0118407	-5.10871	0.0313742
hsa_circ_0125743	-5.42708	0.014377
hsa_circ_0071869	-5.53216	0.0104326
hsa_circ_0079404	-5.12186	0.0312382
hsa_circ_0038367	-6.24237	0.000273943
hsa_circ_0085702	-6.00158	0.00147225
hsa_circ_0127660	-5.53742	0.0103244
hsa_circ_0010710	-4.88918	0.0487986
hsa_circ_0132959	-5.23781	0.0237861
hsa_circ_0039887	2.72139	2.69067e-24
hsa_circ_0010447	-5.32692	0.0188673
hsa_circ_0035151	-5.29189	0.0207311
hsa_circ_0049343	-5.11608	0.0310257
hsa_circ_0001663	-5.37352	0.0165065
hsa_circ_0008453	1.59499	1.22318e-06
hsa_circ_0019784	-5.13001	0.0312175
hsa_circ_0027183	-5.32083	0.0190929
hsa_circ_0128894	-6.35469	0.000102644
hsa_circ_0049912	1.57831	7.44871e-05
hsa_circ_0062050	-5.06303	0.0354488
hsa_circ_0008761	-5.49189	0.0120199
hsa_circ_0065541	-1.32152	1.53036e-09
hsa_circ_0001761	-5.21142	0.0254206
hsa_circ_0087934	-5.29109	0.0207237
hsa_circ_0040913	-4.87799	0.0499613
hsa_circ_0068053	-5.75819	0.00475705
hsa_circ_0088193	2.20975	2.61338e-05
hsa_circ_0007344	-5.3142	0.0192746
hsa_circ_0112004	-1.09908	0.00270679
hsa_circ_0066761	-5.69574	0.00598167
hsa_circ_0111793	2.78287	0.00380833
hsa_circ_0046088	-5.24955	0.0227881
hsa_circ_0042198	-5.452	0.0134289
hsa_circ_0052499	-6.47986	3.02308e-05
hsa_circ_0079730	-5.07889	0.0348602
hsa_circ_0006487	-5.51137	0.0111156
hsa_circ_0023432	-1.0787	0.00250371
hsa_circ_0057588	-5.20194	0.0270683
hsa_circ_0073800	-5.67671	0.0064048
hsa_circ_0077161	-4.9405	0.0444377
hsa_circ_0093954	-5.27718	0.0213289
hsa_circ_0049217	-5.14367	0.0296653
hsa_circ_0007228	-5.04967	0.0361781
hsa_circ_0046939	-5.67843	0.00633013
hsa_circ_0026217	-4.90304	0.0475651
hsa_circ_0113620	-5.90185	0.00249184
hsa_circ_0002944	-5.55404	0.00977609
hsa_circ_0005480	-5.80228	0.00387361
hsa_circ_0123174	-5.71727	0.00543578
hsa_circ_0017340	-5.2273	0.0241283
hsa_circ_0117292	-5.05537	0.0355777
hsa_circ_0034319	-6.0407	0.00114687
hsa_circ_0046993	-5.12458	0.0302985
hsa_circ_0097622	-5.31261	0.0197152
hsa_circ_0002963	1.46776	0.0114893
hsa_circ_0041179	-5.38572	0.016241
hsa_circ_0058622	1.65012	1.20621e-08
hsa_circ_0126703	-1.08822	0.00180615
hsa_circ_0133779	-4.93677	0.0449851
hsa_circ_0051022	-5.53445	0.0103182
hsa_circ_0020121	-6.09727	0.000790303
hsa_circ_0042266	-5.53445	0.0103182
hsa_circ_0010585	-5.54174	0.0101907
hsa_circ_0085323	-5.5211	0.0109021
hsa_circ_0092727	-5.72348	0.00526259
hsa_circ_0028443	3.09112	1.95089e-24
hsa_circ_0059031	-5.05511	0.0352886
hsa_circ_0017216	1.04615	0.000420506
hsa_circ_0109203	1.63016	8.483e-20
hsa_circ_0060018	-5.73748	0.00499912
hsa_circ_0006420	-5.08415	0.0333051
hsa_circ_0088224	-5.49569	0.0116263
hsa_circ_0074111	-5.28154	0.0211573
hsa_circ_0072634	-5.23613	0.0239789
hsa_circ_0007584	-5.199	0.0255672
hsa_circ_0093917	-6.01004	0.00135563
hsa_circ_0045534	-5.21969	0.0246665
hsa_circ_0071866	-1.15373	2.57725e-05
hsa_circ_0046142	-1.02849	7.14711e-09
hsa_circ_0041519	-4.89632	0.0481459
hsa_circ_0084115	-5.08136	0.0336797
hsa_circ_0070732	-5.05666	0.0352891
hsa_circ_0014975	-5.43588	0.0139896
hsa_circ_0029577	-5.06944	0.0344752
hsa_circ_0105905	-6.12073	0.000701015
hsa_circ_0026496	-1.32375	2.38646e-15
hsa_circ_0067302	-5.55697	0.00965195
hsa_circ_0048148	-4.9161	0.0469212
hsa_circ_0063096	-5.28073	0.0211245
hsa_circ_0093942	-5.47437	0.0123964
hsa_circ_0131752	-4.97065	0.0418462
hsa_circ_0050910	-5.68542	0.00609685
hsa_circ_0050674	-5.6055	0.00816945
hsa_circ_0120937	-5.90007	0.00250027
hsa_circ_0035790	-5.32775	0.0186362
hsa_circ_0138631	1.09046	2.63963e-09
hsa_circ_0026534	-1.33675	5.60718e-08
hsa_circ_0071604	-5.2417	0.0232176
hsa_circ_0030345	1.11185	0.0300425
hsa_circ_0065061	-5.459	0.012964
hsa_circ_0039207	-5.52692	0.0109252
hsa_circ_0140301	-5.21197	0.0248546
hsa_circ_0051940	-5.10536	0.0327727
hsa_circ_0009267	-5.69534	0.00614687
hsa_circ_0125528	-5.13849	0.0296622
hsa_circ_0009167	-5.05674	0.0360442
hsa_circ_0041059	-5.0407	0.0370484
hsa_circ_0003891	-5.16599	0.0275688
hsa_circ_0131446	-4.88239	0.0497489
hsa_circ_0080710	-5.47341	0.0124742
hsa_circ_0010638	-6.11869	0.000711555
hsa_circ_0062642	-5.14814	0.0293334
hsa_circ_0079723	-1.04131	2.97729e-08
hsa_circ_0052601	-1.01401	0.00017074
hsa_circ_0107283	-5.12367	0.0303207
hsa_circ_0098783	-5.26948	0.0216824
hsa_circ_0131675	-5.32826	0.0188555
hsa_circ_0115254	-5.37836	0.0164063
hsa_circ_0106167	-1.00002	0.0132703
hsa_circ_0137284	-5.72028	0.00531917
hsa_circ_0080805	1.52228	0.00314001
hsa_circ_0093624	-5.25151	0.0228311
hsa_circ_0030992	-5.17013	0.027408
hsa_circ_0027199	-5.02414	0.0382669
hsa_circ_0002638	-5.72792	0.0051862
hsa_circ_0075266	-5.28589	0.0210146
hsa_circ_0031706	-5.22447	0.0243369
hsa_circ_0005484	-5.06722	0.0347279
hsa_circ_0088891	-4.93191	0.0454348
hsa_circ_0130300	-5.01851	0.039111
hsa_circ_0015584	-5.04002	0.0362143
hsa_circ_0043681	-5.16031	0.0282797
hsa_circ_0123066	-5.25512	0.0224423
hsa_circ_0017425	-5.2742	0.0217277
hsa_circ_0027790	-1.25583	3.58318e-05
hsa_circ_0010398	-4.99477	0.0398603
hsa_circ_0057439	-5.66985	0.00660106
hsa_circ_0017000	-5.08575	0.0329452
hsa_circ_0052525	-5.4801	0.0121492
hsa_circ_0132450	-5.18591	0.0266483
hsa_circ_0021254	-5.76659	0.00455875
hsa_circ_0085250	-4.97367	0.0419735
hsa_circ_0122525	-1.06668	0.000165047
hsa_circ_0000462	-5.28456	0.020777
hsa_circ_0079014	-5.10588	0.0317481
hsa_circ_0116621	-5.15177	0.0289357
hsa_circ_0020511	-5.06337	0.0346617
hsa_circ_0026194	-6.04701	0.00111422
hsa_circ_0021386	-5.58222	0.00884878
hsa_circ_0030835	1.13497	1.13191e-05
hsa_circ_0086944	-5.62174	0.00773187
hsa_circ_0115395	2.41748	1.236e-55
hsa_circ_0130902	-4.98213	0.0416621
hsa_circ_0011105	-5.46069	0.013461
hsa_circ_0057174	-5.26343	0.0218898
hsa_circ_0123055	-4.91992	0.0470366
hsa_circ_0126691	-5.1757	0.0269938
hsa_circ_0075982	-4.91259	0.047018
hsa_circ_0033223	-4.97092	0.0420733
hsa_circ_0059012	-5.57376	0.00918079
hsa_circ_0036256	-4.99882	0.039531
hsa_circ_0022071	1.10201	0.0254935
hsa_circ_0093206	-5.81517	0.0036762
hsa_circ_0019344	-5.4992	0.0116194
hsa_circ_0083220	-6.84815	6.18252e-07
hsa_circ_0038433	-4.88121	0.0498398
hsa_circ_0092871	-5.17451	0.0271088
hsa_circ_0035033	-5.561	0.00941187
hsa_circ_0037680	-5.22821	0.0239704
hsa_circ_0112365	-5.29673	0.0202672
hsa_circ_0043433	-5.27939	0.0211541
hsa_circ_0036528	-6.80729	9.43581e-07
hsa_circ_0045162	-5.76547	0.00444353
hsa_circ_0122066	-4.94676	0.0437338
hsa_circ_0020542	-5.24818	0.0230101
hsa_circ_0095731	-4.93845	0.0447095
hsa_circ_0109716	-5.02478	0.0380061
hsa_circ_0004585	-6.46605	3.46894e-05
hsa_circ_0012586	-5.45951	0.0130373
hsa_circ_0080871	-5.41045	0.015058
hsa_circ_0093034	-5.19031	0.0261591
hsa_circ_0047784	-6.0793	0.00090182
hsa_circ_0109457	-4.96009	0.0425751
hsa_circ_0001268	-5.93294	0.0020805
hsa_circ_0075728	-5.43045	0.0149184
hsa_circ_0111723	-5.58156	0.00893071
hsa_circ_0041758	1.51583	2.00716e-06
hsa_circ_0048049	-5.09853	0.032316
hsa_circ_0043108	2.66341	0.0099976
hsa_circ_0132291	-5.47725	0.0124899
hsa_circ_0005411	-5.58579	0.00906326
hsa_circ_0051507	-4.9252	0.0466132
hsa_circ_0068706	-5.55491	0.0096696
hsa_circ_0056846	-6.15973	0.000531623
hsa_circ_0070774	-5.97485	0.00165773
hsa_circ_0137400	-6.11943	0.000675139
hsa_circ_0056482	-1.58836	1.61251e-06
hsa_circ_0122364	-6.18852	0.000418158
hsa_circ_0121761	-5.5079	0.0112294
hsa_circ_0082105	-5.80833	0.00371232
hsa_circ_0135346	-6.34076	0.000117136
hsa_circ_0067073	-5.54426	0.00995444
hsa_circ_0109710	-4.98011	0.0415166
hsa_circ_0006452	1.3473	0.0391339
hsa_circ_0114788	-5.10372	0.0320385
hsa_circ_0069648	-4.9526	0.043351
hsa_circ_0100233	-4.95085	0.0436486
hsa_circ_0130670	-5.10155	0.033085
hsa_circ_0081572	1.40561	0.000255958
hsa_circ_0067627	-5.08979	0.0335142
hsa_circ_0085919	-1.08028	4.48787e-08
hsa_circ_0130805	-5.20507	0.0253427
hsa_circ_0086873	-5.31499	0.0192323
hsa_circ_0055185	-5.61788	0.00777672
hsa_circ_0026252	1.4411	4.09305e-05
hsa_circ_0068265	-5.23356	0.0236173
hsa_circ_0047664	-5.26754	0.0219313
hsa_circ_0055903	1.62298	0.000181168
hsa_circ_0085586	-5.02741	0.0372956
hsa_circ_0061817	-5.45396	0.0132697
hsa_circ_0080173	-6.01009	0.00138779
hsa_circ_0032578	-5.17863	0.026865
hsa_circ_0004207	-6.16627	0.00052004
hsa_circ_0017754	-5.25459	0.022544
hsa_circ_0113435	-5.34641	0.0178619
hsa_circ_0064745	-5.06714	0.03498
hsa_circ_0120189	-4.90832	0.0480581
hsa_circ_0024373	-5.72472	0.00528133
hsa_circ_0085918	-1.03231	4.29561e-13
hsa_circ_0037398	-5.24027	0.0236138
hsa_circ_0005423	1.7452	4.25756e-09
hsa_circ_0011858	-5.21999	0.0247405
hsa_circ_0022741	-4.90171	0.0483345
hsa_circ_0007241	-5.0545	0.0365562
hsa_circ_0003786	-7.11767	4.2506e-08
hsa_circ_0115833	3.93689	0.0294353
hsa_circ_0098795	-6.66355	4.424e-06
hsa_circ_0087856	-4.88839	0.0493907
hsa_circ_0009121	-5.22989	0.0238595
hsa_circ_0046984	-4.99208	0.0409655
hsa_circ_0027961	-5.23157	0.0238802
hsa_circ_0041907	-5.31369	0.0195174
hsa_circ_0045159	-5.66634	0.00654609
hsa_circ_0070744	1.16576	8.60754e-07
hsa_circ_0107284	-5.08068	0.0338646
hsa_circ_0058905	-5.09701	0.0329671
hsa_circ_0101175	-5.13219	0.0303603
hsa_circ_0093468	-5.31233	0.0193612
hsa_circ_0074606	-4.88987	0.0493847
hsa_circ_0037316	-4.90515	0.0475959
hsa_circ_0030227	-5.5902	0.00903717
hsa_circ_0033456	-5.76779	0.00446111
hsa_circ_0136543	-5.01665	0.0384059
hsa_circ_0088601	-7.30139	7.30199e-09
hsa_circ_0009607	-4.97302	0.041573
hsa_circ_0039467	4.23404	2.5097e-56
hsa_circ_0021091	-5.24926	0.0227017
hsa_circ_0044860	-5.37019	0.0166643
hsa_circ_0066254	-6.23692	0.000283836
hsa_circ_0094929	-4.95362	0.0431579
hsa_circ_0097081	-5.32297	0.0191029
hsa_circ_0059446	-5.54338	0.0100731
hsa_circ_0080842	1.27778	7.59183e-05
hsa_circ_0029909	-4.88946	0.0493871
hsa_circ_0073795	-1.20436	7.00068e-09
hsa_circ_0043349	-5.25819	0.0222753
hsa_circ_0116787	-5.78984	0.00401095
hsa_circ_0041548	1.30526	4.16609e-06
hsa_circ_0057356	-5.97846	0.00168335
hsa_circ_0092820	-6.27507	0.000203906
hsa_circ_0011096	-6.06366	0.000991172
hsa_circ_0092113	-5.73269	0.00522045
hsa_circ_0073794	-5.29056	0.0208017
hsa_circ_0085916	-5.56753	0.00929889
hsa_circ_0045003	-5.81267	0.00366024
hsa_circ_0097593	-5.23158	0.0238658
hsa_circ_0001589	-6.62793	6.98803e-06
hsa_circ_0064099	-5.67052	0.00651737
hsa_circ_0086648	-5.28207	0.0211423
hsa_circ_0010665	-5.26784	0.0216713
hsa_circ_0082214	-5.24426	0.0232591
hsa_circ_0057826	-5.13432	0.0296927
hsa_circ_0015680	-5.13579	0.0298136
hsa_circ_0131848	-5.04549	0.0359139
hsa_circ_0061514	1.45609	1.34461e-16
hsa_circ_0005760	-5.51137	0.0111288
hsa_circ_0013678	-5.35889	0.0175953
hsa_circ_0004282	-5.20654	0.0254642
hsa_circ_0137324	-5.36088	0.0175131
hsa_circ_0089603	1.3063	0.0185784
hsa_circ_0055822	-5.26202	0.0222675
hsa_circ_0028608	-5.61161	0.00798265
hsa_circ_0121106	-5.5202	0.0109172
hsa_circ_0076765	-1.12003	3.51613e-15
hsa_circ_0059055	-5.19875	0.0258546
hsa_circ_0083377	-5.1562	0.0285993
hsa_circ_0092202	-1.11649	0.00840416
hsa_circ_0068764	-5.01894	0.0382291
hsa_circ_0067087	-5.67008	0.0065961
hsa_circ_0034891	-5.1179	0.0307274
hsa_circ_0003386	-5.33856	0.0182688
hsa_circ_0026498	-5.12943	0.0301203
hsa_circ_0100345	-4.90274	0.0487384
hsa_circ_0026137	-5.11113	0.0320964
hsa_circ_0005170	-6.10576	0.000740646
hsa_circ_0024038	-5.65371	0.00699691
hsa_circ_0040188	-1.00313	2.69277e-06
hsa_circ_0052441	-5.4442	0.0139033
hsa_circ_0053268	1.07781	7.62478e-05
hsa_circ_0091379	-5.9022	0.00243133
hsa_circ_0013350	1.13991	0.0190106
hsa_circ_0115410	1.61216	4.40141e-15
hsa_circ_0049367	-5.65123	0.0070264
hsa_circ_0106927	-4.88598	0.0494232
hsa_circ_0025737	-5.49471	0.012286
hsa_circ_0006288	-5.86862	0.00287109
hsa_circ_0080620	-5.62755	0.00773861
hsa_circ_0097580	-4.98276	0.0407161
hsa_circ_0007113	-5.45366	0.013342
hsa_circ_0096140	-5.07821	0.0335838
hsa_circ_0004536	-4.9526	0.043351
hsa_circ_0001583	-6.35166	0.00010787
hsa_circ_0071033	-5.35212	0.0174463
hsa_circ_0095649	-4.97976	0.0409951
hsa_circ_0055745	-5.38977	0.0162327
hsa_circ_0104299	-5.01202	0.0385091
hsa_circ_0000880	-4.97264	0.0420066
hsa_circ_0090727	-5.02505	0.0382823
hsa_circ_0039765	-5.49474	0.0117995
hsa_circ_0026516	-1.49523	2.97273e-07
hsa_circ_0100691	-5.5713	0.0091584
hsa_circ_0002874	1.14704	2.61114e-09
hsa_circ_0038062	-5.10221	0.0318495
hsa_circ_0001279	-5.26619	0.0217459
hsa_circ_0008472	-5.13579	0.0298136
hsa_circ_0019192	-5.02864	0.0374037
hsa_circ_0082001	-4.97302	0.041573
hsa_circ_0119235	-5.39487	0.0159384
hsa_circ_0034318	-5.7551	0.00469632
hsa_circ_0124145	-4.97092	0.0420733
hsa_circ_0059191	-4.98312	0.0407598
hsa_circ_0105667	-4.89344	0.0488254
hsa_circ_0021420	-4.9474	0.044217
hsa_circ_0127227	-5.39465	0.015898
hsa_circ_0100571	-5.31845	0.0190882
hsa_circ_0089868	-5.78583	0.00414508
hsa_circ_0084743	1.05701	0.0404299
hsa_circ_0061524	2.48185	0.044777
hsa_circ_0075592	-5.33095	0.0189445
hsa_circ_0070479	-5.70797	0.00582783
hsa_circ_0103680	-4.9161	0.0469212
hsa_circ_0039368	-5.51744	0.011127
hsa_circ_0067870	-5.92319	0.0022189
hsa_circ_0081439	-1.13068	0.00108166
hsa_circ_0040132	-5.38702	0.0159247
hsa_circ_0096814	2.78099	0.0110051
hsa_circ_0006450	-5.49123	0.0117725
hsa_circ_0081233	-5.18038	0.0267736
hsa_circ_0065806	-5.46378	0.0132396
hsa_circ_0109005	-5.82715	0.0034691
hsa_circ_0002621	-4.9794	0.0410536
hsa_circ_0066546	-5.29109	0.0205797
hsa_circ_0067003	3.29338	1.17398e-80
hsa_circ_0138896	-5.10188	0.0319291
hsa_circ_0119131	-4.95566	0.0429163
hsa_circ_0003569	1.03865	2.24036e-05
hsa_circ_0015724	-5.76057	0.0046854
hsa_circ_0119233	1.51655	1.04855e-76
hsa_circ_0056490	1.02376	3.59413e-06
hsa_circ_0025235	-5.18857	0.0268661
hsa_circ_0115409	-4.92974	0.0457179
hsa_circ_0036381	-5.77015	0.00438669
hsa_circ_0037041	-4.92209	0.0458631
hsa_circ_0029433	-5.28154	0.0211632
hsa_circ_0017779	-5.48172	0.012555
hsa_circ_0106765	-1.07191	2.23833e-14
hsa_circ_0132586	-5.32329	0.019874
hsa_circ_0093883	-4.93535	0.0454403
hsa_circ_0134015	-4.98411	0.0406039
hsa_circ_0071674	-5.45925	0.0133294
hsa_circ_0024708	-5.38069	0.0162967
hsa_circ_0041313	-4.93358	0.0448602
hsa_circ_0123297	-5.17188	0.027208
hsa_circ_0005425	-7.20625	1.71305e-08
hsa_circ_0005442	-1.15716	0.00218234
hsa_circ_0020359	-5.20794	0.025445
hsa_circ_0008936	-5.82025	0.00358248
hsa_circ_0042091	-5.2731	0.0215788
hsa_circ_0019423	-5.5202	0.0109172
hsa_circ_0115038	-5.88628	0.00262702
hsa_circ_0069998	-4.92105	0.0459156
hsa_circ_0084622	-5.3113	0.020063
hsa_circ_0003504	-5.66967	0.00661746
hsa_circ_0003217	-4.89594	0.0482804
hsa_circ_0090596	-6.01861	0.00129291
hsa_circ_0071465	1.46076	1.94904e-35
hsa_circ_0078754	-5.81344	0.00363878
hsa_circ_0006426	-6.47021	3.38308e-05
hsa_circ_0006155	-5.35862	0.0173549
hsa_circ_0041544	1.66803	0.000594106
hsa_circ_0070899	-6.57827	1.20884e-05
hsa_circ_0008039	-4.89738	0.0480103
hsa_circ_0097594	-5.29351	0.0203323
hsa_circ_0054442	-5.77036	0.00442186
hsa_circ_0016996	-5.3448	0.0178639
hsa_circ_0084141	-5.46069	0.0128624
hsa_circ_0110998	-5.43394	0.0139429
hsa_circ_0097378	-5.03329	0.0376181
hsa_circ_0001847	-5.30697	0.0196748
hsa_circ_0032682	-5.12671	0.0301482
hsa_circ_0080954	-5.16894	0.0273758
hsa_circ_0128212	-5.75685	0.00460236
hsa_circ_0091427	-5.38326	0.0171399
hsa_circ_0034685	-5.49874	0.0115189
hsa_circ_0137131	-5.14718	0.0295166
hsa_circ_0042625	-5.17458	0.0275289
hsa_circ_0098688	-6.54822	1.63003e-05
hsa_circ_0139928	-5.49267	0.0121448
hsa_circ_0068061	-1.18435	0.0023094
hsa_circ_0030551	-5.46285	0.0128695
hsa_circ_0013081	1.02481	0.00530205
hsa_circ_0000164	-5.10096	0.0319227
hsa_circ_0089602	1.32055	0.0466856
hsa_circ_0114109	-4.88159	0.0497762
hsa_circ_0117976	-5.67653	0.00631782
hsa_circ_0012067	-5.84572	0.00318218
hsa_circ_0057344	-5.40795	0.0151565
hsa_circ_0054985	-5.37275	0.0165179
hsa_circ_0070349	-5.63424	0.00748795
hsa_circ_0068127	-5.24426	0.0232591
hsa_circ_0100858	-5.08508	0.0333039
hsa_circ_0068283	-5.03223	0.037308
hsa_circ_0138632	1.55116	5.03944e-19
hsa_circ_0031160	-6.10583	0.000748671
hsa_circ_0035628	1.23573	8.41e-08
hsa_circ_0003053	-5.36251	0.0177851
hsa_circ_0082033	2.44549	0.0257889
hsa_circ_0078467	-5.31289	0.0195771
hsa_circ_0126812	-5.76684	0.00442313
hsa_circ_0131180	-5.97571	0.001674
hsa_circ_0016292	-5.85475	0.00307385
hsa_circ_0057805	1.22617	0.00822378
hsa_circ_0059865	-4.99943	0.0396632
hsa_circ_0110748	-5.88686	0.00260851
hsa_circ_0049915	1.38006	4.55988e-14
hsa_circ_0009213	1.20289	3.19266e-12
hsa_circ_0056398	1.01511	0.0260138
hsa_circ_0042525	-5.08169	0.0332752
hsa_circ_0123912	-5.88362	0.00270514
hsa_circ_0011609	-5.29891	0.0201519
hsa_circ_0010727	-5.06371	0.0344773
hsa_circ_0065542	-6.22765	0.000317511
hsa_circ_0039262	-6.3019	0.000170239
hsa_circ_0088669	-4.95121	0.0433019
hsa_circ_0107749	-6.49667	2.81762e-05
hsa_circ_0000684	1.53703	0.0100425
hsa_circ_0008034	-5.27857	0.0218035
hsa_circ_0065543	-6.06172	0.00104738
hsa_circ_0035129	-5.29569	0.0205718
hsa_circ_0008984	-4.97202	0.0417232
hsa_circ_0011793	-5.48509	0.0120654
hsa_circ_0010776	-5.58	0.00894792
hsa_circ_0070057	-5.27165	0.0221773
hsa_circ_0070985	1.81794	0.00375357
hsa_circ_0082939	-6.5333	1.75667e-05
hsa_circ_0029702	-5.07072	0.0345799
hsa_circ_0098631	-1.54684	3.25108e-05
hsa_circ_0022486	-5.76389	0.00449643
hsa_circ_0006752	-5.58533	0.00874473
hsa_circ_0102497	-6.14276	0.000572027
hsa_circ_0093432	-5.09634	0.0323499
hsa_circ_0080984	-5.07915	0.0335121
hsa_circ_0136222	-5.06438	0.0355431
hsa_circ_0071863	-1.09577	4.58379e-05
hsa_circ_0119694	-5.92399	0.0022062
hsa_circ_0112848	-5.65119	0.00692444
hsa_circ_0132512	-5.0754	0.03398
hsa_circ_0072084	-5.77869	0.00437311
hsa_circ_0063746	-5.45464	0.0132187
hsa_circ_0110041	-5.83685	0.00330984
hsa_circ_0067369	-6.39234	7.35168e-05
hsa_circ_0010448	-1.2116	3.99398e-05
hsa_circ_0067723	1.29941	0.00020195
hsa_circ_0006213	-5.63888	0.00730842
hsa_circ_0098810	-5.08761	0.0329495
hsa_circ_0137057	1.04442	0.0197806
hsa_circ_0114547	-5.9954	0.00157884
hsa_circ_0021782	-5.62477	0.00804033
hsa_circ_0050531	-5.23667	0.0240639
hsa_circ_0047619	-6.05441	0.00107187
hsa_circ_0049377	1.43616	4.91405e-06
hsa_circ_0075668	-5.44637	0.0137241
hsa_circ_0100354	-5.52664	0.0105368
hsa_circ_0101700	-5.03583	0.036536
hsa_circ_0126025	-5.77668	0.00448884
hsa_circ_0002666	-5.68358	0.00612294
hsa_circ_0069455	-5.51878	0.0109293
hsa_circ_0036115	-4.96964	0.0419182
hsa_circ_0106296	-5.11823	0.031152
hsa_circ_0011456	1.94482	0.00204742
hsa_circ_0040166	-5.17307	0.0272846
hsa_circ_0104572	-5.25819	0.0222753
hsa_circ_0007993	-4.96486	0.0423906
hsa_circ_0085914	-5.61985	0.00785857
hsa_circ_0068456	-5.68235	0.00617049
hsa_circ_0053635	-5.12645	0.0311097
hsa_circ_0110335	-5.06654	0.0343569
hsa_circ_0039531	2.2773	0.0383182
hsa_circ_0053042	-5.12943	0.0301203
hsa_circ_0035538	-5.87151	0.00279748
hsa_circ_0051089	-5.30937	0.0198325
hsa_circ_0112141	-5.05156	0.0354953
hsa_circ_0064873	-5.47105	0.0128783
hsa_circ_0080752	-6.42305	5.28499e-05
hsa_circ_0114502	-5.27881	0.0212183
hsa_circ_0114566	-5.66839	0.00659444
hsa_circ_0041541	1.72404	1.05286e-11
hsa_circ_0104453	-5.30372	0.0200466
hsa_circ_0139840	-4.99477	0.0398603
hsa_circ_0038613	-5.40619	0.0157706
hsa_circ_0004599	-5.75606	0.00461644
hsa_circ_0052606	-5.72447	0.00537348
hsa_circ_0076244	1.8512	6.67482e-08
hsa_circ_0071900	-4.96349	0.0423301
hsa_circ_0010639	-5.64782	0.00699196
hsa_circ_0044274	-1.36563	0.000344609
hsa_circ_0031800	-5.28976	0.0209509
hsa_circ_0027993	-6.1118	0.000709263
hsa_circ_0078586	-5.38144	0.0162096
hsa_circ_0007910	-5.29161	0.0204147
hsa_circ_0004452	-5.14304	0.0290236
hsa_circ_0080380	-5.45633	0.0133638
hsa_circ_0118816	-5.29132	0.020612
hsa_circ_0102749	-5.03058	0.0375103
hsa_circ_0079713	-5.27584	0.0214187
hsa_circ_0000773	-5.81852	0.00367232
hsa_circ_0019692	-5.71095	0.00564226
hsa_circ_0031970	-5.05545	0.0351993
hsa_circ_0008449	-5.29971	0.020092
hsa_circ_0140732	-5.57466	0.00899696
hsa_circ_0133864	-6.42197	5.30659e-05
hsa_circ_0095407	-5.00971	0.0385648
hsa_circ_0106688	-5.3259	0.01872
hsa_circ_0060896	-5.43618	0.0141251
hsa_circ_0083218	-6.82028	1.06442e-06
hsa_circ_0087276	-5.69835	0.00583765
hsa_circ_0039724	-4.96726	0.042261
hsa_circ_0080164	-5.124	0.0307457
hsa_circ_0016044	-5.20965	0.0252173
hsa_circ_0102192	-6.20547	0.000370773
hsa_circ_0002774	-5.81178	0.00395496
hsa_circ_0136165	1.2637	0.00907486
hsa_circ_0058921	-5.28861	0.0208213
hsa_circ_0008765	-5.36942	0.0166843
hsa_circ_0119339	-4.96964	0.0419182
hsa_circ_0069047	-6.39259	7.5064e-05
hsa_circ_0077551	-6.43636	4.89096e-05
hsa_circ_0012450	-5.08101	0.0334565
hsa_circ_0123533	-5.12916	0.0304068
hsa_circ_0082348	-5.34797	0.0181996
hsa_circ_0111031	-5.01398	0.0382198
hsa_circ_0031539	-5.13939	0.0296592
hsa_circ_0030535	-5.32803	0.0188434
hsa_circ_0023237	-5.57755	0.00890621
hsa_circ_0001508	-5.29189	0.0207311
hsa_circ_0036763	-5.27934	0.0212641
hsa_circ_0078565	-1.01367	0.000335573
hsa_circ_0087881	-6.21867	0.000321702
hsa_circ_0003505	-6.01247	0.00135987
hsa_circ_0036491	-5.70818	0.00579592
hsa_circ_0036120	-4.8856	0.0491953
hsa_circ_0128671	-5.58664	0.00867438
hsa_circ_0027605	-5.60791	0.00805809
hsa_circ_0084521	-5.38555	0.0165885
hsa_circ_0027337	-5.27251	0.0214497
hsa_circ_0131393	-5.88671	0.00286818
hsa_circ_0084041	-5.42725	0.0149976
hsa_circ_0036319	-5.22253	0.024522
hsa_circ_0074543	-1.05317	4.18737e-05
hsa_circ_0004175	-5.50393	0.0114346
hsa_circ_0058604	1.9724	0.00011613
hsa_circ_0085922	-1.00169	1.39567e-12
hsa_circ_0043837	-6.13964	0.000626666
hsa_circ_0052386	-5.37023	0.0172882
hsa_circ_0042097	-5.19986	0.0255478
hsa_circ_0123235	-6.3096	0.000152549
hsa_circ_0123136	-6.12973	0.000632337
hsa_circ_0037385	-5.02416	0.0375993
hsa_circ_0010576	-5.14003	0.0292423
hsa_circ_0138147	-5.82344	0.00361448
hsa_circ_0061334	-5.22845	0.02487
hsa_circ_0088881	-6.68408	3.74713e-06
hsa_circ_0085090	-5.00838	0.0386871
hsa_circ_0137232	-5.47508	0.0124012
hsa_circ_0039345	-5.41914	0.0150575
hsa_circ_0135606	-4.93255	0.0449379
hsa_circ_0016045	-5.27358	0.0221329
hsa_circ_0071058	-6.26202	0.000230512
hsa_circ_0104647	1.4219	8.47933e-15
hsa_circ_0040167	-4.97101	0.0419285
hsa_circ_0136493	-5.41966	0.0147328
hsa_circ_0092950	-5.51622	0.0115761
hsa_circ_0024295	-5.36401	0.0169411
hsa_circ_0097321	1.77281	0.00649416
hsa_circ_0035898	-5.45782	0.0130307
hsa_circ_0027585	-5.54947	0.0101318
hsa_circ_0074325	-5.15943	0.0282407
hsa_circ_0029300	-5.13432	0.0296927
hsa_circ_0099796	-5.05769	0.0351408
hsa_circ_0011913	-5.52482	0.0106933
hsa_circ_0002481	-5.03906	0.0362953
hsa_circ_0007781	-4.9165	0.0463715
hsa_circ_0086988	-5.00802	0.0393197
hsa_circ_0051535	-5.43931	0.0138674
hsa_circ_0038831	-5.90645	0.00236615
hsa_circ_0048535	-5.16775	0.0275343
hsa_circ_0033473	-5.41067	0.0150173
hsa_circ_0030240	1.54889	3.12599e-06
hsa_circ_0019259	-5.69412	0.00630335
hsa_circ_0076023	1.32462	0.00893834
hsa_circ_0012608	-4.99252	0.0404154
hsa_circ_0045005	-4.92483	0.0464814
hsa_circ_0023508	-5.59148	0.00861088
hsa_circ_0065594	-5.56639	0.00930504
hsa_circ_0081816	-5.61069	0.00810369
hsa_circ_0010647	-6.02399	0.00124991
hsa_circ_0055521	-5.22984	0.0244036
hsa_circ_0093988	-5.15056	0.0288101
hsa_circ_0043935	2.40306	1.22158e-17
hsa_circ_0067055	-4.99117	0.0403515
hsa_circ_0109685	-5.1496	0.0288108
hsa_circ_0039448	-5.99045	0.00152336
hsa_circ_0129143	-5.94365	0.00195914
hsa_circ_0086935	-5.23949	0.0233231
hsa_circ_0096095	-5.46454	0.0131508
hsa_circ_0003039	-4.97065	0.0418462
hsa_circ_0028464	-5.09231	0.0326677
hsa_circ_0124695	-5.40339	0.0155917
hsa_circ_0107863	-5.28785	0.0209825
hsa_circ_0051506	-5.87514	0.00276341
hsa_circ_0027169	-5.59325	0.00846724
hsa_circ_0005371	-5.08913	0.0331864
hsa_circ_0113197	-5.01237	0.0391359
hsa_circ_0067095	-5.93363	0.00217667
hsa_circ_0004686	-5.05484	0.0362358
hsa_circ_0077250	-4.93638	0.0451497
hsa_circ_0088460	1.93951	1.31267e-05
hsa_circ_0053979	-6.03139	0.00136086
hsa_circ_0083208	-5.08701	0.0328688
hsa_circ_0086901	-4.97264	0.0420066
hsa_circ_0039916	-5.40268	0.0153709
hsa_circ_0001793	-5.08734	0.033271
hsa_circ_0007899	-5.36658	0.0168655
hsa_circ_0084122	-5.4069	0.0151916
hsa_circ_0045737	-5.99811	0.00149331
hsa_circ_0032477	-5.22278	0.0242493
hsa_circ_0088091	-5.04228	0.036088
hsa_circ_0012942	-5.29862	0.0201286
hsa_circ_0085481	2.22759	0.000482343
hsa_circ_0127252	-5.65966	0.00680798
hsa_circ_0013245	-5.33169	0.0185248
hsa_circ_0042155	-4.88946	0.0493871
hsa_circ_0054980	-5.19438	0.0267067
hsa_circ_0000787	1.67227	1.42849e-17
hsa_circ_0042759	-5.45515	0.0130938
hsa_circ_0018761	-5.5702	0.00929373
hsa_circ_0116866	-4.89266	0.0496006
hsa_circ_0120165	-5.38144	0.0162096
hsa_circ_0071236	-5.20562	0.0259383
hsa_circ_0022205	1.28852	5.09569e-08
hsa_circ_0047877	-5.51623	0.0116184
hsa_circ_0072593	-4.89275	0.0484494
hsa_circ_0102491	-5.14067	0.0297628
hsa_circ_0036804	-4.9161	0.0469212
hsa_circ_0105858	-5.19611	0.0257382
hsa_circ_0002588	1.36426	4.22466e-18
hsa_circ_0024496	-1.27202	0.00012026
hsa_circ_0024499	-1.09843	1.51752e-05
hsa_circ_0064701	-5.01886	0.038192
hsa_circ_0068623	-6.1323	0.000629176
hsa_circ_0005280	-5.19352	0.0259092
hsa_circ_0106114	-4.94229	0.0442148
hsa_circ_0127449	-6.36088	9.50455e-05
hsa_circ_0000162	-4.95704	0.0429275
hsa_circ_0087064	-5.54158	0.0106092
hsa_circ_0041199	-5.86857	0.00290344
hsa_circ_0001853	1.28582	1.42303e-51
hsa_circ_0069211	-5.03356	0.0367697
hsa_circ_0045235	-5.86846	0.00298477
hsa_circ_0106693	-5.52894	0.0104682
hsa_circ_0134327	-5.8279	0.00341939
hsa_circ_0047208	-5.46361	0.0128955
hsa_circ_0015948	-5.47295	0.0124273
hsa_circ_0028873	-5.03066	0.0370242
hsa_circ_0042563	-5.04201	0.036898
hsa_circ_0056116	-5.06619	0.035014
hsa_circ_0027793	-1.58925	9.27554e-48
hsa_circ_0046266	-5.37916	0.0164145
hsa_circ_0107793	-5.28102	0.0209882
hsa_circ_0006737	-5.1322	0.0298321
hsa_circ_0057501	-5.3438	0.0179842
hsa_circ_0031802	-5.7128	0.00551571
hsa_circ_0020982	3.34923	2.43068e-19
hsa_circ_0137911	1.14087	0.000850678
hsa_circ_0067050	-4.89382	0.0483373
hsa_circ_0019999	-5.0487	0.0357732
hsa_circ_0030727	-5.9214	0.00222886
hsa_circ_0049398	1.07579	9.79787e-11
hsa_circ_0084986	-4.90485	0.0480314
hsa_circ_0014260	-5.16542	0.0278521
hsa_circ_0088205	2.06353	9.79114e-21
hsa_circ_0017581	-5.28264	0.0209161
hsa_circ_0085917	-5.85531	0.00302449
hsa_circ_0014913	-5.21568	0.0245977
hsa_circ_0005516	-5.02838	0.0371856
hsa_circ_0008214	-1.04152	0.00151522
hsa_circ_0006184	1.51164	2.42247e-05
hsa_circ_0019676	-5.26426	0.0218522
hsa_circ_0083205	-1.03559	0.000791428
hsa_circ_0107767	-1.1319	1.47701e-07
hsa_circ_0009621	-6.19553	0.000388181
hsa_circ_0026909	-6.15378	0.000529758
hsa_circ_0137356	-5.60722	0.00813473
hsa_circ_0114361	1.46537	0.0230956
hsa_circ_0081185	-5.07507	0.0337268
hsa_circ_0015876	-6.89074	4.10106e-07
hsa_circ_0050909	-4.94778	0.0436318
hsa_circ_0073798	-6.3072	0.000154264
hsa_circ_0054716	-4.9676	0.0432621
hsa_circ_0002190	-5.31981	0.0190941
hsa_circ_0081490	-5.53766	0.0101482
hsa_circ_0061496	2.76033	0.0293402
hsa_circ_0087206	-1.25568	1.43864e-16
hsa_circ_0036400	-5.09886	0.0324315
hsa_circ_0031809	-5.23356	0.0236173
hsa_circ_0003131	-5.07507	0.0337268
hsa_circ_0007052	-5.84591	0.00319837
hsa_circ_0112707	-5.89209	0.00272185
hsa_circ_0131421	-5.55222	0.0096996
hsa_circ_0115248	-5.65729	0.0068238
hsa_circ_0046444	-5.89614	0.00248303
hsa_circ_0085465	-5.34503	0.0184821
hsa_circ_0021247	-5.14425	0.0290179
hsa_circ_0070526	1.13118	0.00190411
hsa_circ_0072401	-5.65958	0.00701921
hsa_circ_0091035	-5.52805	0.0105466
hsa_circ_0085321	-5.25287	0.0225537
hsa_circ_0028295	-5.33118	0.0184451
hsa_circ_0090043	-4.90488	0.0477467
hsa_circ_0048674	-5.7941	0.00433475
hsa_circ_0051396	-6.40684	6.20923e-05
hsa_circ_0022959	-5.72873	0.00519185
hsa_circ_0011641	-5.45803	0.0131408
hsa_circ_0126098	-5.57794	0.00942702
hsa_circ_0068472	-5.37966	0.0162196
hsa_circ_0080848	1.24466	0.0161933
hsa_circ_0052812	-4.9395	0.0450844
hsa_circ_0028063	-5.00971	0.0385648
hsa_circ_0134504	-5.03451	0.0374124
hsa_circ_0126499	-4.98411	0.0406039
hsa_circ_0103597	-5.27526	0.0213552
hsa_circ_0035620	-6.62364	7.33511e-06
hsa_circ_0011976	-5.12433	0.0305454
hsa_circ_0008918	-1.0061	0.000574088
hsa_circ_0011558	-4.94639	0.0440264
hsa_circ_0051920	-5.24813	0.023617
hsa_circ_0137524	-5.65416	0.0068261
hsa_circ_0083825	-5.20996	0.0249403
hsa_circ_0026533	-1.39033	4.34222e-08
hsa_circ_0037785	-5.26367	0.0222421
hsa_circ_0024974	-4.91259	0.047018
hsa_circ_0000082	-5.67922	0.00629888
hsa_circ_0094159	-5.49148	0.0118282
hsa_circ_0069117	-5.14782	0.0287631
hsa_circ_0008914	-5.50183	0.0115501
hsa_circ_0068462	-1.21155	0.00341556
hsa_circ_0107750	2.75689	2.13042e-97
hsa_circ_0055078	-5.16542	0.0278521
hsa_circ_0093642	-5.59784	0.00849704
hsa_circ_0129876	-5.66587	0.00697335
hsa_circ_0035425	-5.96964	0.00172671
hsa_circ_0036077	-5.60508	0.00815902
hsa_circ_0082194	-4.99016	0.0411202
hsa_circ_0030425	-4.90382	0.0478662
hsa_circ_0018780	-5.58222	0.0088713
hsa_circ_0000117	-6.28982	0.000199153
hsa_circ_0119969	-5.61465	0.00796949
[truncated: 4,295 more rows]

## Sheet: 24 h
Gene Symbol	Log2 (control /24h	Qvalue (control /24h
hsa_circ_0095183	-4.20812	0.0140423
hsa_circ_0049861	-1.44725	1.7606e-11
hsa_circ_0071811	-3.84682	0.0395216
hsa_circ_0011336	-3.80629	0.0438804
hsa_circ_0048987	-5.42605	0.00117454
hsa_circ_0089199	-3.85313	0.0389955
hsa_circ_0120016	-4.02115	0.0239006
hsa_circ_0087501	-4.19599	0.0144067
hsa_circ_0030850	-4.56485	0.00580019
hsa_circ_0108672	-4.56861	0.00567906
hsa_circ_0038811	-4.10119	0.0188022
hsa_circ_0031285	-4.6763	0.0044633
hsa_circ_0006894	-4.05078	0.0219592
hsa_circ_0024874	-3.84482	0.0391466
hsa_circ_0006400	-3.93436	0.0304008
hsa_circ_0054444	-5.52224	0.000917641
hsa_circ_0031024	-5.05064	0.00236022
hsa_circ_0041652	-4.34595	0.0098155
hsa_circ_0078961	1.84038	1.3811e-06
hsa_circ_0116628	-3.83201	0.0404293
hsa_circ_0063465	-5.83084	0.000338469
hsa_circ_0126322	-5.40349	0.00120206
hsa_circ_0005740	-4.41559	0.00811053
hsa_circ_0008017	-4.6512	0.00472065
hsa_circ_0128811	-4.57328	0.00551848
hsa_circ_0047771	-4.97338	0.00264995
hsa_circ_0056873	-4.78177	0.00378051
hsa_circ_0133648	-4.65555	0.004708
hsa_circ_0043344	-4.89067	0.00301439
hsa_circ_0076594	-4.59363	0.00536407
hsa_circ_0097457	-3.79666	0.0452677
hsa_circ_0081053	1.65205	0.000604743
hsa_circ_0131373	-4.5022	0.00647654
hsa_circ_0107713	-3.84615	0.0389625
hsa_circ_0100899	-4.93401	0.00277645
hsa_circ_0078910	-4.51687	0.00629579
hsa_circ_0116931	-4.16357	0.0157638
hsa_circ_0075014	-4.20096	0.0142355
hsa_circ_0097126	-4.6165	0.00508527
hsa_circ_0112718	-3.8114	0.0441133
hsa_circ_0064625	-4.22664	0.0135962
hsa_circ_0088468	1.38717	8.68902e-06
hsa_circ_0116784	-5.11412	0.00205044
hsa_circ_0038563	-4.06964	0.020637
hsa_circ_0127409	-5.08172	0.00218066
hsa_circ_0058539	-4.16584	0.0156115
hsa_circ_0005041	-3.89949	0.0335901
hsa_circ_0115990	-3.77175	0.0478183
hsa_circ_0139628	-4.10073	0.0197932
hsa_circ_0065643	-4.56561	0.00563441
hsa_circ_0116411	-4.61483	0.00509165
hsa_circ_0135221	-5.16347	0.00190688
hsa_circ_0051813	1.49076	0.000691536
hsa_circ_0003409	-4.45583	0.00723
hsa_circ_0068349	-5.18373	0.00182469
hsa_circ_0051319	-4.76434	0.00377661
hsa_circ_0002160	-3.79455	0.0448819
hsa_circ_0130567	-4.45216	0.00730328
hsa_circ_0074546	-3.81202	0.0441277
hsa_circ_0116547	1.07539	0.0284053
hsa_circ_0107748	-5.52475	0.000951514
hsa_circ_0081474	-4.26199	0.0120187
hsa_circ_0010643	-4.57331	0.0056573
hsa_circ_0104639	-4.86955	0.00311419
hsa_circ_0108000	-3.99148	0.0258093
hsa_circ_0043353	-4.41415	0.00810064
hsa_circ_0015203	-3.77252	0.0484335
hsa_circ_0048194	-4.32089	0.0101916
hsa_circ_0077035	-1.03844	2.33582e-18
hsa_circ_0042255	-5.13469	0.00198948
hsa_circ_0090502	-6.75244	3.43583e-07
hsa_circ_0079068	-4.40979	0.00833341
hsa_circ_0123698	-4.05687	0.0212248
hsa_circ_0032520	-4.56303	0.00564613
hsa_circ_0119788	-4.29683	0.0109787
hsa_circ_0005839	-4.22669	0.0131545
hsa_circ_0025361	-4.46364	0.0071746
hsa_circ_0050159	-4.09411	0.0198634
hsa_circ_0100448	-3.88034	0.0353097
hsa_circ_0026014	-4.5176	0.00652258
hsa_circ_0042762	-4.6007	0.00521313
hsa_circ_0019291	-4.3717	0.00894399
hsa_circ_0138658	-4.72043	0.00413684
hsa_circ_0091930	-5.9295	0.000212957
hsa_circ_0118287	-4.92775	0.0028194
hsa_circ_0029325	-4.00868	0.025073
hsa_circ_0131043	-5.10004	0.00209832
hsa_circ_0037966	-3.92167	0.0321194
hsa_circ_0008409	-3.79754	0.0453634
hsa_circ_0075407	1.38395	1.14259e-06
hsa_circ_0001492	-5.14057	0.0020546
hsa_circ_0091834	-5.47652	0.00108443
hsa_circ_0010394	-4.38778	0.00866877
hsa_circ_0026324	-4.82719	0.00340903
hsa_circ_0130076	-5.72051	0.000515383
hsa_circ_0122451	-4.45631	0.00734088
hsa_circ_0036431	-4.54976	0.00592946
hsa_circ_0025162	-5.32334	0.00143806
hsa_circ_0063374	-1.36854	1.24615e-06
hsa_circ_0026240	-3.82773	0.0409898
hsa_circ_0014370	-5.40532	0.00119578
hsa_circ_0024812	-3.93764	0.0300024
hsa_circ_0008983	-4.4806	0.00683981
hsa_circ_0023016	-4.84632	0.00328173
hsa_circ_0116675	-3.97167	0.0281978
hsa_circ_0070645	-4.09057	0.0192789
hsa_circ_0013372	-5.91563	0.000233093
hsa_circ_0034480	-1.26373	1.4752e-32
hsa_circ_0003650	-3.92499	0.0311046
hsa_circ_0007174	-6.04914	0.000115108
hsa_circ_0034506	-6.87843	1.06857e-07
hsa_circ_0033483	-4.36048	0.00929692
hsa_circ_0000404	-5.28784	0.00157188
hsa_circ_0068687	-5.03314	0.00236146
hsa_circ_0008639	-4.48379	0.00682898
hsa_circ_0022378	1.37954	0.00041207
hsa_circ_0022444	-5.76032	0.000440708
hsa_circ_0051092	-5.47163	0.00104859
hsa_circ_0038937	-5.02142	0.00239528
hsa_circ_0074690	-4.86074	0.00324683
hsa_circ_0001769	-4.29898	0.0107779
hsa_circ_0106661	-4.03356	0.0233688
hsa_circ_0007887	-4.04468	0.0220936
hsa_circ_0106885	-4.26719	0.012139
hsa_circ_0130354	-5.23257	0.00168142
hsa_circ_0091825	-4.30823	0.0106792
hsa_circ_0108762	-4.68799	0.00465534
hsa_circ_0065532	-4.88446	0.00307092
hsa_circ_0100060	-4.19818	0.0147727
hsa_circ_0000816	-4.40608	0.00830268
hsa_circ_0026502	-3.77325	0.0477828
hsa_circ_0050758	-4.52698	0.00630845
hsa_circ_0010695	-4.08043	0.0198659
hsa_circ_0094680	-4.00162	0.0249926
hsa_circ_0063434	-5.16518	0.0018916
hsa_circ_0117137	1.70221	0.00147913
hsa_circ_0114343	-5.65956	0.000631554
hsa_circ_0045413	-4.17093	0.0153191
hsa_circ_0107684	-4.01796	0.0238544
hsa_circ_0099810	-4.28183	0.011413
hsa_circ_0080175	-4.27236	0.012427
hsa_circ_0138088	-4.10351	0.0190807
hsa_circ_0016514	-4.70031	0.00425559
hsa_circ_0070295	-4.07073	0.0209305
hsa_circ_0122010	-4.2481	0.012575
hsa_circ_0067707	-5.10959	0.0021048
hsa_circ_0097963	-4.08638	0.0195557
hsa_circ_0047437	-5.2926	0.00150432
hsa_circ_0097537	-4.43358	0.0077453
hsa_circ_0065466	-4.46907	0.00717519
hsa_circ_0096507	-4.01434	0.0254966
hsa_circ_0010100	-4.84376	0.00348987
hsa_circ_0069560	-3.98255	0.0265094
hsa_circ_0011313	-4.47365	0.00703299
hsa_circ_0026050	-4.02789	0.0236408
hsa_circ_0022650	-5.67572	0.000601497
hsa_circ_0057562	-4.60926	0.00533652
hsa_circ_0085260	-4.77672	0.00379813
hsa_circ_0008803	-5.64913	0.000667693
hsa_circ_0128684	-4.73766	0.00396746
hsa_circ_0034626	-4.05323	0.0218498
hsa_circ_0010877	-4.8255	0.00341915
hsa_circ_0016087	-3.96764	0.0280145
hsa_circ_0052340	-6.08154	8.88089e-05
hsa_circ_0112938	-4.86215	0.0032547
hsa_circ_0002539	-4.73945	0.00398416
hsa_circ_0071889	-4.78033	0.00367208
hsa_circ_0057775	-4.55801	0.00602747
hsa_circ_0012002	1.32004	1.5082e-05
hsa_circ_0038747	-4.16877	0.0158771
hsa_circ_0025849	-4.38932	0.00881721
hsa_circ_0121462	-5.30465	0.00146193
hsa_circ_0107467	-4.5347	0.00641905
hsa_circ_0022437	-4.73681	0.00399908
hsa_circ_0028445	3.45885	7.22814e-09
hsa_circ_0018937	-4.32498	0.0100343
hsa_circ_0008573	-3.96975	0.0278697
hsa_circ_0120972	-3.93632	0.0300446
hsa_circ_0068541	-4.49728	0.00670704
hsa_circ_0063382	-1.11755	2.0197e-07
hsa_circ_0087434	-4.02356	0.023775
hsa_circ_0042233	-6.09759	7.99798e-05
hsa_circ_0009637	-5.24155	0.00165694
hsa_circ_0077689	-4.80109	0.00351296
hsa_circ_0119126	-4.03478	0.02269
hsa_circ_0009151	-4.1938	0.0145844
hsa_circ_0133113	-4.32493	0.0102454
hsa_circ_0123952	-4.67425	0.00461396
hsa_circ_0047528	-3.86152	0.0377135
hsa_circ_0006244	-3.8026	0.0440001
hsa_circ_0018581	-4.29936	0.0112505
hsa_circ_0078197	-4.07674	0.0204273
hsa_circ_0019809	-5.27817	0.00154641
hsa_circ_0124980	-5.04721	0.0023294
hsa_circ_0134661	-5.4309	0.00118999
hsa_circ_0038599	-4.67591	0.00445382
hsa_circ_0120865	-5.15129	0.00195433
hsa_circ_0024607	-4.5719	0.00632042
hsa_circ_0077395	-4.9174	0.00291411
hsa_circ_0082471	-4.4475	0.0073571
hsa_circ_0008325	-4.29386	0.0110997
hsa_circ_0131792	-4.35495	0.00936708
hsa_circ_0002737	-4.0161	0.0239467
hsa_circ_0089695	-5.91465	0.000228118
hsa_circ_0077530	-4.60312	0.00524109
hsa_circ_0078293	-4.04946	0.0225857
hsa_circ_0107780	-4.70844	0.00418009
hsa_circ_0109911	-4.26028	0.0122874
hsa_circ_0118533	-5.09795	0.00210769
hsa_circ_0050382	-3.88241	0.0351234
hsa_circ_0083512	-5.00403	0.00251149
hsa_circ_0115150	-3.77623	0.0474332
hsa_circ_0049669	-4.53755	0.00634176
hsa_circ_0084964	-4.09711	0.0189517
hsa_circ_0085382	-4.13506	0.0170996
hsa_circ_0101279	-4.12456	0.0179124
hsa_circ_0081593	-5.93098	0.000208392
hsa_circ_0025472	-5.18853	0.00180562
hsa_circ_0038244	-4.03478	0.02269
hsa_circ_0028449	2.9713	0.0140961
hsa_circ_0098719	-4.51822	0.00626662
hsa_circ_0130738	-4.1432	0.0170137
hsa_circ_0002140	-3.90009	0.0339163
hsa_circ_0043812	-4.41695	0.0080775
hsa_circ_0082633	1.42654	0.00414067
hsa_circ_0059917	-4.65762	0.00467275
hsa_circ_0041685	-4.4118	0.00804312
hsa_circ_0037674	-5.56133	0.000824235
hsa_circ_0007866	-5.26618	0.00160969
hsa_circ_0045851	-4.35533	0.00988429
hsa_circ_0085711	-4.3371	0.00987609
hsa_circ_0029430	-1.07392	0.000127516
hsa_circ_0006315	-3.86303	0.0371282
hsa_circ_0136235	-5.01997	0.0024193
hsa_circ_0091860	-4.58557	0.00537287
hsa_circ_0034434	-1.33921	5.24828e-14
hsa_circ_0078793	-3.95152	0.0295003
hsa_circ_0010184	-4.99416	0.00258544
hsa_circ_0081038	-4.88235	0.00303741
hsa_circ_0107004	-4.7932	0.0038859
hsa_circ_0105837	-5.72932	0.00050427
hsa_circ_0100284	-4.33904	0.00973299
hsa_circ_0043689	1.01884	0.00158738
hsa_circ_0056870	-4.56605	0.00562615
hsa_circ_0038993	-4.05931	0.0210849
hsa_circ_0117319	-5.9225	0.000222285
hsa_circ_0058197	-4.42925	0.00772857
hsa_circ_0055582	-5.35729	0.00133523
hsa_circ_0094469	-4.9189	0.00303422
hsa_circ_0024239	-3.98889	0.0262613
hsa_circ_0095130	-3.78955	0.0460877
hsa_circ_0050924	-5.41436	0.00129469
hsa_circ_0037130	-4.0161	0.0239467
hsa_circ_0006595	-4.20866	0.0139102
hsa_circ_0080323	-3.77913	0.0478475
hsa_circ_0005955	-4.6695	0.0045387
hsa_circ_0112779	-3.80394	0.044152
hsa_circ_0109396	-4.02487	0.0232731
hsa_circ_0052443	-4.12062	0.017856
hsa_circ_0091938	-6.00642	0.000138861
hsa_circ_0073546	-3.86155	0.0374613
hsa_circ_0077140	-4.40024	0.00889354
hsa_circ_0072540	-4.38979	0.00867753
hsa_circ_0129098	-4.67352	0.00448173
hsa_circ_0031054	-6.19495	4.01745e-05
hsa_circ_0077276	-4.5913	0.00560151
hsa_circ_0132275	-3.91499	0.0319232
hsa_circ_0093913	-4.10654	0.0184593
hsa_circ_0077147	-4.96772	0.00262497
hsa_circ_0024273	-4.01119	0.0252128
hsa_circ_0082261	-4.36094	0.00919802
hsa_circ_0085366	-5.31635	0.00142834
hsa_circ_0061691	-4.58685	0.00538323
hsa_circ_0028709	-4.6332	0.00491602
hsa_circ_0014356	-5.17469	0.00211598
hsa_circ_0000511	1.67231	0.000736374
hsa_circ_0110977	-4.61602	0.00505907
hsa_circ_0131962	-4.73201	0.00406169
hsa_circ_0008105	-4.28699	0.0115913
hsa_circ_0003201	-4.8593	0.00326515
hsa_circ_0124974	-4.08403	0.0197597
hsa_circ_0094242	-4.08695	0.019655
hsa_circ_0051354	2.00675	1.24992e-05
hsa_circ_0023393	-4.37556	0.00903924
hsa_circ_0080156	-4.0086	0.0243987
hsa_circ_0055988	-4.05385	0.0217779
hsa_circ_0058078	-4.0732	0.0202634
hsa_circ_0010411	-4.25349	0.0122309
hsa_circ_0088987	-4.85603	0.00317825
hsa_circ_0027071	-5.37618	0.00127055
hsa_circ_0128672	-4.74112	0.00399252
hsa_circ_0038370	-3.94143	0.0311801
hsa_circ_0052373	-5.32625	0.00145481
hsa_circ_0003893	-7.62207	3.09926e-10
hsa_circ_0128632	-4.37168	0.00893112
hsa_circ_0045658	-4.18766	0.014895
hsa_circ_0037602	-4.16538	0.016129
hsa_circ_0002640	-4.16589	0.0163314
hsa_circ_0053139	-4.81217	0.00356587
hsa_circ_0063329	-5.48032	0.00103289
hsa_circ_0006858	-4.08342	0.0198168
hsa_circ_0126694	-4.01679	0.0240142
hsa_circ_0083669	-4.70058	0.00430121
hsa_circ_0073464	2.38481	4.0234e-05
hsa_circ_0095252	-3.85886	0.0376967
hsa_circ_0023862	-4.4326	0.0078013
hsa_circ_0128666	-4.05447	0.0217089
hsa_circ_0065809	-5.31598	0.00145141
hsa_circ_0116639	-4.27773	0.0117846
hsa_circ_0078466	-3.78284	0.0471346
hsa_circ_0076597	-4.96758	0.00267119
hsa_circ_0003916	-4.68035	0.00458842
hsa_circ_0058837	-3.9927	0.0258267
hsa_circ_0018651	-4.94812	0.00273192
hsa_circ_0014487	-5.31777	0.00143979
hsa_circ_0053990	-5.1482	0.00199569
hsa_circ_0058822	-4.49101	0.00671827
hsa_circ_0077926	-4.2819	0.0114105
hsa_circ_0062428	-4.71264	0.00417177
hsa_circ_0048105	-4.85651	0.00329574
hsa_circ_0094425	-4.46458	0.0074037
hsa_circ_0010171	-4.86976	0.0031868
hsa_circ_0042981	-4.21252	0.0138797
hsa_circ_0003465	-5.44786	0.00110642
hsa_circ_0085153	-5.95797	0.000185848
hsa_circ_0030309	-3.81272	0.04321
hsa_circ_0063530	-4.55346	0.00603486
hsa_circ_0053993	-6.17471	4.64222e-05
hsa_circ_0043747	-4.39992	0.00862294
hsa_circ_0044564	-1.80873	1.99965e-27
hsa_circ_0031857	-4.98141	0.00263264
hsa_circ_0097984	-4.83253	0.00353123
hsa_circ_0007365	-4.29894	0.0108957
hsa_circ_0094053	-4.00983	0.0250099
hsa_circ_0031556	-4.36829	0.00896403
hsa_circ_0060727	-4.08578	0.0195718
hsa_circ_0050935	-3.85255	0.0387558
hsa_circ_0051758	-5.36144	0.00132896
hsa_circ_0018687	-6.02101	0.000127638
hsa_circ_0086938	-4.70601	0.004292
hsa_circ_0023265	-6.17135	4.7692e-05
hsa_circ_0043939	-4.6724	0.00451626
hsa_circ_0077043	-6.07135	9.41711e-05
hsa_circ_0050737	-4.97439	0.00266592
hsa_circ_0077394	-5.53642	0.000879944
hsa_circ_0084138	-3.93769	0.030301
hsa_circ_0113774	-4.0117	0.024371
hsa_circ_0111264	-3.79957	0.0447734
hsa_circ_0050627	-3.85524	0.0385493
hsa_circ_0105068	-3.89947	0.0334009
hsa_circ_0037789	-3.7872	0.0458934
hsa_circ_0010484	-5.79386	0.000394644
hsa_circ_0044523	-2.19973	3.90644e-17
hsa_circ_0076782	-4.19552	0.0144071
hsa_circ_0005953	-4.26819	0.0120065
hsa_circ_0007828	-3.81124	0.0428499
hsa_circ_0068227	-3.97877	0.02702
hsa_circ_0110905	-4.00607	0.0245596
hsa_circ_0081243	-4.41373	0.00808076
hsa_circ_0075931	1.16713	7.52308e-14
hsa_circ_0022690	-5.7151	0.000519128
hsa_circ_0035481	-4.11997	0.0177279
hsa_circ_0057654	-4.26569	0.0119966
hsa_circ_0038866	-5.47469	0.00102694
hsa_circ_0062610	-4.01422	0.0241439
hsa_circ_0120398	-3.94354	0.0294918
hsa_circ_0133418	-4.39026	0.00859284
hsa_circ_0007664	-4.7061	0.00421271
hsa_circ_0030550	-3.87964	0.0353376
hsa_circ_0002195	-4.24491	0.012497
hsa_circ_0097268	-4.75603	0.00383517
hsa_circ_0008978	-4.76735	0.00376759
hsa_circ_0087690	-5.03923	0.00236285
hsa_circ_0021889	-5.19149	0.00183789
hsa_circ_0061867	-3.86835	0.0395514
hsa_circ_0007741	-1.1384	1.88349e-09
hsa_circ_0117231	-4.91191	0.00292138
hsa_circ_0063383	-1.07928	4.14451e-16
hsa_circ_0093249	-4.90362	0.00295682
hsa_circ_0110902	-4.09876	0.0195943
hsa_circ_0126892	-3.93894	0.0308148
hsa_circ_0007230	-4.55053	0.00583005
hsa_circ_0011852	-5.47697	0.00103293
hsa_circ_0119721	-4.13911	0.0173838
hsa_circ_0104064	-4.33604	0.00974457
hsa_circ_0118539	-5.20297	0.00185316
hsa_circ_0086891	-5.79577	0.000383854
hsa_circ_0098634	-5.70687	0.000537095
hsa_circ_0098685	-3.85947	0.0381869
hsa_circ_0040291	-4.39892	0.00845696
hsa_circ_0064516	-5.20765	0.00174912
hsa_circ_0085426	-5.81044	0.000362096
hsa_circ_0081718	-5.05416	0.00237745
hsa_circ_0110398	-4.10643	0.0190795
hsa_circ_0007040	-5.20245	0.00177432
hsa_circ_0007184	-4.01344	0.0258777
hsa_circ_0059977	-3.76364	0.0491073
hsa_circ_0079668	-4.3843	0.00893078
hsa_circ_0128050	-5.07306	0.0022257
hsa_circ_0091876	-6.92828	7.189e-08
hsa_circ_0023467	-3.97884	0.0278947
hsa_circ_0040958	-4.34798	0.00973036
hsa_circ_0111801	-3.95742	0.0294798
hsa_circ_0110224	-4.40123	0.00829152
hsa_circ_0122057	-4.24966	0.0126252
hsa_circ_0080240	-4.47416	0.00720457
hsa_circ_0089753	-4.06118	0.0215954
hsa_circ_0126592	-4.33753	0.0104595
hsa_circ_0061912	-5.05737	0.0022799
hsa_circ_0098701	-5.47478	0.00102883
hsa_circ_0091997	-5.61987	0.000704166
hsa_circ_0082748	-4.4246	0.00779626
hsa_circ_0117053	-5.51414	0.000930817
hsa_circ_0101937	-4.7814	0.00373211
hsa_circ_0005322	-4.21893	0.0143154
hsa_circ_0042472	-3.91689	0.0323777
hsa_circ_0008790	-5.48975	0.00100935
hsa_circ_0002179	1.26896	0.0302737
hsa_circ_0044462	1.55434	0.0132761
hsa_circ_0063137	-6.12111	6.87326e-05
hsa_circ_0097746	-4.05863	0.0214343
hsa_circ_0007367	-4.58854	0.00534814
hsa_circ_0068992	-5.23792	0.0017293
hsa_circ_0060443	-4.90502	0.00300678
hsa_circ_0036796	-4.04089	0.022579
hsa_circ_0138160	-4.71109	0.00422067
hsa_circ_0075449	-4.20057	0.0149822
hsa_circ_0139460	-4.25764	0.0123634
hsa_circ_0027775	-5.48899	0.00103359
hsa_circ_0044553	-7.48799	8.29203e-10
hsa_circ_0034446	-5.69419	0.000564524
hsa_circ_0044301	-4.52607	0.0061897
hsa_circ_0098854	-5.19813	0.0017997
hsa_circ_0034528	-1.42009	1.12382e-52
hsa_circ_0065725	-4.1681	0.0154743
hsa_circ_0118327	-4.3984	0.00832372
hsa_circ_0073685	-3.92775	0.0311191
hsa_circ_0060821	1.12469	0.00918237
hsa_circ_0019053	-4.53496	0.0060856
hsa_circ_0086871	-4.16419	0.0156652
hsa_circ_0075867	-5.29905	0.00149176
hsa_circ_0120078	-3.95541	0.0285328
hsa_circ_0047690	-4.02179	0.0240433
hsa_circ_0064519	-4.1471	0.0165374
hsa_circ_0014695	-4.10402	0.021077
hsa_circ_0053975	-5.66856	0.000612421
hsa_circ_0041988	-4.10233	0.0192522
hsa_circ_0010886	-5.59146	0.000769905
hsa_circ_0003455	-4.51085	0.00687601
hsa_circ_0002760	-4.33457	0.0101274
hsa_circ_0008985	-5.93009	0.000214755
hsa_circ_0042664	-4.12862	0.0179505
hsa_circ_0006933	-4.07129	0.0211962
hsa_circ_0131031	-5.07024	0.00222369
hsa_circ_0039455	-4.41327	0.00818359
hsa_circ_0077047	-6.34902	1.20464e-05
hsa_circ_0053992	-5.77885	0.000411969
hsa_circ_0043230	-4.4999	0.00668127
hsa_circ_0130529	-4.47834	0.0069691
hsa_circ_0012457	-3.98902	0.0264277
hsa_circ_0085778	-4.49233	0.00666158
hsa_circ_0095519	-4.41849	0.00802303
hsa_circ_0130991	-4.06112	0.0210455
hsa_circ_0114577	-4.25664	0.0122277
hsa_circ_0121107	-5.26175	0.0016056
hsa_circ_0058163	-5.0767	0.00223604
hsa_circ_0108717	-4.27875	0.0114077
hsa_circ_0135933	-3.78282	0.0481298
hsa_circ_0049351	-4.1603	0.016264
hsa_circ_0107282	-4.49059	0.00688762
hsa_circ_0083625	-3.95592	0.0295311
hsa_circ_0069407	-3.88104	0.0353123
hsa_circ_0133119	-3.94554	0.029355
hsa_circ_0003028	-3.93567	0.0301557
hsa_circ_0005837	-4.76339	0.00395707
hsa_circ_0077217	-4.65153	0.00468561
hsa_circ_0010546	-4.20148	0.0143952
hsa_circ_0079938	-4.59354	0.00528495
hsa_circ_0108359	-4.07622	0.0200673
hsa_circ_0011532	-4.99666	0.00258517
hsa_circ_0046178	-4.83303	0.00347658
hsa_circ_0088502	-4.00855	0.0248706
hsa_circ_0008787	1.21173	2.94603e-08
hsa_circ_0124153	-4.72351	0.00406218
hsa_circ_0057414	-5.15472	0.00205144
hsa_circ_0090977	-4.2185	0.0134376
hsa_circ_0098084	-4.92467	0.00288562
hsa_circ_0065984	-4.36002	0.00962739
hsa_circ_0066022	-5.32061	0.00144247
hsa_circ_0120206	-4.51332	0.00630647
hsa_circ_0042351	-4.6452	0.00486229
hsa_circ_0074598	-4.66847	0.00465554
hsa_circ_0012671	-4.5614	0.00577658
hsa_circ_0056595	-5.04674	0.00230815
hsa_circ_0026896	-1.1447	0.00212684
hsa_circ_0040029	-4.77143	0.00377036
hsa_circ_0015489	-3.8047	0.0438553
hsa_circ_0011221	-4.74883	0.00396138
hsa_circ_0036313	-3.94022	0.0299222
hsa_circ_0128465	-4.68665	0.00442042
hsa_circ_0035059	-3.97374	0.0293331
hsa_circ_0050120	-4.44039	0.00784999
hsa_circ_0066966	-4.87826	0.00309212
hsa_circ_0091887	-5.99931	0.000145519
hsa_circ_0072099	-4.78491	0.0037676
hsa_circ_0046146	-6.13909	6.01734e-05
hsa_circ_0077499	-4.72496	0.00406325
hsa_circ_0008222	-4.88084	0.00310671
hsa_circ_0002665	-5.14124	0.00197611
hsa_circ_0004594	-5.47503	0.00106444
hsa_circ_0036536	-2.75887	0.00557273
hsa_circ_0134203	-4.65438	0.00468848
hsa_circ_0034794	-4.05392	0.0220649
hsa_circ_0119361	-4.58283	0.00574614
hsa_circ_0074793	-4.08526	0.0197933
hsa_circ_0031151	-1.00695	0.00339761
hsa_circ_0073978	-4.46314	0.00719411
hsa_circ_0122992	-4.64355	0.00483694
hsa_circ_0052389	-3.79453	0.0452929
hsa_circ_0027075	-4.89321	0.00302319
hsa_circ_0018157	1.08818	0.00442851
hsa_circ_0061509	-3.89535	0.0338276
hsa_circ_0035172	-4.42123	0.00804093
hsa_circ_0107501	-5.45928	0.00106066
hsa_circ_0091862	-1.63997	7.12808e-17
hsa_circ_0003450	-4.75989	0.00382428
hsa_circ_0004806	-4.18604	0.0146942
hsa_circ_0048067	-3.82711	0.0412175
hsa_circ_0020915	-5.64843	0.000645499
hsa_circ_0131909	-4.87225	0.00324361
hsa_circ_0107997	-4.03909	0.022372
hsa_circ_0059082	-4.38385	0.00869002
hsa_circ_0039155	-4.35696	0.00933446
hsa_circ_0013222	-4.95336	0.0028403
hsa_circ_0028425	-3.88302	0.0352141
hsa_circ_0005647	-5.02157	0.00245151
hsa_circ_0077024	-4.80877	0.0034664
hsa_circ_0094415	-3.78792	0.0459559
hsa_circ_0058852	-4.11877	0.018084
hsa_circ_0080495	-3.81622	0.0430139
hsa_circ_0040400	-4.12701	0.018091
hsa_circ_0097083	-4.77473	0.00369181
hsa_circ_0115244	-3.7747	0.0474978
hsa_circ_0097045	-5.39465	0.00125382
hsa_circ_0088550	-5.38875	0.00131566
hsa_circ_0048532	-5.01002	0.00250116
hsa_circ_0057418	-5.11162	0.00209583
hsa_circ_0137228	-5.55535	0.000867086
hsa_circ_0036049	-4.39021	0.00866406
hsa_circ_0057387	-1.05424	0.000555733
hsa_circ_0022393	1.03341	1.20648e-13
hsa_circ_0063872	-5.18486	0.00182701
hsa_circ_0041490	-3.77536	0.0481038
hsa_circ_0008724	-4.23369	0.0129102
hsa_circ_0048232	-5.69844	0.000548989
hsa_circ_0021304	-4.30919	0.0105309
hsa_circ_0062285	-3.79166	0.0459902
hsa_circ_0125509	-4.20265	0.0140284
hsa_circ_0110231	-5.09603	0.00215084
hsa_circ_0060312	-5.13524	0.00200049
hsa_circ_0089443	-4.09399	0.0202031
hsa_circ_0121309	-3.92575	0.0312334
hsa_circ_0041921	-4.3184	0.0107132
hsa_circ_0073153	-4.25879	0.012067
hsa_circ_0048825	-5.08161	0.00218411
hsa_circ_0047697	-4.06357	0.0208602
hsa_circ_0008865	-4.88121	0.00318446
hsa_circ_0135567	-5.35911	0.00137212
hsa_circ_0091855	-3.80104	0.0444183
hsa_circ_0052614	-4.1988	0.0144124
hsa_circ_0101406	-5.72849	0.000496212
hsa_circ_0004927	-4.01798	0.0237704
hsa_circ_0060664	-4.27088	0.011916
hsa_circ_0008089	-4.9175	0.00293418
hsa_circ_0001580	-4.58545	0.00553718
hsa_circ_0016248	-3.84832	0.0397025
hsa_circ_0069596	-3.81914	0.0429093
hsa_circ_0131045	-4.44995	0.00763088
hsa_circ_0138112	-4.45966	0.00776488
hsa_circ_0041526	-4.80033	0.0035459
hsa_circ_0052787	-4.19552	0.0144071
hsa_circ_0120164	-4.06958	0.0204872
hsa_circ_0087683	-3.8734	0.0359519
hsa_circ_0125428	-4.30759	0.0108021
hsa_circ_0114620	-5.6717	0.000608103
hsa_circ_0001007	-4.91242	0.00295351
hsa_circ_0124028	-4.88975	0.0030568
hsa_circ_0133076	-4.31024	0.0104405
hsa_circ_0085486	-4.8871	0.00302566
hsa_circ_0067008	-3.96833	0.0279262
hsa_circ_0011315	-3.77695	0.0471248
hsa_circ_0113954	-4.30775	0.0107045
hsa_circ_0063038	-4.38631	0.008616
hsa_circ_0008045	-3.78422	0.0467992
hsa_circ_0098064	-3.95416	0.0305783
hsa_circ_0076830	-4.59557	0.00533762
hsa_circ_0116684	-5.43374	0.00112266
hsa_circ_0057065	-3.90139	0.0337732
hsa_circ_0001563	-4.45353	0.00738242
hsa_circ_0042707	-5.09056	0.00213648
hsa_circ_0104798	-4.51954	0.00630448
hsa_circ_0049221	-4.89685	0.0031011
hsa_circ_0060450	-4.17824	0.0150429
hsa_circ_0041416	-4.64612	0.00494966
hsa_circ_0113295	-4.49187	0.00667904
hsa_circ_0135219	-4.17879	0.0154117
hsa_circ_0098857	-4.65002	0.00483154
hsa_circ_0033229	-4.64839	0.00483137
hsa_circ_0084979	-3.93829	0.0301745
hsa_circ_0010105	-4.26031	0.0121384
hsa_circ_0044293	-3.85255	0.0387558
hsa_circ_0053984	-4.2715	0.0122968
hsa_circ_0116416	-5.04612	0.00244366
hsa_circ_0063673	-3.9819	0.0264805
hsa_circ_0120894	-4.42045	0.0085313
hsa_circ_0085404	-4.81876	0.00341445
hsa_circ_0057536	1.87105	0.000810258
hsa_circ_0074607	-4.7794	0.00381078
hsa_circ_0021764	-5.38324	0.00125227
hsa_circ_0118761	-4.18657	0.0148189
hsa_circ_0110710	-4.16987	0.0155577
hsa_circ_0121385	-5.04801	0.00229262
hsa_circ_0084458	-5.23129	0.00175329
hsa_circ_0002046	-4.32196	0.0103483
hsa_circ_0140279	-5.72624	0.000539062
hsa_circ_0060953	-5.68885	0.000565805
hsa_circ_0060380	-4.05927	0.0213782
hsa_circ_0073732	-5.65876	0.000621991
hsa_circ_0024714	-5.77389	0.000419312
hsa_circ_0037778	-4.1944	0.0143796
hsa_circ_0007826	-3.92638	0.0313934
hsa_circ_0007192	-4.25972	0.0124302
hsa_circ_0022619	-3.81628	0.0425507
hsa_circ_0070580	-4.41982	0.00835532
hsa_circ_0011665	-5.14734	0.00198819
hsa_circ_0122058	-4.01615	0.024067
hsa_circ_0133690	-4.15055	0.0165624
hsa_circ_0117014	-4.44839	0.00747638
hsa_circ_0045871	-3.80817	0.0453343
hsa_circ_0080337	-4.52482	0.00617107
hsa_circ_0138153	-4.53965	0.00601511
hsa_circ_0085212	-4.28554	0.0111842
hsa_circ_0135821	2.87536	1.36485e-23
hsa_circ_0120704	-3.98125	0.0264791
hsa_circ_0016547	-4.43906	0.00760369
hsa_circ_0109011	-4.41358	0.00825405
hsa_circ_0055981	-5.13342	0.00206074
hsa_circ_0032074	-3.90211	0.0333133
hsa_circ_0131131	-4.66829	0.00458785
hsa_circ_0001753	-3.91757	0.0321612
hsa_circ_0009346	-4.59612	0.005425
hsa_circ_0089166	-4.09648	0.0193021
hsa_circ_0101023	-4.76472	0.00378516
hsa_circ_0123677	-4.75448	0.00391862
hsa_circ_0090215	-3.8098	0.0430749
hsa_circ_0020172	-4.36924	0.00925303
hsa_circ_0038007	-4.77407	0.00374544
hsa_circ_0005401	-4.28762	0.01115
hsa_circ_0106280	-3.76873	0.0484302
hsa_circ_0084008	-3.93766	0.0299766
hsa_circ_0010880	-4.60608	0.00514651
hsa_circ_0093764	-5.38188	0.00125799
hsa_circ_0009888	1.0264	0.00969465
hsa_circ_0053994	-3.96441	0.0288015
hsa_circ_0130988	-4.04087	0.0227156
hsa_circ_0095877	-4.66991	0.00452877
hsa_circ_0061557	-4.62465	0.00497157
hsa_circ_0051095	-3.97413	0.0272324
hsa_circ_0070241	-4.54967	0.00581935
hsa_circ_0029246	-4.89092	0.00304657
hsa_circ_0020495	-3.93245	0.0311709
hsa_circ_0018273	-4.28809	0.0111429
hsa_circ_0000411	-3.7747	0.0474978
hsa_circ_0139842	-3.94166	0.0298728
hsa_circ_0076638	-4.62469	0.00507563
hsa_circ_0034505	-1.24125	9.40067e-07
hsa_circ_0105430	-5.13366	0.00204547
hsa_circ_0070716	-5.52405	0.000914021
hsa_circ_0038532	-4.23694	0.0129088
hsa_circ_0122067	-4.12584	0.0177093
hsa_circ_0068278	-4.81241	0.00346224
hsa_circ_0009551	-3.8083	0.0436487
hsa_circ_0056397	-4.30097	0.0107668
hsa_circ_0086953	-4.01539	0.0247505
hsa_circ_0055742	-5.56296	0.000821619
hsa_circ_0127951	-5.47781	0.0010152
hsa_circ_0034669	-4.11531	0.0184409
hsa_circ_0006320	-4.23698	0.0130415
hsa_circ_0025689	-3.90958	0.0324333
hsa_circ_0070242	-4.323	0.0102504
hsa_circ_0016762	-4.91948	0.00298922
hsa_circ_0063740	-3.87405	0.0367073
hsa_circ_0040468	-4.44597	0.00784035
hsa_circ_0105865	-4.47686	0.00694311
hsa_circ_0063269	-4.05689	0.0214322
hsa_circ_0080350	-3.95731	0.0289076
hsa_circ_0081691	-4.45253	0.00751859
hsa_circ_0066095	-4.39744	0.00833112
hsa_circ_0037974	-4.33055	0.00992642
hsa_circ_0067281	-4.75987	0.00386565
hsa_circ_0115423	-4.18602	0.014721
hsa_circ_0045345	-4.10598	0.0191897
hsa_circ_0004576	-5.54097	0.000889525
hsa_circ_0060206	-4.31178	0.0103959
hsa_circ_0097895	-4.87737	0.00313462
hsa_circ_0041424	-4.25972	0.0124302
hsa_circ_0049325	-5.99828	0.00014816
hsa_circ_0012711	-4.64915	0.00475032
hsa_circ_0091897	-5.61345	0.000718834
hsa_circ_0109397	-4.13165	0.0173598
hsa_circ_0027196	-3.77099	0.0479033
hsa_circ_0037764	-4.87279	0.00312067
hsa_circ_0027017	-4.02105	0.0240457
hsa_circ_0108210	-3.9709	0.0275676
hsa_circ_0081534	-5.42114	0.00116705
hsa_circ_0001040	-3.88512	0.0362426
hsa_circ_0005031	-3.76876	0.0482463
hsa_circ_0004828	-4.29377	0.0109952
hsa_circ_0023425	-4.8926	0.00300258
hsa_circ_0119246	-3.81695	0.043022
hsa_circ_0018834	-4.36536	0.00909219
hsa_circ_0014427	-5.24306	0.0016482
hsa_circ_0104881	-5.59043	0.000769224
hsa_circ_0110237	-4.29793	0.0107894
hsa_circ_0033557	-5.44253	0.00112501
hsa_circ_0028693	-3.90686	0.0327318
hsa_circ_0130031	-5.16584	0.00193894
hsa_circ_0081191	-5.69067	0.00056859
hsa_circ_0112040	-5.06248	0.00227262
hsa_circ_0105827	-5.04955	0.0022832
hsa_circ_0105535	-4.58043	0.00555333
hsa_circ_0000481	-4.01592	0.0263455
hsa_circ_0070825	-3.85313	0.0389955
hsa_circ_0068091	-4.50895	0.00648035
hsa_circ_0020101	-4.41227	0.00804933
hsa_circ_0005399	-4.01796	0.0238544
hsa_circ_0039250	-3.88241	0.0351234
hsa_circ_0110437	-3.87349	0.0365499
hsa_circ_0050636	-4.09413	0.0190667
hsa_circ_0053918	-4.96259	0.00266322
hsa_circ_0042308	-4.63807	0.00496979
hsa_circ_0060831	-4.01612	0.0242354
hsa_circ_0136473	-3.86724	0.0368245
hsa_circ_0137965	-3.88443	0.0356639
hsa_circ_0131189	-4.40807	0.00840534
hsa_circ_0098805	-4.41275	0.00803468
hsa_circ_0080019	-3.76803	0.0486044
hsa_circ_0035417	-3.97812	0.0269446
hsa_circ_0061673	-4.28507	0.0115424
hsa_circ_0074703	-3.8228	0.0415629
hsa_circ_0022160	-4.18439	0.0149847
hsa_circ_0134325	-3.92908	0.0310627
hsa_circ_0075235	-4.15505	0.0163765
hsa_circ_0021786	-4.40408	0.00837824
hsa_circ_0007958	-4.03891	0.0242666
hsa_circ_0051470	-4.34306	0.0101867
hsa_circ_0043364	-5.06406	0.00229347
hsa_circ_0131414	-4.09103	0.0204702
hsa_circ_0005418	-4.34154	0.00976898
hsa_circ_0047096	-4.27918	0.0116238
hsa_circ_0119234	2.25786	0.00743795
hsa_circ_0061219	-4.44335	0.00751451
hsa_circ_0083931	-4.02169	0.0240265
hsa_circ_0002408	-4.63124	0.00487848
hsa_circ_0081723	-5.19655	0.0018154
hsa_circ_0003172	-5.06731	0.00224306
hsa_circ_0075233	-4.06237	0.020971
hsa_circ_0133432	-5.59957	0.00076347
hsa_circ_0081115	-1.13854	9.46212e-11
hsa_circ_0106048	-4.34213	0.0102972
hsa_circ_0035562	-1.31491	3.15824e-12
hsa_circ_0076778	-4.78964	0.00376131
hsa_circ_0091953	-6.4379	5.64613e-06
hsa_circ_0091977	-7.04975	3.1667e-08
hsa_circ_0067243	-4.70852	0.00422848
hsa_circ_0125377	-4.3199	0.0101922
hsa_circ_0125744	-5.75166	0.00049424
hsa_circ_0050630	-4.36478	0.0092021
hsa_circ_0005813	-4.53099	0.00609269
hsa_circ_0012253	-4.27506	0.0114898
hsa_circ_0131957	-4.28965	0.0110651
hsa_circ_0061066	-4.54357	0.00590268
hsa_circ_0032743	-4.69344	0.00456097
hsa_circ_0096403	-4.62755	0.00496976
hsa_circ_0066087	-4.01798	0.0237704
hsa_circ_0105153	-5.33794	0.00138443
hsa_circ_0017599	-4.08992	0.0198382
hsa_circ_0044240	-4.29425	0.0110752
hsa_circ_0085161	-4.331	0.00991862
hsa_circ_0098764	-4.49455	0.00696293
hsa_circ_0034389	-3.95475	0.0285262
hsa_circ_0017896	-4.99368	0.00251028
hsa_circ_0047286	-3.81776	0.042078
hsa_circ_0095094	-3.77114	0.0487503
hsa_circ_0019585	-3.76588	0.0488944
hsa_circ_0054471	-4.24439	0.0125112
hsa_circ_0009030	-4.29542	0.011084
hsa_circ_0040279	-4.94826	0.00272681
hsa_circ_0090220	-4.10534	0.0184715
hsa_circ_0047560	-5.12242	0.0020355
hsa_circ_0066614	2.64687	0.0320312
hsa_circ_0075316	-4.49401	0.00675234
hsa_circ_0095108	-4.57268	0.00580519
hsa_circ_0068144	-4.7097	0.00422466
hsa_circ_0120747	-4.35898	0.00923451
hsa_circ_0102736	-4.74864	0.0038966
hsa_circ_0058015	-5.0576	0.00227436
hsa_circ_0090240	-5.034	0.00238391
hsa_circ_0138381	-3.98062	0.0267676
hsa_circ_0118168	-4.93446	0.00285037
hsa_circ_0092009	-1.44376	1.4626e-23
hsa_circ_0103460	-4.69941	0.00431425
hsa_circ_0001587	-6.34993	1.20109e-05
hsa_circ_0062621	-4.82843	0.00379983
hsa_circ_0099962	-4.44939	0.00734841
hsa_circ_0050018	-3.83474	0.0414022
hsa_circ_0099573	-4.26604	0.01247
hsa_circ_0039459	3.36529	4.77725e-230
hsa_circ_0120683	-5.49726	0.000995031
hsa_circ_0005614	-4.17366	0.0157634
hsa_circ_0107668	-4.79813	0.00355837
hsa_circ_0069937	-4.83358	0.00341242
hsa_circ_0128202	-5.04348	0.00232924
hsa_circ_0047663	-4.35591	0.00938226
hsa_circ_0035244	-3.78131	0.0470425
hsa_circ_0003343	-4.10996	0.0188722
hsa_circ_0105407	-5.39113	0.00123305
hsa_circ_0053745	-4.53875	0.00600266
hsa_circ_0127906	-4.86323	0.00318347
hsa_circ_0079667	-5.42069	0.00116352
hsa_circ_0005281	-5.3741	0.00132179
hsa_circ_0007728	-4.3761	0.00878883
hsa_circ_0112038	-5.38003	0.00125908
hsa_circ_0119141	-4.49002	0.00671241
hsa_circ_0102323	-4.93715	0.00283185
hsa_circ_0079953	-4.06964	0.020637
hsa_circ_0124959	-3.90412	0.0333481
hsa_circ_0033023	-4.5462	0.00585608
hsa_circ_0020656	-4.64148	0.00486641
hsa_circ_0057412	-3.97407	0.0284186
hsa_circ_0095129	-5.44928	0.00108616
hsa_circ_0021668	-4.06787	0.0212353
hsa_circ_0049265	-3.89538	0.033779
hsa_circ_0079860	-5.4144	0.00117163
hsa_circ_0048675	-5.53097	0.000909363
hsa_circ_0091796	-5.14081	0.00195868
hsa_circ_0090509	-4.67585	0.0045895
hsa_circ_0051184	-3.92433	0.0313607
hsa_circ_0118873	-4.70604	0.00438873
hsa_circ_0062293	-3.78809	0.0464091
hsa_circ_0122678	-4.82189	0.00346328
hsa_circ_0041525	-4.42783	0.00775401
hsa_circ_0106291	-4.19986	0.0142065
hsa_circ_0051435	-3.98949	0.0263246
hsa_circ_0058833	-4.21852	0.0134096
hsa_circ_0136471	-4.03049	0.0230187
hsa_circ_0079264	-6.67648	7.82343e-07
hsa_circ_0059712	-4.44191	0.00747632
hsa_circ_0007892	-4.12757	0.0173533
hsa_circ_0003984	-4.60175	0.00554076
hsa_circ_0128339	-4.89666	0.00298194
hsa_circ_0001461	-3.8933	0.0339903
hsa_circ_0022170	-4.37505	0.00906549
hsa_circ_0102318	-4.41862	0.00864345
hsa_circ_0041237	-3.95401	0.0288737
hsa_circ_0008496	-4.45852	0.00732586
hsa_circ_0007317	-4.61319	0.00510245
hsa_circ_0089309	-4.50391	0.00648737
hsa_circ_0069812	-3.7725	0.047778
hsa_circ_0086910	-5.1411	0.00195653
hsa_circ_0090750	-5.67902	0.000584081
hsa_circ_0065191	-5.05409	0.00227788
hsa_circ_0005468	-4.59913	0.00540393
hsa_circ_0049864	-1.02438	2.30238e-08
hsa_circ_0075720	-4.09703	0.019111
hsa_circ_0041094	-3.98635	0.0262445
hsa_circ_0057342	-6.39694	7.98589e-06
hsa_circ_0062200	-4.26405	0.0118255
hsa_circ_0079271	-7.46451	9.59739e-10
hsa_circ_0082130	-4.92908	0.00281377
hsa_circ_0066910	-4.16869	0.0158796
hsa_circ_0139678	-3.84416	0.0395588
hsa_circ_0084182	-5.62269	0.000708381
hsa_circ_0004078	-3.98318	0.0262779
hsa_circ_0113913	-5.44032	0.00112605
hsa_circ_0106587	-3.84275	0.0400471
hsa_circ_0098161	-4.27046	0.0120247
hsa_circ_0080163	-3.92027	0.0317623
hsa_circ_0084013	-4.11462	0.0196278
hsa_circ_0008004	-3.82485	0.0414123
hsa_circ_0062855	-4.27406	0.0115889
hsa_circ_0072935	-4.78934	0.0039078
hsa_circ_0081535	-4.15109	0.0162612
hsa_circ_0131362	-5.3002	0.00147492
hsa_circ_0086734	-4.2714	0.0117301
hsa_circ_0037495	-4.47772	0.00709706
hsa_circ_0080091	-5.14649	0.00199399
hsa_circ_0038680	-4.20376	0.0140494
hsa_circ_0091694	-4.64976	0.00501186
hsa_circ_0077412	-3.80258	0.0443778
hsa_circ_0078772	-4.83919	0.00329152
hsa_circ_0060061	-5.53143	0.000892778
hsa_circ_0059054	-4.15397	0.0161632
hsa_circ_0133604	-4.42691	0.00812277
hsa_circ_0107466	1.34964	3.48429e-08
hsa_circ_0083142	-4.48999	0.00674051
hsa_circ_0113414	-4.17938	0.0149957
hsa_circ_0067813	-3.99464	0.0255447
hsa_circ_0095783	-4.524	0.00626419
hsa_circ_0015036	-4.67823	0.00447691
hsa_circ_0024042	-4.01683	0.0243706
hsa_circ_0050900	-6.76158	3.10555e-07
hsa_circ_0046823	-5.66684	0.000646145
hsa_circ_0139846	-3.89335	0.0344724
hsa_circ_0136487	-3.89952	0.0342279
hsa_circ_0081170	-4.39514	0.00883045
hsa_circ_0112786	-4.78744	0.00370731
hsa_circ_0095380	-3.88232	0.0352717
hsa_circ_0012149	-5.5894	0.000804967
hsa_circ_0087225	-4.03233	0.022924
hsa_circ_0053137	-5.67973	0.000583121
hsa_circ_0113903	-4.09647	0.0192479
hsa_circ_0036181	-4.58299	0.00545565
hsa_circ_0058353	-3.92566	0.0310716
hsa_circ_0077032	-4.89526	0.002991
hsa_circ_0005844	-4.50922	0.00648995
hsa_circ_0016103	-3.80031	0.0445702
hsa_circ_0091943	-5.79306	0.000388234
hsa_circ_0134613	-4.86848	0.00333188
hsa_circ_0134065	-4.1018	0.0187315
hsa_circ_0014799	-4.68656	0.00437275
hsa_circ_0046301	-5.15082	0.00196953
hsa_circ_0046556	-4.66208	0.00472903
hsa_circ_0042225	-5.25969	0.00164628
hsa_circ_0065220	-4.98671	0.00254123
hsa_circ_0009035	-4.06177	0.0212015
hsa_circ_0066437	-5.5674	0.00081768
hsa_circ_0091912	-6.45832	4.79507e-06
hsa_circ_0068753	-4.28494	0.011307
hsa_circ_0048883	2.55171	1.06798e-05
hsa_circ_0004459	-4.35344	0.00943295
hsa_circ_0077697	-3.90015	0.0333611
hsa_circ_0020675	-3.894	0.0338888
hsa_circ_0003233	-4.18876	0.0154484
hsa_circ_0076221	-3.97606	0.0270495
hsa_circ_0057435	-4.63695	0.00500647
hsa_circ_0046043	1.31651	0.00587257
hsa_circ_0026199	-5.25475	0.00160946
hsa_circ_0008015	-5.48188	0.00103874
hsa_circ_0027154	-4.04279	0.0222039
hsa_circ_0002574	-4.35003	0.00942369
hsa_circ_0072206	-3.85463	0.0379315
hsa_circ_0043321	-4.53524	0.00610069
hsa_circ_0126594	-4.56727	0.00560663
hsa_circ_0013734	-4.76292	0.00380982
hsa_circ_0112027	-4.9815	0.00257341
hsa_circ_0045942	-4.88341	0.00304724
hsa_circ_0057179	-3.8098	0.0430749
hsa_circ_0036628	-3.87327	0.0373113
hsa_circ_0000758	-5.21277	0.00176422
hsa_circ_0044520	-1.92793	4.24332e-22
hsa_circ_0020537	-4.91229	0.00289767
hsa_circ_0104860	-4.72233	0.00408055
hsa_circ_0057874	-4.78644	0.00401953
hsa_circ_0113434	-3.81927	0.044148
hsa_circ_0049859	-4.55489	0.00577386
hsa_circ_0044513	-5.40688	0.00120169
hsa_circ_0021658	-5.73354	0.000485215
hsa_circ_0041949	-5.11419	0.00214105
hsa_circ_0037169	-4.37414	0.00884388
hsa_circ_0010504	-4.49264	0.006825
hsa_circ_0047063	-4.59406	0.00538055
hsa_circ_0059951	-4.71738	0.00416223
hsa_circ_0119805	-4.08108	0.0203683
hsa_circ_0004707	-4.24814	0.0123518
hsa_circ_0018648	-4.2158	0.0135937
hsa_circ_0055743	-5.35982	0.00131709
hsa_circ_0007604	-4.52215	0.00618148
hsa_circ_0131302	-4.07261	0.020293
hsa_circ_0108929	-4.139	0.0173386
hsa_circ_0131635	-5.56275	0.00082414
hsa_circ_0057395	-1.29097	2.29358e-05
hsa_circ_0003049	-4.57883	0.00547616
hsa_circ_0045768	-4.64103	0.00482379
hsa_circ_0109932	-4.59322	0.00542037
hsa_circ_0057171	-3.8525	0.038176
hsa_circ_0082769	-3.9284	0.0311114
hsa_circ_0008752	-3.87617	0.0356572
hsa_circ_0124661	-4.96122	0.00270714
hsa_circ_0106701	-4.44885	0.00741163
hsa_circ_0130174	-3.96901	0.0273805
hsa_circ_0061053	-3.89538	0.033779
hsa_circ_0104313	-4.29697	0.0110789
hsa_circ_0136009	-4.39416	0.00872369
hsa_circ_0080075	-5.0093	0.00247531
hsa_circ_0003827	-5.29861	0.00149791
hsa_circ_0045994	-3.8616	0.0379164
hsa_circ_0060042	-4.61931	0.00508228
hsa_circ_0068295	-4.26992	0.0120133
hsa_circ_0053969	-3.77693	0.047284
hsa_circ_0045501	-4.94928	0.00276861
hsa_circ_0070351	-4.94623	0.00288997
hsa_circ_0021435	-4.99186	0.00252981
hsa_circ_0063933	-3.80481	0.0438233
hsa_circ_0044545	-1.91981	1.46343e-10
hsa_circ_0110083	-4.66397	0.004563
hsa_circ_0037057	-5.4494	0.00108889
hsa_circ_0115402	-4.17484	0.0154229
hsa_circ_0082460	1.41401	1.3439e-24
hsa_circ_0092015	-6.70905	4.99471e-07
hsa_circ_0079266	-5.70041	0.00054435
hsa_circ_0074484	-4.34801	0.00945573
hsa_circ_0047624	-4.59684	0.00530511
hsa_circ_0110400	-5.96079	0.000182105
hsa_circ_0040265	-5.31439	0.00144138
hsa_circ_0078277	-4.81877	0.00343972
hsa_circ_0002862	1.0041	0.0150807
hsa_circ_0130957	-4.14811	0.0176279
hsa_circ_0034807	-3.80686	0.0436338
hsa_circ_0042402	-3.93973	0.0311361
hsa_circ_0124850	-4.61141	0.00514904
hsa_circ_0001330	-4.62381	0.00497929
hsa_circ_0065981	-3.78496	0.046486
hsa_circ_0137737	-4.43011	0.00796084
hsa_circ_0001673	-3.90094	0.0344896
hsa_circ_0048540	-4.34857	0.00952318
hsa_circ_0075698	-4.93159	0.00290435
hsa_circ_0064716	-5.02281	0.00241311
hsa_circ_0057569	-4.02429	0.0238672
hsa_circ_0110738	-4.29227	0.0111475
hsa_circ_0043498	-4.82681	0.0034074
hsa_circ_0022742	-4.50833	0.00650328
hsa_circ_0002661	-3.81061	0.0434143
hsa_circ_0005087	-4.43478	0.00798288
hsa_circ_0003517	-5.28364	0.00152499
hsa_circ_0087900	-4.24764	0.0125894
hsa_circ_0092273	-4.69685	0.00431506
hsa_circ_0007246	-3.9926	0.02703
hsa_circ_0101324	-4.15057	0.016367
hsa_circ_0015058	-5.38433	0.0012542
hsa_circ_0096868	-4.32496	0.01006
hsa_circ_0001292	-5.42881	0.00117663
hsa_circ_0015875	-4.33455	0.00989577
hsa_circ_0048477	-4.92412	0.00293124
hsa_circ_0012115	-4.08927	0.0200085
hsa_circ_0014436	1.06635	0.00381854
hsa_circ_0009700	-4.20593	0.0139411
hsa_circ_0044430	-3.81053	0.0430431
hsa_circ_0004510	-4.47284	0.00738911
hsa_circ_0044853	-4.77472	0.00368355
hsa_circ_0137448	-4.40884	0.00829275
hsa_circ_0094056	-3.75985	0.0497372
hsa_circ_0075294	-4.69449	0.00432381
hsa_circ_0072546	-3.81484	0.0425184
hsa_circ_0044514	-1.5047	1.92833e-09
hsa_circ_0108549	-4.4354	0.00759339
hsa_circ_0026701	-4.03964	0.022751
hsa_circ_0003705	-4.97775	0.00261431
hsa_circ_0025046	-4.99057	0.00253337
hsa_circ_0083419	-5.19743	0.00177782
hsa_circ_0057856	-4.05866	0.0215289
hsa_circ_0075018	-3.9826	0.026549
hsa_circ_0016968	-4.11062	0.0183679
hsa_circ_0037372	-4.36836	0.00918521
hsa_circ_0078270	-4.87978	0.00313552
hsa_circ_0027794	-1.75647	7.53387e-14
hsa_circ_0052220	-4.24598	0.0124944
hsa_circ_0042531	-5.59201	0.000759525
hsa_circ_0072451	3.03456	2.42062e-15
hsa_circ_0018380	-4.35104	0.00945781
hsa_circ_0120779	-6.31063	1.66997e-05
hsa_circ_0004948	-4.61737	0.00512916
hsa_circ_0087616	-3.96711	0.0279321
hsa_circ_0007752	-4.72263	0.00410401
hsa_circ_0050919	-1.21696	4.39575e-07
hsa_circ_0009136	1.03952	0.00237141
hsa_circ_0057259	-4.52161	0.00633628
hsa_circ_0048235	-4.72303	0.00409575
hsa_circ_0139427	-3.88922	0.0345767
hsa_circ_0017192	-4.65103	0.0047755
hsa_circ_0061577	-4.9264	0.00282093
hsa_circ_0005751	-5.09667	0.00217483
hsa_circ_0124052	-3.89875	0.0357206
hsa_circ_0041693	-4.5274	0.00615095
hsa_circ_0048759	-3.88853	0.0345621
hsa_circ_0010841	-4.17152	0.0154546
hsa_circ_0072150	-5.09764	0.00210907
hsa_circ_0117929	-4.85417	0.00322938
hsa_circ_0040469	-4.60187	0.00520824
hsa_circ_0084834	-3.81571	0.0431899
hsa_circ_0010718	-6.11343	7.14829e-05
hsa_circ_0096798	-4.53464	0.00643833
hsa_circ_0105743	-4.16139	0.0159462
hsa_circ_0007046	-5.4861	0.00103707
hsa_circ_0095629	-4.73785	0.00403482
hsa_circ_0074775	-4.24007	0.0127908
hsa_circ_0030543	-4.13565	0.0173229
hsa_circ_0018612	-3.90142	0.0334214
hsa_circ_0063306	1.03122	2.9301e-05
hsa_circ_0136119	-4.02174	0.0234779
hsa_circ_0018617	-3.94744	0.030171
hsa_circ_0027801	-4.26088	0.0119706
hsa_circ_0007673	-4.29792	0.0108544
hsa_circ_0034436	-1.38709	7.84192e-15
hsa_circ_0023771	-4.13168	0.0178937
hsa_circ_0110993	-4.338	0.00983945
hsa_circ_0049658	-4.11714	0.0181977
hsa_circ_0105279	-5.85854	0.000302223
hsa_circ_0079118	-4.93009	0.00281465
hsa_circ_0125244	-4.08031	0.0208123
hsa_circ_0117213	-5.22387	0.00172623
hsa_circ_0085664	-4.08878	0.0194104
hsa_circ_0043184	-4.8499	0.00333354
hsa_circ_0051701	-3.96121	0.0280444
hsa_circ_0059779	-4.94193	0.0027389
hsa_circ_0075606	-4.27722	0.0115361
hsa_circ_0066878	-3.86983	0.0372861
hsa_circ_0033212	-5.18145	0.0018469
hsa_circ_0134355	-4.30821	0.0105935
hsa_circ_0017868	-6.22854	3.2616e-05
hsa_circ_0015136	-3.92031	0.0320361
hsa_circ_0075356	-4.06474	0.0209428
hsa_circ_0060244	-3.78289	0.046508
hsa_circ_0095896	-5.55882	0.000832115
hsa_circ_0053991	-5.12104	0.00207516
hsa_circ_0022598	-4.85108	0.00321097
hsa_circ_0064157	-4.06121	0.0224261
hsa_circ_0016516	-3.96255	0.0284396
hsa_circ_0033596	-4.09583	0.0193476
hsa_circ_0010909	-4.72659	0.00406272
hsa_circ_0004763	-4.17207	0.0152973
hsa_circ_0057242	-5.44563	0.00109299
hsa_circ_0081305	-3.91231	0.032416
hsa_circ_0094708	-4.10351	0.0190807
hsa_circ_0059023	-4.97229	0.00260509
hsa_circ_0027958	-4.31948	0.0105439
hsa_circ_0025278	1.23301	0.00264057
hsa_circ_0077069	-5.07961	0.00219873
hsa_circ_0091854	-4.58387	0.00539085
hsa_circ_0078509	-4.45631	0.00734088
hsa_circ_0070003	-4.79332	0.00373257
hsa_circ_0138782	-4.10119	0.0188022
hsa_circ_0094522	-3.78502	0.0466243
hsa_circ_0070565	-4.10834	0.0186833
hsa_circ_0074638	-3.89462	0.0346148
hsa_circ_0038935	-5.13114	0.00202725
hsa_circ_0011427	-5.3315	0.00142026
hsa_circ_0028993	-3.96833	0.0279262
hsa_circ_0133364	-4.54014	0.00595266
hsa_circ_0090262	-4.51865	0.0062823
hsa_circ_0044826	-3.96514	0.0277603
hsa_circ_0018376	-5.23529	0.00166085
hsa_circ_0009735	-4.16534	0.0156406
hsa_circ_0062047	-4.72128	0.00413827
hsa_circ_0137797	-4.68627	0.00441002
hsa_circ_0064988	-3.83906	0.0400818
hsa_circ_0019013	-4.72539	0.00425581
hsa_circ_0011117	-3.88311	0.0351092
hsa_circ_0088201	2.19525	2.45202e-16
hsa_circ_0039164	-3.85613	0.0385659
hsa_circ_0081239	-3.84488	0.0396956
hsa_circ_0014199	-3.77314	0.0495769
hsa_circ_0123063	-4.10182	0.0189946
hsa_circ_0068803	-3.82278	0.0416815
hsa_circ_0085821	1.14713	3.15767e-06
hsa_circ_0059520	-3.87827	0.0355289
hsa_circ_0046535	-4.52048	0.00640571
hsa_circ_0090770	-4.5052	0.0066084
hsa_circ_0110438	-5.15377	0.00193284
hsa_circ_0083216	-4.755	0.00385476
hsa_circ_0003279	-3.79455	0.0448819
hsa_circ_0095904	-5.85008	0.000307935
hsa_circ_0011037	-5.11665	0.00206178
hsa_circ_0069436	-4.45353	0.00747429
hsa_circ_0123211	-4.50082	0.00656758
hsa_circ_0058434	-4.88513	0.00302373
hsa_circ_0113272	-5.11152	0.00213715
hsa_circ_0006351	-4.36536	0.00909219
hsa_circ_0126564	-4.85701	0.00322722
hsa_circ_0093788	-5.06538	0.00225418
hsa_circ_0024718	-4.7754	0.00378722
hsa_circ_0065699	-5.2232	0.00170532
hsa_circ_0110047	-4.17488	0.0151471
hsa_circ_0062812	-4.2907	0.0112852
hsa_circ_0090371	-5.98654	0.000158172
hsa_circ_0037839	-4.32496	0.01006
hsa_circ_0119651	-4.34497	0.00988655
hsa_circ_0123981	-5.1969	0.00182591
hsa_circ_0079855	-5.35816	0.00133227
hsa_circ_0041084	-5.61683	0.000716231
hsa_circ_0134730	-4.56952	0.00569384
hsa_circ_0034482	-1.58275	7.34241e-08
hsa_circ_0029296	-3.93825	0.0316452
hsa_circ_0010784	-3.86923	0.0364148
hsa_circ_0136618	-4.38005	0.00895099
hsa_circ_0081720	-4.45253	0.00751859
hsa_circ_0121110	-4.08571	0.0201322
hsa_circ_0129064	-5.68407	0.000590604
hsa_circ_0115413	-4.10945	0.0183238
hsa_circ_0076457	-4.66766	0.00467802
hsa_circ_0070202	-5.57933	0.000787065
hsa_circ_0007688	-4.98011	0.00261237
hsa_circ_0008212	1.22735	0.00920573
hsa_circ_0089424	-4.44009	0.00752175
hsa_circ_0011879	-4.58692	0.00548019
hsa_circ_0007845	-5.81128	0.000359764
hsa_circ_0069461	-4.17816	0.0153494
hsa_circ_0120433	-3.99923	0.0272062
hsa_circ_0127460	-4.6627	0.00474104
hsa_circ_0002162	-4.08219	0.0198799
hsa_circ_0061329	-4.50803	0.00644318
hsa_circ_0035547	-1.49115	0.0031639
hsa_circ_0035872	-4.52905	0.00637274
hsa_circ_0135870	-3.86715	0.0366908
hsa_circ_0089429	-4.85113	0.00337376
hsa_circ_0058114	-5.21971	0.00172535
hsa_circ_0000116	-5.39311	0.00126254
hsa_circ_0088494	-5.27486	0.00157811
hsa_circ_0030145	2.53001	1.72429e-09
hsa_circ_0042743	-4.70071	0.00426127
hsa_circ_0004053	-4.82635	0.00335166
hsa_circ_0127952	-5.64619	0.000660713
hsa_circ_0078652	-3.91442	0.0327787
hsa_circ_0061892	-4.66112	0.00468602
hsa_circ_0041195	-6.62548	1.05133e-06
hsa_circ_0036321	-5.62372	0.000696705
hsa_circ_0135935	-4.63235	0.00505387
hsa_circ_0068329	-3.97485	0.0269189
hsa_circ_0049330	-4.02665	0.0235879
hsa_circ_0126292	-5.40799	0.00118897
hsa_circ_0010450	-4.31229	0.0103949
hsa_circ_0022601	-4.81303	0.00344386
hsa_circ_0031032	-5.63605	0.000673557
hsa_circ_0008414	-4.03661	0.0225672
hsa_circ_0064717	-4.62679	0.00495237
hsa_circ_0008473	-5.05141	0.00227818
hsa_circ_0046121	-4.30201	0.0107055
hsa_circ_0037254	-4.29072	0.0111395
hsa_circ_0008057	-4.76773	0.00377697
hsa_circ_0090733	-4.51062	0.00642467
hsa_circ_0094727	-4.47788	0.00694178
hsa_circ_0105325	-4.55792	0.00576745
hsa_circ_0116261	-3.87807	0.0379629
hsa_circ_0126970	-4.19886	0.0144493
hsa_circ_0039261	-4.65459	0.00486561
hsa_circ_0112868	-3.89197	0.0343079
hsa_circ_0097829	-4.15963	0.0159741
hsa_circ_0054244	-3.90697	0.0330705
hsa_circ_0008296	-4.49416	0.00663713
hsa_circ_0070263	-4.13965	0.0168039
hsa_circ_0004139	-5.39053	0.00124617
hsa_circ_0044436	-4.81805	0.0034693
hsa_circ_0080147	-4.52172	0.00622023
hsa_circ_0099007	-4.20645	0.0140427
hsa_circ_0081745	-5.47508	0.00110644
hsa_circ_0008949	-5.78462	0.000406727
hsa_circ_0063135	-3.98063	0.0270271
hsa_circ_0004162	-4.18441	0.0148993
hsa_circ_0001801	-3.9244	0.0312591
hsa_circ_0068501	-4.10951	0.0187497
hsa_circ_0044557	-1.68685	7.31088e-18
hsa_circ_0061367	-3.76276	0.0492285
hsa_circ_0022279	-3.91567	0.0319011
hsa_circ_0102470	-4.03043	0.0230801
hsa_circ_0010701	-3.87267	0.0365233
hsa_circ_0045259	-5.39846	0.00122337
hsa_circ_0068746	-4.36969	0.00911202
hsa_circ_0059028	-4.43347	0.00782475
hsa_circ_0100000	-3.84485	0.0391892
hsa_circ_0030747	-4.2751	0.0117741
hsa_circ_0034885	-4.22173	0.0134572
hsa_circ_0026837	-3.84613	0.0391622
hsa_circ_0053208	-4.66479	0.00459241
hsa_circ_0050482	-3.92699	0.030877
hsa_circ_0086889	-4.8155	0.00346281
hsa_circ_0043923	-3.8884	0.0355415
hsa_circ_0013979	-4.32638	0.0106826
hsa_circ_0138278	-4.44142	0.00750778
hsa_circ_0104004	-4.28604	0.0111692
hsa_circ_0004786	-3.97612	0.0280693
hsa_circ_0076347	-4.4312	0.0077591
hsa_circ_0004250	3.21288	0.0116503
hsa_circ_0006717	-5.15115	0.00192406
hsa_circ_0007739	-5.84997	0.000307485
hsa_circ_0067245	-4.07318	0.0204778
hsa_circ_0127088	-5.88243	0.00027236
hsa_circ_0050997	-5.51773	0.00093864
hsa_circ_0041807	-4.92166	0.00283472
hsa_circ_0018023	-5.3808	0.00128685
hsa_circ_0038505	-4.16806	0.015914
hsa_circ_0044960	-4.69913	0.00426979
hsa_circ_0008970	-5.13107	0.0021313
hsa_circ_0012631	-4.87453	0.00313999
hsa_circ_0060416	1.01328	0.00867531
hsa_circ_0048337	-3.96068	0.0287059
hsa_circ_0048084	-4.75718	0.00388552
hsa_circ_0085146	-4.00598	0.0251617
hsa_circ_0097961	-3.99399	0.0256102
hsa_circ_0102784	-5.34446	0.00141352
hsa_circ_0073793	-4.71125	0.00423793
hsa_circ_0034522	-1.51051	1.41152e-07
hsa_circ_0023538	-4.22557	0.0132613
hsa_circ_0007551	-4.72833	0.00410616
hsa_circ_0063161	-5.7859	0.000403965
hsa_circ_0136086	-4.90751	0.00310129
hsa_circ_0063432	-4.60106	0.0052495
hsa_circ_0104220	-4.1229	0.0175676
hsa_circ_0110813	-3.98961	0.0259341
hsa_circ_0032101	-5.07636	0.00221168
hsa_circ_0002646	-5.75217	0.000468366
hsa_circ_0005339	-5.02963	0.00238953
hsa_circ_0005471	-4.6328	0.00490693
hsa_circ_0129063	-4.78108	0.0036859
hsa_circ_0029544	-4.13395	0.0171249
hsa_circ_0124975	-3.88171	0.0351666
hsa_circ_0036448	-4.65799	0.00465451
hsa_circ_0077467	-5.04989	0.0023203
hsa_circ_0010640	-4.78793	0.00364088
hsa_circ_0121315	-4.04149	0.0225781
hsa_circ_0050673	-4.81453	0.00349087
hsa_circ_0136470	-3.98585	0.0267067
hsa_circ_0115454	-4.78383	0.00366978
hsa_circ_0068024	-3.86167	0.0374756
hsa_circ_0026601	-5.13438	0.00199096
hsa_circ_0074413	-4.12935	0.0178186
hsa_circ_0079995	-5.62251	0.000717508
hsa_circ_0002908	-4.03969	0.0225028
hsa_circ_0054993	-4.35392	0.00947948
hsa_circ_0006710	-4.41549	0.00816761
hsa_circ_0038455	-4.03473	0.0229604
hsa_circ_0057284	-4.1748	0.0155016
hsa_circ_0006628	-4.71976	0.00421096
hsa_circ_0101561	-5.4008	0.00120497
hsa_circ_0135345	-4.15675	0.0162288
hsa_circ_0010202	-3.82194	0.0422528
hsa_circ_0111870	-4.28186	0.011274
hsa_circ_0002589	-4.88131	0.00304774
hsa_circ_0003487	-5.17948	0.00186304
hsa_circ_0025244	-4.4055	0.00831337
hsa_circ_0139887	-4.58302	0.00540776
hsa_circ_0127955	-4.09816	0.0201966
hsa_circ_0105682	-4.59778	0.0053314
hsa_circ_0001738	-4.70121	0.0044009
hsa_circ_0009702	-4.50213	0.00650915
hsa_circ_0018575	-4.31179	0.0104787
hsa_circ_0095630	-4.05511	0.0216348
hsa_circ_0000716	-3.77379	0.0499806
hsa_circ_0010686	-4.13561	0.0170215
hsa_circ_0091634	-3.9488	0.0291336
hsa_circ_0019186	-4.4013	0.00828677
hsa_circ_0052482	-4.60683	0.00521217
hsa_circ_0083618	2.81399	2.23982e-10
hsa_circ_0031447	-4.95113	0.00269518
hsa_circ_0032450	-4.37326	0.00918282
hsa_circ_0071409	-5.38916	0.00123904
hsa_circ_0090744	-4.66083	0.00461827
hsa_circ_0043545	-5.2376	0.00167575
hsa_circ_0017108	-4.05802	0.0215141
hsa_circ_0057430	-5.13733	0.00197941
hsa_circ_0067228	-4.5079	0.00652529
hsa_circ_0005002	-4.48234	0.00679484
hsa_circ_0092043	-5.23978	0.00167946
hsa_circ_0015253	-4.16303	0.0159206
hsa_circ_0035391	-4.73564	0.00398481
hsa_circ_0039697	-3.81555	0.0428085
hsa_circ_0000334	-4.43155	0.0078138
hsa_circ_0089450	-4.70639	0.00427809
hsa_circ_0102926	-5.26778	0.00156667
hsa_circ_0007788	-5.19448	0.00180605
hsa_circ_0107994	-4.84434	0.00333029
hsa_circ_0017701	-4.13106	0.0173137
hsa_circ_0065463	-6.25089	2.61257e-05
hsa_circ_0058818	-4.11018	0.0191471
hsa_circ_0023067	-3.83566	0.0415763
hsa_circ_0101254	-3.97025	0.0286693
hsa_circ_0075764	-4.53921	0.00600781
hsa_circ_0002250	-5.54242	0.000874566
hsa_circ_0091884	-5.66243	0.000615478
hsa_circ_0015256	-4.30255	0.0107963
hsa_circ_0021044	-5.57237	0.000832849
hsa_circ_0056462	-4.3016	0.0111993
hsa_circ_0060203	-4.6559	0.00467928
hsa_circ_0140142	-4.41019	0.00866668
hsa_circ_0098950	-4.57661	0.00551489
hsa_circ_0001948	-4.16024	0.0158702
hsa_circ_0027998	-4.99205	0.00254353
hsa_circ_0058177	-3.85687	0.0387414
hsa_circ_0056362	-4.09353	0.0191001
hsa_circ_0085501	-4.51253	0.0064929
hsa_circ_0007540	-4.33849	0.00983644
hsa_circ_0086480	-1.09194	2.09256e-08
hsa_circ_0005475	-5.04432	0.00246423
hsa_circ_0105072	-4.79679	0.00355173
hsa_circ_0003389	-2.45548	3.87846e-17
hsa_circ_0100374	-3.9813	0.0266283
hsa_circ_0056874	-4.17427	0.0156166
hsa_circ_0029321	-5.01703	0.00254648
hsa_circ_0075170	-4.37703	0.00895927
hsa_circ_0007150	-4.91795	0.00286695
hsa_circ_0067539	-4.62691	0.00517725
hsa_circ_0086858	-3.8263	0.0412709
hsa_circ_0056406	-5.36836	0.00132976
hsa_circ_0084335	-4.09119	0.019577
hsa_circ_0016018	-4.44277	0.00762323
hsa_circ_0029554	-4.68058	0.0045054
hsa_circ_0080131	-4.62802	0.00495066
hsa_circ_0007586	-5.65782	0.000628762
hsa_circ_0126951	-5.49188	0.0010085
hsa_circ_0097447	3.26983	2.78506e-31
hsa_circ_0003173	-1.8013	4.23114e-15
hsa_circ_0002967	-5.28745	0.00152049
hsa_circ_0024541	-4.72438	0.00415294
hsa_circ_0060382	-4.25353	0.0125083
hsa_circ_0045299	-5.35266	0.00134274
hsa_circ_0112921	-5.95469	0.000192903
hsa_circ_0081564	1.96733	1.95071e-69
hsa_circ_0064870	1.20973	0.0183248
hsa_circ_0002881	-3.85461	0.0379734
hsa_circ_0071894	-3.95278	0.0287067
hsa_circ_0020010	1.50677	0.0014664
hsa_circ_0048467	-3.88589	0.035352
hsa_circ_0087127	-4.69129	0.00443136
hsa_circ_0000358	-3.96835	0.0274967
hsa_circ_0101559	-5.23735	0.00166028
hsa_circ_0100643	-4.72965	0.00415293
hsa_circ_0003090	2.01534	0.000317333
hsa_circ_0116841	-5.06496	0.00230461
hsa_circ_0084988	-4.01921	0.0238806
hsa_circ_0010623	-3.90425	0.0332052
hsa_circ_0001967	-3.86364	0.0371607
hsa_circ_0025705	-4.15007	0.0171915
hsa_circ_0050461	-5.07725	0.00224214
hsa_circ_0007482	-4.99315	0.00252746
hsa_circ_0093903	-4.23793	0.0132761
hsa_circ_0047390	-4.4198	0.00806657
hsa_circ_0009350	-4.20316	0.0145255
hsa_circ_0081928	-4.60858	0.00511493
hsa_circ_0017271	-4.0828	0.0202074
hsa_circ_0074602	-6.38069	9.5091e-06
hsa_circ_0046808	-5.09617	0.00213915
hsa_circ_0095161	-5.56903	0.000816772
hsa_circ_0007948	-6.35549	1.12155e-05
hsa_circ_0063187	-4.58412	0.00566784
hsa_circ_0065341	-3.83853	0.0409409
hsa_circ_0008286	-5.53659	0.000932462
hsa_circ_0084609	-4.06772	0.021082
hsa_circ_0129447	-4.78265	0.00379937
hsa_circ_0072902	-3.8127	0.042702
hsa_circ_0106261	-4.82175	0.00339904
hsa_circ_0017675	-4.52956	0.00622837
hsa_circ_0056757	-4.2845	0.0112428
hsa_circ_0084047	-4.35794	0.00930651
hsa_circ_0095749	-5.61691	0.000713472
hsa_circ_0001212	-3.78946	0.046524
hsa_circ_0028892	-4.49723	0.00656037
hsa_circ_0108091	-4.495	0.00660228
hsa_circ_0004254	2.00125	7.51105e-05
hsa_circ_0066802	-4.99734	0.0025256
hsa_circ_0091950	-6.22298	3.22846e-05
hsa_circ_0088816	-4.14143	0.0170619
hsa_circ_0084051	-5.18658	0.00181748
hsa_circ_0009375	-4.15681	0.0159458
hsa_circ_0135621	-4.79332	0.00373257
hsa_circ_0000925	-4.09119	0.019577
hsa_circ_0007196	-5.14374	0.00195648
hsa_circ_0020953	-4.20973	0.0139394
hsa_circ_0003066	-4.16869	0.0155194
hsa_circ_0049267	-4.06896	0.0205454
hsa_circ_0002156	-3.83129	0.0405747
hsa_circ_0057454	-4.23853	0.0126949
hsa_circ_0087547	-4.39931	0.00831634
hsa_circ_0118661	-3.87477	0.0359022
hsa_circ_0060894	-5.44244	0.00110645
hsa_circ_0059583	-4.55354	0.00587973
hsa_circ_0004983	-1.85605	1.25749e-24
hsa_circ_0128267	-4.44337	0.00749792
hsa_circ_0023776	-4.5686	0.00590665
hsa_circ_0094050	-4.31734	0.010267
hsa_circ_0068842	-4.09298	0.0197975
hsa_circ_0138436	-4.66237	0.00459208
hsa_circ_0126956	-4.00484	0.025025
hsa_circ_0079775	-4.38146	0.00869665
hsa_circ_0046824	-5.32866	0.00155114
hsa_circ_0005587	-4.41317	0.00803035
hsa_circ_0049049	-4.05142	0.0217156
hsa_circ_0082434	-4.25722	0.0121275
hsa_circ_0010744	-4.29683	0.0109787
hsa_circ_0004169	-5.13107	0.0021313
hsa_circ_0057132	-4.06719	0.0208442
hsa_circ_0118283	-4.49723	0.00656037
hsa_circ_0043749	-4.07014	0.0208372
hsa_circ_0045289	-3.88491	0.037398
hsa_circ_0081273	-3.89197	0.0343079
hsa_circ_0020031	-5.15896	0.00193034
hsa_circ_0076505	-3.82278	0.0416815
hsa_circ_0066677	-4.05931	0.0210849
hsa_circ_0068629	-5.73034	0.000489754
hsa_circ_0093916	-4.33453	0.00979502
hsa_circ_0089236	-3.97568	0.029067
hsa_circ_0020188	-4.02487	0.0232731
hsa_circ_0038748	-4.50484	0.00673737
hsa_circ_0010999	-3.91893	0.031844
hsa_circ_0007597	-3.91764	0.033247
hsa_circ_0119882	-4.31373	0.0111334
hsa_circ_0038619	-3.82283	0.0418996
hsa_circ_0062757	-5.58076	0.000788136
hsa_circ_0072967	-4.34753	0.00947424
hsa_circ_0068824	-4.11529	0.0180528
hsa_circ_0014893	-4.16242	0.0159328
hsa_circ_0018423	-4.30779	0.0111746
hsa_circ_0106860	-5.37119	0.00128546
hsa_circ_0064037	-4.87408	0.00339755
hsa_circ_0025039	-4.57406	0.00557328
hsa_circ_0062994	2.37106	3.48805e-05
hsa_circ_0108163	-3.97224	0.027311
hsa_circ_0079325	-5.22347	0.00179038
hsa_circ_0011882	-4.91669	0.00286331
hsa_circ_0131303	-4.00292	0.0248745
hsa_circ_0076345	-3.82558	0.0413196
hsa_circ_0038971	-4.02361	0.0233606
hsa_circ_0008081	-1.17482	0.000177042
hsa_circ_0134507	-4.53707	0.00597981
hsa_circ_0074658	-5.41636	0.00118056
hsa_circ_0115187	-4.70493	0.00423228
hsa_circ_0033370	-4.19101	0.0148515
hsa_circ_0053953	-1.18465	6.83839e-09
hsa_circ_0005944	-3.81256	0.0438007
hsa_circ_0041393	-3.9592	0.0288033
hsa_circ_0016083	-3.98067	0.0266287
hsa_circ_0018114	-4.00917	0.0246192
hsa_circ_0019649	-4.01295	0.0242137
hsa_circ_0072148	-6.00073	0.000145732
hsa_circ_0034493	-5.89608	0.000247483
hsa_circ_0074831	-5.17406	0.00185492
hsa_circ_0006292	-3.96971	0.027757
hsa_circ_0046516	-4.57619	0.00551401
hsa_circ_0057949	-4.12301	0.0183169
hsa_circ_0042885	-3.8776	0.0358985
hsa_circ_0099444	-4.40839	0.008188
hsa_circ_0062305	-4.07981	0.0201051
hsa_circ_0043300	-4.4573	0.00732294
hsa_circ_0135341	-5.20513	0.00175256
hsa_circ_0131368	-3.83348	0.0406489
hsa_circ_0073112	-3.79793	0.0479502
hsa_circ_0066618	2.1884	3.50313e-05
hsa_circ_0136852	-4.36732	0.00898478
hsa_circ_0027531	-5.59606	0.000750662
hsa_circ_0034518	-1.6392	3.001e-07
hsa_circ_0049956	-3.96767	0.0281604
hsa_circ_0004096	-4.08869	0.019868
hsa_circ_0005543	1.5953	0.0032793
hsa_circ_0058874	-4.00792	0.025015
hsa_circ_0073156	-4.1391	0.0168468
hsa_circ_0010566	-4.83907	0.00328887
hsa_circ_0014750	-3.94562	0.029571
hsa_circ_0032195	-5.89504	0.000248516
hsa_circ_0002590	-4.92516	0.00289946
hsa_circ_0080641	-3.9176	0.032015
hsa_circ_0066890	-3.79959	0.0447389
hsa_circ_0109237	-3.92092	0.0320005
hsa_circ_0122892	-4.28702	0.011198
hsa_circ_0138661	-3.83908	0.0406001
hsa_circ_0105223	-4.31736	0.0103481
hsa_circ_0087494	-4.15459	0.0162528
hsa_circ_0005297	-4.16528	0.0156353
hsa_circ_0135805	-4.01549	0.0241782
hsa_circ_0101557	-4.29122	0.0111122
hsa_circ_0103320	-4.6052	0.00526254
hsa_circ_0002096	-3.95989	0.0282183
hsa_circ_0034432	-1.49744	1.85994e-15
hsa_circ_0124128	-4.69163	0.00434149
hsa_circ_0023789	-3.90894	0.0331846
hsa_circ_0008769	-3.84618	0.0392822
hsa_circ_0065980	-4.16127	0.0161736
hsa_circ_0063851	-4.7893	0.00367437
hsa_circ_0091891	-6.12007	6.80813e-05
hsa_circ_0049898	-4.48409	0.00688629
hsa_circ_0022972	-4.39832	0.00845498
hsa_circ_0034588	-4.33765	0.0100545
hsa_circ_0012618	-4.77791	0.00383173
hsa_circ_0119930	1.75823	8.75736e-20
hsa_circ_0002050	-5.60433	0.000740069
hsa_circ_0046978	-4.48375	0.00690606
hsa_circ_0075591	-5.12185	0.00205966
hsa_circ_0010752	-3.93427	0.030807
hsa_circ_0048476	-4.71039	0.00416253
hsa_circ_0000958	-4.82939	0.0034201
hsa_circ_0070734	-5.69124	0.000563627
hsa_circ_0008908	-3.85323	0.0382252
hsa_circ_0083176	-4.92414	0.00291227
hsa_circ_0125195	-4.36774	0.00909102
hsa_circ_0095844	-4.83342	0.00333499
hsa_circ_0019521	-6.0935	8.16556e-05
hsa_circ_0084249	-4.28882	0.0132195
hsa_circ_0083488	-4.33862	0.00988055
hsa_circ_0139761	-4.17482	0.0153565
hsa_circ_0000081	-4.7769	0.00377407
hsa_circ_0042231	-5.4417	0.00112433
hsa_circ_0007135	-5.20372	0.0017722
hsa_circ_0109320	-4.79467	0.0035961
hsa_circ_0003728	-4.53349	0.00613661
hsa_circ_0106130	-5.08079	0.0021834
hsa_circ_0022689	-5.12114	0.00207983
hsa_circ_0004789	1.16387	0.0151437
hsa_circ_0079654	-4.49218	0.0068633
hsa_circ_0122682	-4.38782	0.00858855
hsa_circ_0041180	-5.36782	0.0012935
hsa_circ_0098926	-3.90142	0.0334214
hsa_circ_0004315	-3.89652	0.035754
hsa_circ_0002047	-5.89271	0.000251785
hsa_circ_0059545	-4.07267	0.0205768
hsa_circ_0113310	-4.00601	0.0257373
hsa_circ_0046839	-4.57923	0.00555561
hsa_circ_0109642	-4.70314	0.00434055
hsa_circ_0024490	-6.07091	9.46492e-05
hsa_circ_0063105	-5.09724	0.0021413
hsa_circ_0124332	-3.98832	0.0258906
hsa_circ_0068276	-4.64994	0.00484887
hsa_circ_0131046	-3.77985	0.0485946
hsa_circ_0088484	-4.81247	0.00362027
hsa_circ_0090116	-3.88795	0.0351056
hsa_circ_0077207	-4.34511	0.00977474
hsa_circ_0063760	-4.37074	0.00895039
hsa_circ_0003183	-5.23788	0.00167129
hsa_circ_0128206	-4.08113	0.0206243
hsa_circ_0092501	-4.26565	0.0118537
hsa_circ_0031102	-4.82259	0.00350184
hsa_circ_0048760	-3.88304	0.0361977
hsa_circ_0051108	-4.82346	0.00336892
hsa_circ_0129523	-4.23637	0.0127579
hsa_circ_0049073	-5.31844	0.00154389
hsa_circ_0043302	-3.91096	0.0328197
hsa_circ_0085849	-5.27206	0.00156854
hsa_circ_0025243	-4.73087	0.00411269
hsa_circ_0048340	-5.14482	0.00203984
hsa_circ_0112545	-4.7943	0.0035942
hsa_circ_0007548	-3.90695	0.0329231
hsa_circ_0049066	-4.41987	0.00799646
hsa_circ_0070722	-5.44938	0.00111025
hsa_circ_0061555	-4.25358	0.0126936
hsa_circ_0055441	-4.77519	0.00375318
hsa_circ_0007156	-4.12056	0.0176969
hsa_circ_0073804	-6.47519	4.03486e-06
hsa_circ_0034536	-1.4344	1.53246e-08
hsa_circ_0136218	-4.20376	0.0140494
hsa_circ_0122127	-4.11653	0.0179672
hsa_circ_0091944	-6.05018	0.00010687
hsa_circ_0136644	-4.34841	0.00998087
hsa_circ_0006591	-4.22877	0.0132574
hsa_circ_0068928	-4.87494	0.00322052
hsa_circ_0063375	-5.67109	0.000605116
hsa_circ_0086670	-4.00992	0.0253481
hsa_circ_0077492	-4.43406	0.00775798
hsa_circ_0007476	-4.7342	0.00398274
hsa_circ_0101969	-3.85945	0.0377919
hsa_circ_0070016	-4.00868	0.025073
hsa_circ_0003796	-3.89949	0.0335901
hsa_circ_0004823	-4.00546	0.0247042
hsa_circ_0107069	1.21858	0.00308776
hsa_circ_0036099	-5.93768	0.000205109
hsa_circ_0130854	-4.39259	0.00843862
hsa_circ_0002431	-4.47517	0.0070876
hsa_circ_0022376	1.17078	0.00473326
hsa_circ_0095152	-4.89009	0.00308029
hsa_circ_0041501	-4.84192	0.00327374
hsa_circ_0106614	-3.89058	0.0342839
hsa_circ_0056048	-4.07132	0.0208852
hsa_circ_0017607	2.14826	0.000842577
hsa_circ_0066174	-4.03661	0.0225672
hsa_circ_0027067	-6.49195	3.52643e-06
hsa_circ_0067233	-4.10768	0.019355
hsa_circ_0100681	-4.27455	0.0115448
hsa_circ_0055882	-4.06294	0.0209927
hsa_circ_0099191	-3.86998	0.0377594
hsa_circ_0036645	-4.78217	0.00367101
hsa_circ_0100368	-3.98005	0.026785
hsa_circ_0034477	-1.4268	1.71763e-10
hsa_circ_0080747	-5.1864	0.00182103
hsa_circ_0134776	-3.90288	0.033176
hsa_circ_0034803	-4.00598	0.0251617
hsa_circ_0109611	-6.21696	3.37394e-05
hsa_circ_0043496	-3.9715	0.028039
hsa_circ_0109188	-3.84275	0.0400471
hsa_circ_0106429	-5.10803	0.00214294
hsa_circ_0024351	-4.74537	0.00426611
hsa_circ_0125856	-4.77292	0.00382006
hsa_circ_0078021	-4.0787	0.0205326
hsa_circ_0001615	-4.46324	0.00711919
hsa_circ_0028899	-4.52702	0.00612176
hsa_circ_0118155	-4.52047	0.00630245
hsa_circ_0090781	-3.81562	0.042904
hsa_circ_0027243	-4.02478	0.023738
hsa_circ_0033431	-4.00363	0.0252375
hsa_circ_0079492	-3.94554	0.029355
hsa_circ_0091695	-4.53886	0.00603285
hsa_circ_0034408	-4.34005	0.00966164
hsa_circ_0003995	-4.39897	0.00859979
hsa_circ_0006263	-4.42841	0.00784885
hsa_circ_0039359	-4.6019	0.00527456
hsa_circ_0089117	-3.97997	0.0267213
hsa_circ_0110829	-4.19486	0.0145854
hsa_circ_0100737	-4.32541	0.0101612
hsa_circ_0126187	-3.87344	0.0366086
hsa_circ_0027170	-4.82127	0.0034218
hsa_circ_0120168	-4.61648	0.00513843
hsa_circ_0040021	-3.79615	0.0456722
hsa_circ_0007094	-3.78359	0.0468756
hsa_circ_0020481	-5.02249	0.00241191
hsa_circ_0087684	-4.7292	0.00401434
hsa_circ_0037654	-5.28507	0.00152252
hsa_circ_0007840	-5.16274	0.00189437
hsa_circ_0074733	-4.05197	0.0215595
hsa_circ_0084415	-5.53954	0.000874101
hsa_circ_0008583	-5.27534	0.00161552
hsa_circ_0009927	-3.96448	0.0277605
hsa_circ_0033165	-4.57277	0.00558814
hsa_circ_0047263	-3.94097	0.0297481
hsa_circ_0096348	-4.44937	0.0073273
hsa_circ_0023334	-3.79238	0.0453434
hsa_circ_0073983	-4.65646	0.0047652
hsa_circ_0056199	-4.55401	0.00579357
hsa_circ_0082444	-4.51725	0.0062802
hsa_circ_0024756	-5.01574	0.00248179
hsa_circ_0034514	-1.89389	0.047645
hsa_circ_0040445	-5.21325	0.00181649
hsa_circ_0082356	-4.18265	0.0161107
hsa_circ_0091843	-4.90153	0.0030047
hsa_circ_0051216	1.40297	6.5852e-10
hsa_circ_0112441	-4.92869	0.00302549
hsa_circ_0019200	-4.72109	0.00412005
hsa_circ_0105465	-3.78344	0.0483798
hsa_circ_0110808	-3.9355	0.0322067
hsa_circ_0014804	-4.41985	0.00788852
hsa_circ_0059176	-3.9488	0.0291336
hsa_circ_0075232	-3.88647	0.0348722
hsa_circ_0118819	-3.98769	0.0261457
hsa_circ_0128458	-5.04862	0.00228705
hsa_circ_0059298	-4.66326	0.0046136
hsa_circ_0015026	-4.97617	0.00267394
hsa_circ_0004519	-4.05436	0.0223986
hsa_circ_0136617	-3.80254	0.0449803
hsa_circ_0083941	-4.93819	0.00295406
hsa_circ_0016423	-4.1517	0.016563
hsa_circ_0029720	-4.68743	0.0044913
hsa_circ_0075493	-5.288	0.00151583
hsa_circ_0015051	-4.11009	0.0189164
hsa_circ_0002784	-3.98834	0.0262219
hsa_circ_0097630	-4.93401	0.00277645
hsa_circ_0063433	-5.46784	0.00104949
hsa_circ_0004905	-4.54313	0.00591976
hsa_circ_0092006	-7.47279	9.08312e-10
hsa_circ_0095469	-3.91689	0.0323777
hsa_circ_0021686	-4.78616	0.00360706
hsa_circ_0039398	-4.97835	0.00261607
hsa_circ_0073930	-4.93348	0.00292772
hsa_circ_0070221	-4.0459	0.0219551
hsa_circ_0129504	-3.77382	0.0487721
hsa_circ_0057244	-4.2158	0.0135937
hsa_circ_0044551	-6.20226	3.7749e-05
hsa_circ_0104673	-4.67621	0.00452759
hsa_circ_0012299	-4.51457	0.00638536
hsa_circ_0020767	-4.79652	0.00360508
hsa_circ_0007099	-4.84158	0.00327311
hsa_circ_0051761	-3.97556	0.0284223
hsa_circ_0054122	-4.21301	0.0138229
hsa_circ_0079075	-5.49904	0.000968728
hsa_circ_0000130	-3.7995	0.0467966
hsa_circ_0111008	-4.02669	0.0235334
hsa_circ_0021635	-3.84684	0.0389572
hsa_circ_0041630	-1.39304	6.25882e-10
hsa_circ_0113150	-4.53346	0.00624677
hsa_circ_0078784	-6.09886	7.89751e-05
hsa_circ_0069890	-4.84595	0.00328997
hsa_circ_0040398	-4.91658	0.00304959
hsa_circ_0045460	-3.81642	0.0431776
hsa_circ_0079287	-4.68449	0.00446761
hsa_circ_0128670	-4.60902	0.0051495
hsa_circ_0027069	-3.94628	0.0296056
hsa_circ_0058497	-4.30048	0.0108674
hsa_circ_0117088	-3.95206	0.0294588
hsa_circ_0056865	-4.06337	0.0226693
hsa_circ_0116423	-4.32338	0.0102694
hsa_circ_0010703	-3.85318	0.038343
hsa_circ_0068703	-4.37808	0.00880575
hsa_circ_0053949	-4.44465	0.00758736
hsa_circ_0120346	-4.55182	0.00591404
hsa_circ_0090646	-4.60484	0.00522014
hsa_circ_0074514	-4.3599	0.00917873
hsa_circ_0083263	-5.56744	0.000820191
hsa_circ_0046419	-4.11015	0.0187855
hsa_circ_0029703	-3.85168	0.03939
hsa_circ_0027233	-4.24544	0.0125594
hsa_circ_0049353	-5.56863	0.000809097
hsa_circ_0072146	-4.10949	0.0183732
hsa_circ_0091988	-5.12316	0.00202419
hsa_circ_0131428	-4.04588	0.0219739
hsa_circ_0041880	-3.79648	0.0478232
hsa_circ_0013412	-4.85921	0.00317195
hsa_circ_0091903	-6.92309	7.54442e-08
hsa_circ_0041432	-4.10828	0.018322
hsa_circ_0080189	-4.3619	0.00919898
hsa_circ_0049363	-3.97541	0.0272075
hsa_circ_0112503	-4.37328	0.00925328
hsa_circ_0013850	-3.89745	0.0338479
hsa_circ_0134264	-4.00107	0.0251956
hsa_circ_0004260	-4.5936	0.00534089
hsa_circ_0073449	-2.21366	0.02511
hsa_circ_0009090	-4.28757	0.0111428
hsa_circ_0110809	-4.77585	0.00368204
hsa_circ_0006848	-4.46778	0.00703275
hsa_circ_0009728	-4.53818	0.00657388
hsa_circ_0061474	-4.24331	0.0125617
hsa_circ_0019198	-6.54888	2.09179e-06
hsa_circ_0110892	-4.92123	0.00289464
hsa_circ_0016049	-4.6127	0.0051635
hsa_circ_0003789	-5.05982	0.00243882
hsa_circ_0016532	-4.23639	0.0128697
hsa_circ_0088397	-4.43581	0.0076728
hsa_circ_0035477	-3.94815	0.0290382
hsa_circ_0102060	-4.54533	0.00588174
hsa_circ_0004426	-3.9779	0.0280049
hsa_circ_0138241	-3.90277	0.0333422
hsa_circ_0030649	-5.41066	0.00118478
hsa_circ_0051331	-4.21463	0.0141172
hsa_circ_0044802	-4.21625	0.0139239
hsa_circ_0012179	-4.49434	0.00726738
hsa_circ_0130205	-5.23066	0.00169131
hsa_circ_0044538	-1.55956	9.68329e-22
hsa_circ_0038857	-5.7699	0.000427197
hsa_circ_0086912	-4.53751	0.00597025
hsa_circ_0045206	-4.78678	0.00365311
hsa_circ_0031716	-5.3024	0.00149748
hsa_circ_0055190	-4.05142	0.0217156
hsa_circ_0053957	-5.09528	0.00218454
hsa_circ_0008601	-4.18215	0.0150822
hsa_circ_0008670	-4.94767	0.00286649
hsa_circ_0041765	-4.25505	0.012428
hsa_circ_0034449	-1.59518	5.33102e-78
hsa_circ_0091918	-6.73425	3.9091e-07
hsa_circ_0091922	-5.88085	0.000265735
hsa_circ_0054348	-4.72851	0.00408187
hsa_circ_0109801	-3.98125	0.0264791
hsa_circ_0069764	-4.10654	0.0184593
hsa_circ_0030691	-5.55471	0.000862546
hsa_circ_0006182	-4.49197	0.00687546
hsa_circ_0107048	-4.60475	0.00531772
hsa_circ_0103391	-3.79825	0.044691
hsa_circ_0000235	-4.44472	0.00745079
hsa_circ_0086706	-4.36486	0.00907595
hsa_circ_0001905	-4.29892	0.0108485
hsa_circ_0030676	-5.73237	0.000487515
hsa_circ_0130750	-4.72117	0.00408389
hsa_circ_0131386	-4.41327	0.00818359
hsa_circ_0016582	-3.9598	0.029291
hsa_circ_0018413	-3.96386	0.0284407
hsa_circ_0057705	-4.14538	0.0166869
hsa_circ_0001987	-4.47602	0.00688705
hsa_circ_0121799	-4.49331	0.00694996
hsa_circ_0065845	-4.0888	0.0196917
hsa_circ_0075445	-4.6937	0.0043186
hsa_circ_0002014	-4.29014	0.0111131
hsa_circ_0011922	-3.90549	0.03297
hsa_circ_0118419	-5.06229	0.00224006
hsa_circ_0087958	-4.41753	0.00800111
hsa_circ_0005398	-3.79532	0.0450003
hsa_circ_0003339	-4.4184	0.00794251
hsa_circ_0055739	-5.05398	0.00233289
hsa_circ_0039462	3.33986	2.08937e-66
hsa_circ_0027789	-6.40096	7.96848e-06
hsa_circ_0058273	-3.78599	0.0483932
hsa_circ_0123967	-4.59032	0.00550686
hsa_circ_0089423	-5.53591	0.00090382
hsa_circ_0008215	-4.68893	0.0043647
hsa_circ_0071710	-5.84878	0.000318412
hsa_circ_0119698	-3.9871	0.0264377
hsa_circ_0083057	-4.3032	0.0112342
hsa_circ_0037093	-4.7429	0.00393435
hsa_circ_0025908	-4.23688	0.0130777
hsa_circ_0057432	-4.41504	0.00837148
hsa_circ_0051446	-3.95013	0.0288841
hsa_circ_0073658	-4.1944	0.0143796
hsa_circ_0004118	-4.53312	0.00603
hsa_circ_0053995	-4.14885	0.0163923
hsa_circ_0075882	-4.6056	0.00535201
hsa_circ_0016661	-5.53973	0.000892001
hsa_circ_0045988	-4.6807	0.00442209
hsa_circ_0084003	-3.86783	0.036645
hsa_circ_0138727	-6.56864	1.76046e-06
hsa_circ_0037618	-4.65549	0.00468459
hsa_circ_0002380	-4.852	0.00331297
hsa_circ_0093185	-3.83775	0.0399477
hsa_circ_0102541	-5.36246	0.00132039
hsa_circ_0083384	-3.84825	0.0389432
hsa_circ_0032620	-3.80623	0.0438868
hsa_circ_0092013	-2.2042	8.71314e-22
hsa_circ_0051659	-4.83371	0.00335893
hsa_circ_0057651	-4.81596	0.00341584
hsa_circ_0134069	-4.13619	0.0169512
hsa_circ_0101287	-5.07875	0.00222209
hsa_circ_0005845	-5.64122	0.000666714
hsa_circ_0128982	-4.12056	0.0176969
hsa_circ_0032237	-4.04103	0.0226735
hsa_circ_0074169	-4.80254	0.00350766
hsa_circ_0033398	-4.42172	0.00830733
hsa_circ_0051938	-5.29867	0.00153533
hsa_circ_0051708	-5.40496	0.00120358
hsa_circ_0084486	-5.06963	0.00221792
hsa_circ_0086296	-3.76212	0.0492449
hsa_circ_0120345	-4.20538	0.0140043
hsa_circ_0134923	-4.17372	0.0156106
hsa_circ_0035540	-6.30605	1.79076e-05
hsa_circ_0044563	-7.26968	4.44923e-09
hsa_circ_0080103	-5.51954	0.000922212
hsa_circ_0036408	-5.27166	0.00155431
hsa_circ_0008372	-4.20599	0.0142543
hsa_circ_0005104	-4.19217	0.0144445
hsa_circ_0078785	-4.82695	0.00339654
hsa_circ_0110859	-4.72041	0.00408193
hsa_circ_0070250	-4.56009	0.00576404
hsa_circ_0079411	-4.35743	0.00929622
hsa_circ_0086163	-6.47355	4.20818e-06
hsa_circ_0041922	-4.14655	0.0172058
hsa_circ_0116829	-4.75941	0.00382445
hsa_circ_0081266	-4.45226	0.00757319
hsa_circ_0121159	-4.51592	0.00630315
hsa_circ_0065212	-4.07381	0.0202081
hsa_circ_0044289	-4.56729	0.00566108
hsa_circ_0042493	1.35772	0.000101449
hsa_circ_0089103	-4.90535	0.003011
hsa_circ_0008715	-4.63742	0.0048557
hsa_circ_0131807	-3.97153	0.0275719
hsa_circ_0015188	-4.5763	0.00561224
hsa_circ_0071924	-4.07143	0.0207777
hsa_circ_0062355	-5.07167	0.00220677
hsa_circ_0113527	-4.5223	0.00658974
hsa_circ_0097737	-4.68426	0.0044421
hsa_circ_0084164	-4.30052	0.0107392
hsa_circ_0003684	-4.55536	0.00586428
hsa_circ_0136624	-4.41889	0.00788762
hsa_circ_0007764	-3.94811	0.0299164
hsa_circ_0088451	1.29129	0.000391517
hsa_circ_0058131	-4.66033	0.00461656
hsa_circ_0110073	-3.90414	0.0330607
hsa_circ_0045941	-5.36157	0.00131108
hsa_circ_0082157	-4.09241	0.0205863
hsa_circ_0030341	-4.226	0.0138402
hsa_circ_0115893	1.00055	0.00271725
hsa_circ_0125468	-5.27657	0.00156752
hsa_circ_0066423	-4.21793	0.0137809
hsa_circ_0107701	-4.51153	0.00632885
hsa_circ_0044018	-6.07433	9.20684e-05
hsa_circ_0016459	-3.88656	0.034965
hsa_circ_0059912	-4.51211	0.00708951
hsa_circ_0008666	-5.14145	0.00201397
hsa_circ_0081562	1.79775	4.94136e-73
hsa_circ_0000083	-3.82861	0.0424496
hsa_circ_0046487	-4.55268	0.00596146
hsa_circ_0055144	-4.1692	0.0159165
hsa_circ_0129206	-5.16433	0.00189917
hsa_circ_0033097	-4.57585	0.00551414
hsa_circ_0051792	-3.89529	0.034292
hsa_circ_0127463	-6.22439	3.25046e-05
hsa_circ_0035216	-3.85737	0.0389117
hsa_circ_0111193	-4.32754	0.0101168
hsa_circ_0028544	-3.96388	0.0280873
hsa_circ_0016549	-3.93563	0.0304085
hsa_circ_0020157	-5.01382	0.00245171
hsa_circ_0007490	-4.66366	0.00461736
hsa_circ_0002319	-5.07154	0.0022338
hsa_circ_0001258	-4.95375	0.00271545
hsa_circ_0076904	-4.35353	0.00945316
hsa_circ_0008321	-5.2952	0.00151272
hsa_circ_0017769	-3.84188	0.039681
hsa_circ_0025207	-3.8405	0.0400413
hsa_circ_0078477	-4.43861	0.0075653
hsa_circ_0020933	-4.0243	0.0239988
hsa_circ_0088600	-4.82868	0.00348143
hsa_circ_0046147	-1.89065	4.7102e-16
hsa_circ_0001467	-5.24007	0.00164921
hsa_circ_0065773	-5.07924	0.0022411
hsa_circ_0008188	-5.27415	0.00159179
hsa_circ_0019190	-3.76422	0.0496615
hsa_circ_0060129	-5.62881	0.000711968
hsa_circ_0005444	-4.50176	0.00650537
hsa_circ_0064444	-4.11936	0.0179565
hsa_circ_0133744	3.51803	7.01912e-16
hsa_circ_0074165	-4.85792	0.00322928
hsa_circ_0093829	2.18124	9.24477e-08
hsa_circ_0063159	-5.35971	0.00135818
hsa_circ_0066335	-3.94099	0.0298318
hsa_circ_0010593	1.07378	0.021425
hsa_circ_0101294	-5.53263	0.000891762
hsa_circ_0076188	-4.49091	0.00668134
hsa_circ_0124177	-4.57627	0.00549056
hsa_circ_0096260	-5.25649	0.00161582
hsa_circ_0011572	-4.42033	0.00789926
hsa_circ_0075873	-4.75904	0.00380629
hsa_circ_0092666	-4.22824	0.0131468
hsa_circ_0076823	-4.95279	0.00268976
[truncated: 9,015 more rows]

## Sheet: 36 h
Gene Symbol	Log2 (control /36h	Qvalue (control /36h
hsa_circ_0000510	-4.33575	0.0243956
hsa_circ_0048987	-5.12564	0.0032257
hsa_circ_0030850	-4.26412	0.0275966
hsa_circ_0015697	-4.76837	0.00827749
hsa_circ_0047421	-5.55296	0.000885836
hsa_circ_0006276	-5.56435	0.000866822
hsa_circ_0108672	-4.26806	0.0271849
hsa_circ_0031285	-4.37573	0.0212839
hsa_circ_0054444	-5.2216	0.00240852
hsa_circ_0031024	-4.7498	0.00886248
hsa_circ_0041652	-4.0454	0.0433191
hsa_circ_0133409	-4.31585	0.0243705
hsa_circ_0126322	-5.1028	0.00337195
hsa_circ_0005740	-4.11507	0.0374513
hsa_circ_0008017	-4.35054	0.0225743
hsa_circ_0128811	-4.27264	0.0266758
hsa_circ_0047771	-4.67285	0.0106603
hsa_circ_0056873	-4.48126	0.0170541
hsa_circ_0098838	-6.56703	2.84775e-05
hsa_circ_0133648	-4.35503	0.0224245
hsa_circ_0043344	-4.58996	0.012951
hsa_circ_0076594	-4.2929	0.0257209
hsa_circ_0081053	1.9439	0.0310889
hsa_circ_0126986	-4.09389	0.0398548
hsa_circ_0131373	-4.20156	0.031051
hsa_circ_0100899	-4.63339	0.0116053
hsa_circ_0097126	-4.31589	0.0244027
hsa_circ_0116784	-4.81351	0.00736777
hsa_circ_0080041	-5.14363	0.00300005
hsa_circ_0127409	-4.781	0.00804445
hsa_circ_0065643	-4.26501	0.0271701
hsa_circ_0116411	-4.31424	0.0244648
hsa_circ_0051813	1.81161	0.0404879
hsa_circ_0064866	-4.03186	0.0441018
hsa_circ_0003409	-4.15518	0.0342171
hsa_circ_0068349	-4.88319	0.00614705
hsa_circ_0049672	-5.32039	0.00180883
hsa_circ_0051319	-4.46365	0.0174442
hsa_circ_0067186	-5.12239	0.00327524
hsa_circ_0107748	-5.22404	0.00247427
hsa_circ_0010643	-4.27255	0.0270083
hsa_circ_0104639	-4.56895	0.0135941
hsa_circ_0043353	-4.11344	0.0374921
hsa_circ_0059311	-4.42938	0.0189281
hsa_circ_0048194	-4.02034	0.0448972
hsa_circ_0077035	-1.79448	0.0188511
hsa_circ_0090502	-6.45177	4.33112e-05
hsa_circ_0079068	-4.10933	0.0381255
hsa_circ_0119788	-3.99629	0.04726
hsa_circ_0025361	-4.16297	0.0338492
hsa_circ_0104113	-4.05734	0.0416968
hsa_circ_0026014	-4.21714	0.0306967
hsa_circ_0042762	-4.30007	0.0251561
hsa_circ_0019291	-4.07105	0.0406719
hsa_circ_0138658	-4.41972	0.0193756
hsa_circ_0091930	-5.62874	0.000704333
hsa_circ_0118287	-4.62706	0.0118149
hsa_circ_0099302	-5.135	0.00330287
hsa_circ_0131043	-4.79944	0.00763739
hsa_circ_0001492	-4.83978	0.00709779
hsa_circ_0021126	-4.76844	0.00836013
hsa_circ_0091834	-5.17581	0.00287197
hsa_circ_0010394	-4.08706	0.0395694
hsa_circ_0130076	-5.41989	0.00134844
hsa_circ_0122451	-4.15558	0.0344683
hsa_circ_0036431	-4.24907	0.0283348
hsa_circ_0025162	-5.02255	0.00426884
hsa_circ_0008983	-4.17995	0.0325537
hsa_circ_0023016	-4.54561	0.0144614
hsa_circ_0034480	-1.81991	0.0175061
hsa_circ_0007174	-5.74827	0.0004997
hsa_circ_0034506	-6.57782	2.69118e-05
hsa_circ_0000404	-4.98748	0.00477602
hsa_circ_0098864	-4.36774	0.0217187
hsa_circ_0068687	-4.7326	0.00909407
hsa_circ_0008639	-4.18313	0.0324273
hsa_circ_0044051	-5.95681	0.000238756
hsa_circ_0022444	-5.45979	0.00118257
hsa_circ_0051092	-5.17113	0.00281066
hsa_circ_0038937	-4.7208	0.00933822
hsa_circ_0074690	-4.56029	0.0140922
hsa_circ_0001769	-3.99832	0.0467962
hsa_circ_0130354	-4.93192	0.00541309
hsa_circ_0091825	-4.00763	0.0462909
hsa_circ_0065532	-4.58374	0.0132087
hsa_circ_0000816	-4.10533	0.0381916
hsa_circ_0050758	-4.22651	0.0299073
hsa_circ_0063434	-4.86466	0.00647269
hsa_circ_0114343	-5.35907	0.00162235
hsa_circ_0063525	-5.14379	0.0030214
hsa_circ_0099810	-3.9812	0.048609
hsa_circ_0016514	-4.39964	0.0201638
hsa_circ_0002217	-5.86189	0.000339038
hsa_circ_0067742	-4.78481	0.00797246
hsa_circ_0035121	-5.28514	0.00201993
hsa_circ_0047437	-4.99188	0.00459689
hsa_circ_0097537	-4.13289	0.036082
hsa_circ_0065466	-4.16853	0.0336875
hsa_circ_0010100	-4.54332	0.0150294
hsa_circ_0005595	-4.71606	0.00950421
hsa_circ_0011313	-4.17313	0.0332211
hsa_circ_0057562	-4.3087	0.0252266
hsa_circ_0085260	-4.47591	0.0172176
hsa_circ_0128684	-4.43701	0.0185368
hsa_circ_0010877	-4.52502	0.0152252
hsa_circ_0052340	-5.78082	0.000431808
hsa_circ_0002539	-4.43894	0.0185352
hsa_circ_0071889	-4.47963	0.0168223
hsa_circ_0057775	-4.25733	0.028329
hsa_circ_0065798	-4.90701	0.0058218
hsa_circ_0006413	-4.87397	0.00635629
hsa_circ_0025849	-4.08851	0.039837
hsa_circ_0121462	-5.00401	0.00443022
hsa_circ_0107467	-4.23423	0.0299433
hsa_circ_0022437	-4.43615	0.0186404
hsa_circ_0018937	-4.02434	0.0444341
hsa_circ_0069494	-4.2069	0.0310813
hsa_circ_0068541	-4.19652	0.0317514
hsa_circ_0063382	-1.7853	0.0298508
hsa_circ_0042233	-5.79688	0.000410095
hsa_circ_0077689	-4.50048	0.0159767
hsa_circ_0071718	-5.23959	0.00230824
hsa_circ_0110082	-6.05782	0.000173905
hsa_circ_0044532	-2.74739	0.000681318
hsa_circ_0133113	-4.02425	0.0448854
hsa_circ_0123952	-4.37359	0.0217127
hsa_circ_0093191	-5.90477	0.000284451
hsa_circ_0018581	-3.99882	0.0477179
hsa_circ_0063035	-4.39084	0.0216398
hsa_circ_0019809	-4.97764	0.00478248
hsa_circ_0124980	-4.74645	0.00883236
hsa_circ_0134661	-5.13036	0.00324169
hsa_circ_0038599	-4.3753	0.0212759
hsa_circ_0081262	-4.11123	0.0378691
hsa_circ_0120865	-4.85051	0.00675448
hsa_circ_0024607	-4.27162	0.0285811
hsa_circ_0077395	-4.61664	0.012229
hsa_circ_0082471	-4.1469	0.0347632
hsa_circ_0106258	-4.3573	0.0222354
hsa_circ_0049952	-4.78845	0.0079668
hsa_circ_0108694	-6.35265	6.45356e-05
hsa_circ_0008325	-3.99316	0.0476017
hsa_circ_0131792	-4.05432	0.0421025
hsa_circ_0089695	-5.61408	0.000734926
hsa_circ_0077530	-4.30261	0.025154
hsa_circ_0118533	-4.79733	0.00768401
hsa_circ_0083512	-4.70357	0.00986333
hsa_circ_0086890	-5.99324	0.000212587
hsa_circ_0049669	-4.23708	0.0296626
hsa_circ_0081593	-5.63038	0.000692683
hsa_circ_0025472	-4.88796	0.00606183
hsa_circ_0098719	-4.21758	0.0300737
hsa_circ_0107774	-4.86163	0.00655521
hsa_circ_0059917	-4.3569	0.0222903
hsa_circ_0041685	-4.11116	0.0374228
hsa_circ_0037674	-5.26068	0.00213995
hsa_circ_0007866	-4.96576	0.00500547
hsa_circ_0045851	-4.05487	0.0431477
hsa_circ_0059896	-5.47196	0.00114721
hsa_circ_0085711	-4.03647	0.0437277
hsa_circ_0136235	-4.71924	0.00941411
hsa_circ_0091860	-4.28494	0.0259727
hsa_circ_0034434	-1.72174	0.0376192
hsa_circ_0010184	-4.69335	0.0101897
hsa_circ_0107004	-4.49287	0.0170731
hsa_circ_0100284	-4.0385	0.043368
hsa_circ_0056870	-4.26543	0.0271386
hsa_circ_0117319	-5.62195	0.000723834
hsa_circ_0058197	-4.1287	0.0361701
hsa_circ_0055582	-5.05683	0.00386445
hsa_circ_0094469	-4.61852	0.0124989
hsa_circ_0050924	-5.11415	0.00352451
hsa_circ_0005955	-4.36894	0.0216467
hsa_circ_0091938	-5.70576	0.000545149
hsa_circ_0034529	-6.50456	3.53733e-05
hsa_circ_0077140	-4.0995	0.0396462
hsa_circ_0067728	-5.51978	0.00104118
hsa_circ_0072540	-4.08903	0.0395205
hsa_circ_0129098	-4.3729	0.0214043
hsa_circ_0089201	-5.11281	0.00328999
hsa_circ_0031054	-5.89443	0.000296559
hsa_circ_0077276	-4.29088	0.0263623
hsa_circ_0077147	-4.66708	0.0106882
hsa_circ_0082261	-4.06033	0.0415489
hsa_circ_0085366	-5.01572	0.00428747
hsa_circ_0061691	-4.28617	0.0259606
hsa_circ_0041234	-5.48864	0.00113873
hsa_circ_0028709	-4.33267	0.023537
hsa_circ_0110977	-4.31537	0.0243581
hsa_circ_0131962	-4.43128	0.0189063
hsa_circ_0008105	-3.98634	0.0487935
hsa_circ_0003201	-4.55867	0.0141621
hsa_circ_0074594	-2.5697	0.0442978
hsa_circ_0023393	-4.07493	0.0407483
hsa_circ_0058086	-4.50954	0.0158918
hsa_circ_0088987	-4.55542	0.0140154
hsa_circ_0027071	-5.07551	0.0036369
hsa_circ_0128672	-4.44037	0.0185192
hsa_circ_0084976	-5.54506	0.000905481
hsa_circ_0052373	-5.02588	0.00428728
hsa_circ_0004109	-4.17212	0.0331966
hsa_circ_0128632	-4.0711	0.0406262
hsa_circ_0038474	-5.30127	0.00190315
hsa_circ_0053139	-4.51141	0.0158667
hsa_circ_0063329	-5.17991	0.00275288
hsa_circ_0009407	-5.71583	0.000527721
hsa_circ_0128328	-4.31707	0.0242152
hsa_circ_0083669	-4.40007	0.0202684
hsa_circ_0038812	-4.34984	0.0228406
hsa_circ_0023862	-4.13184	0.0362458
hsa_circ_0116639	-3.97694	0.0494788
hsa_circ_0076597	-4.66711	0.0108009
hsa_circ_0003916	-4.37954	0.0214917
hsa_circ_0018651	-4.6476	0.0112586
hsa_circ_0014487	-5.01703	0.00430377
hsa_circ_0053990	-4.84746	0.00688059
hsa_circ_0058822	-4.19028	0.0319557
hsa_circ_0044368	-5.82358	0.00037158
hsa_circ_0062428	-4.41205	0.0196503
hsa_circ_0063265	-5.46496	0.00116324
hsa_circ_0048105	-4.55606	0.0142968
hsa_circ_0094425	-4.16381	0.0343524
hsa_circ_0010171	-4.56906	0.0137678
hsa_circ_0003465	-5.14722	0.00300646
hsa_circ_0085153	-5.65728	0.000648456
hsa_circ_0063530	-4.2528	0.0284941
hsa_circ_0028430	-6.10343	0.000145627
hsa_circ_0053993	-5.874	0.000316602
hsa_circ_0043747	-4.09929	0.039066
hsa_circ_0044564	-2.61834	0.00097619
hsa_circ_0031857	-4.68086	0.0104955
hsa_circ_0065347	-5.14702	0.00307229
hsa_circ_0097984	-4.53197	0.0153708
hsa_circ_0007365	-3.99843	0.0470206
hsa_circ_0074642	-5.84322	0.000380766
hsa_circ_0119707	-4.93421	0.00575838
hsa_circ_0031556	-4.06769	0.0408025
hsa_circ_0051758	-5.06099	0.00383068
hsa_circ_0030011	-5.29005	0.00197456
hsa_circ_0018687	-5.72039	0.000520425
hsa_circ_0086938	-4.40542	0.0201137
hsa_circ_0023265	-5.87069	0.000320669
hsa_circ_0043939	-4.37177	0.0215131
hsa_circ_0077043	-5.77073	0.000443924
hsa_circ_0050737	-4.67359	0.0106827
hsa_circ_0077394	-5.23582	0.00230116
hsa_circ_0050914	-1.65229	0.0416734
hsa_circ_0044523	-8.24759	3.49422e-08
hsa_circ_0026539	-5.74553	0.000479546
hsa_circ_0048167	-5.78382	0.00043047
hsa_circ_0058115	-4.86755	0.00645851
hsa_circ_0081243	-4.11301	0.0374588
hsa_circ_0022690	-5.41458	0.00135852
hsa_circ_0133418	-4.08955	0.0393211
hsa_circ_0015044	-4.44406	0.0185935
hsa_circ_0007664	-4.40546	0.0199141
hsa_circ_0029787	-4.24684	0.0282618
hsa_circ_0097268	-4.45544	0.0177803
hsa_circ_0026225	-4.49582	0.016291
hsa_circ_0008978	-4.46664	0.0173523
hsa_circ_0059922	-5.25353	0.00220238
hsa_circ_0087690	-4.73846	0.00901775
hsa_circ_0021889	-4.89105	0.00610795
hsa_circ_0092130	-4.87449	0.00638415
hsa_circ_0117231	-4.6114	0.012339
hsa_circ_0006887	-4.48989	0.0164634
hsa_circ_0031083	-5.23284	0.00236105
hsa_circ_0046988	-4.81326	0.00738581
hsa_circ_0129526	-5.32023	0.00180784
hsa_circ_0027525	-5.77518	0.000435554
hsa_circ_0007230	-4.24997	0.0280761
hsa_circ_0011852	-5.17652	0.00276246
hsa_circ_0104064	-4.03541	0.0434812
hsa_circ_0086891	-5.49519	0.00105906
hsa_circ_0058161	-5.64504	0.000674752
hsa_circ_0098634	-5.40613	0.00139912
hsa_circ_0137441	-5.32541	0.00179358
hsa_circ_0040291	-4.09816	0.0387539
hsa_circ_0064516	-4.90697	0.0057672
hsa_circ_0085426	-5.5099	0.00101278
hsa_circ_0007040	-4.90182	0.00586734
hsa_circ_0079668	-4.08387	0.0402243
hsa_circ_0128050	-4.77258	0.00825675
hsa_circ_0091876	-6.62765	2.28393e-05
hsa_circ_0040958	-4.04753	0.0430685
hsa_circ_0110224	-4.10068	0.0383004
hsa_circ_0059732	-5.41417	0.00135903
hsa_circ_0080240	-4.17342	0.0336035
hsa_circ_0126592	-4.03674	0.0449177
hsa_circ_0098701	-5.17426	0.00275999
hsa_circ_0091997	-5.31916	0.00180929
hsa_circ_0082748	-4.12394	0.0364719
hsa_circ_0117053	-5.21356	0.00245492
hsa_circ_0101937	-4.48087	0.0169437
hsa_circ_0008790	-5.18928	0.00267798
hsa_circ_0044462	-4.4178	0.0194164
hsa_circ_0007367	-4.2879	0.0258268
hsa_circ_0051364	-4.28189	0.0264464
hsa_circ_0068992	-4.93703	0.0054818
hsa_circ_0081072	-1.57043	0.0371253
hsa_circ_0060443	-4.60421	0.0126752
hsa_circ_0002613	-5.42148	0.00134073
hsa_circ_0126794	-4.93399	0.00551898
hsa_circ_0138160	-4.41046	0.0198123
hsa_circ_0027775	-5.18823	0.0027315
hsa_circ_0044553	-7.18755	2.71488e-06
hsa_circ_0034446	-5.39341	0.00146212
hsa_circ_0044301	-4.22544	0.0296617
hsa_circ_0098854	-4.89735	0.00596429
hsa_circ_0034528	-1.8382	0.0130312
hsa_circ_0118327	-4.0978	0.0384614
hsa_circ_0111769	-4.68055	0.0104973
hsa_circ_0019053	-4.23429	0.029144
hsa_circ_0075867	-4.99831	0.00452978
hsa_circ_0077052	-5.18041	0.0029321
hsa_circ_0053975	-5.36778	0.00157661
hsa_circ_0123212	-4.50476	0.0160103
hsa_circ_0010886	-5.29098	0.0019794
hsa_circ_0003455	-4.20998	0.0317075
hsa_circ_0002760	-4.03378	0.0443398
hsa_circ_0008985	-5.62934	0.000708913
hsa_circ_0131031	-4.76965	0.0082847
hsa_circ_0039455	-4.1125	0.0377004
hsa_circ_0077047	-6.04847	0.000177119
hsa_circ_0053992	-5.47834	0.00111999
hsa_circ_0043230	-4.1992	0.0316116
hsa_circ_0046250	-4.48804	0.0166808
hsa_circ_0130529	-4.17759	0.0329347
hsa_circ_0085778	-4.19174	0.0317783
hsa_circ_0095519	-4.11778	0.0371772
hsa_circ_0055477	-3.98218	0.0487749
hsa_circ_0075325	-5.16254	0.00286646
hsa_circ_0121107	-4.96128	0.00502734
hsa_circ_0058163	-4.77626	0.00823618
hsa_circ_0108717	-3.97807	0.0487013
hsa_circ_0107282	-4.18997	0.0323563
hsa_circ_0045475	-6.45548	4.3064e-05
hsa_circ_0005837	-4.46281	0.0179247
hsa_circ_0077217	-4.35089	0.0224828
hsa_circ_0079938	-4.29291	0.025535
hsa_circ_0011532	-4.69623	0.0101505
hsa_circ_0046178	-4.53262	0.0152087
hsa_circ_0124153	-4.42288	0.0191125
hsa_circ_0044531	-2.57415	0.00175075
hsa_circ_0057414	-4.85435	0.00694261
hsa_circ_0098084	-4.62417	0.0120285
hsa_circ_0065984	-4.0594	0.0424713
hsa_circ_0066022	-5.01984	0.00429352
hsa_circ_0032035	-4.02575	0.0454201
hsa_circ_0001412	-4.89561	0.00600972
hsa_circ_0120206	-4.2127	0.0303165
hsa_circ_0042351	-4.34445	0.0230797
hsa_circ_0074598	-4.36785	0.021954
hsa_circ_0012671	-4.26069	0.027632
hsa_circ_0056595	-4.74621	0.00878475
hsa_circ_0026896	-2.65704	0.0361043
hsa_circ_0040029	-4.47086	0.0172631
hsa_circ_0050892	-5.81159	0.000387429
hsa_circ_0128465	-4.38603	0.0209109
hsa_circ_0050120	-4.13992	0.0360954
hsa_circ_0066966	-4.5777	0.0133721
hsa_circ_0091887	-5.69879	0.000560192
hsa_circ_0072099	-4.4845	0.0169562
hsa_circ_0106064	-5.27092	0.0020869
hsa_circ_0117398	-4.21273	0.0306553
hsa_circ_0056188	-5.81609	0.000387093
hsa_circ_0117802	-4.68509	0.0102868
hsa_circ_0046146	-5.83835	0.000357664
hsa_circ_0077499	-4.42438	0.0190809
hsa_circ_0059589	-5.05307	0.00390913
hsa_circ_0033124	-4.37611	0.0213983
hsa_circ_0008222	-4.58035	0.0133629
hsa_circ_0002665	-4.84051	0.0069048
hsa_circ_0004594	-5.17456	0.00283435
hsa_circ_0134203	-4.35368	0.0224153
hsa_circ_0119361	-4.28235	0.0269521
hsa_circ_0122992	-4.34287	0.0230612
hsa_circ_0068537	-4.68641	0.0101749
hsa_circ_0027075	-4.59262	0.0129292
hsa_circ_0035172	-4.12054	0.037135
hsa_circ_0107501	-5.1587	0.00287426
hsa_circ_0091862	-2.29461	0.0316362
hsa_circ_0003450	-4.45928	0.0176612
hsa_circ_0081088	-1.6265	0.0475713
hsa_circ_0128610	-5.91263	0.000281723
hsa_circ_0020915	-5.34772	0.00166127
hsa_circ_0131909	-4.57139	0.0138636
hsa_circ_0059082	-4.08329	0.0397336
hsa_circ_0039155	-4.05643	0.0419585
hsa_circ_0034450	-1.63172	0.0299261
hsa_circ_0136223	-4.70797	0.00966932
hsa_circ_0013222	-4.65254	0.0114407
hsa_circ_0005647	-4.72077	0.00947196
hsa_circ_0000167	-4.44418	0.0184242
hsa_circ_0077024	-4.50813	0.0156925
hsa_circ_0004956	-5.19653	0.00261133
hsa_circ_0097083	-4.47407	0.0169982
hsa_circ_0041222	-5.01665	0.00444568
hsa_circ_0079407	-5.15252	0.0030143
hsa_circ_0088550	-5.08808	0.00367615
hsa_circ_0048532	-4.70931	0.00975187
hsa_circ_0057418	-4.81112	0.00750104
hsa_circ_0036049	-4.08947	0.0394819
hsa_circ_0057387	-7.13575	3.2965e-06
hsa_circ_0063872	-4.88434	0.00614171
hsa_circ_0023120	-2.55177	0.0442963
hsa_circ_0017856	-6.72167	1.58074e-05
hsa_circ_0048232	-5.39776	0.00142815
hsa_circ_0021304	-4.00865	0.0459615
hsa_circ_0110231	-4.7955	0.00780731
hsa_circ_0030016	-4.39529	0.0204839
hsa_circ_0041921	-4.0176	0.0460511
hsa_circ_0048825	-4.78093	0.00805463
hsa_circ_0008865	-4.58035	0.0135486
hsa_circ_0135567	-5.05825	0.00393707
hsa_circ_0101406	-5.4279	0.00130636
hsa_circ_0060664	-3.97015	0.049951
hsa_circ_0034481	-7.53343	6.762e-07
hsa_circ_0008089	-4.61671	0.0122749
hsa_circ_0001580	-4.28499	0.0263747
hsa_circ_0042922	-5.39536	0.00146579
hsa_circ_0131045	-4.14914	0.0353119
hsa_circ_0055307	-5.73952	0.000497267
hsa_circ_0138112	-4.15876	0.0353024
hsa_circ_0041526	-4.49981	0.0160689
hsa_circ_0010598	-5.52006	0.000990847
hsa_circ_0001225	-5.75188	0.0004828
hsa_circ_0114878	-4.49682	0.0161581
hsa_circ_0125428	-4.00708	0.0465584
hsa_circ_0114620	-5.37092	0.00156592
hsa_circ_0001007	-4.61162	0.0124129
hsa_circ_0124028	-4.58922	0.0130752
hsa_circ_0133076	-4.00959	0.0457534
hsa_circ_0085486	-4.58652	0.0130454
hsa_circ_0004700	-5.76243	0.000454696
hsa_circ_0102085	-4.74867	0.00875121
hsa_circ_0063038	-4.08565	0.0394866
hsa_circ_0076830	-4.29497	0.0256052
hsa_circ_0001563	-4.15301	0.0346335
hsa_circ_0104798	-4.21897	0.0301161
hsa_circ_0049221	-4.59645	0.0130531
hsa_circ_0041416	-4.34566	0.0232785
hsa_circ_0012415	-4.37242	0.0219215
hsa_circ_0113295	-4.1913	0.0318314
hsa_circ_0059635	-5.52062	0.00100208
hsa_circ_0098857	-4.34923	0.0228796
hsa_circ_0033229	-4.34761	0.0229233
hsa_circ_0005043	-5.61237	0.000735694
hsa_circ_0116416	-4.74519	0.00912176
hsa_circ_0120894	-4.11982	0.0382018
hsa_circ_0085404	-4.51816	0.0153545
hsa_circ_0074607	-4.47876	0.0171929
hsa_circ_0021764	-5.08257	0.00356596
hsa_circ_0065635	-4.80945	0.00748839
hsa_circ_0121385	-4.74737	0.00873449
hsa_circ_0084458	-4.93094	0.00558434
hsa_circ_0002046	-4.02141	0.0451755
hsa_circ_0140279	-5.42527	0.00139861
hsa_circ_0073732	-5.35814	0.00160385
hsa_circ_0024714	-5.47323	0.00113616
hsa_circ_0072917	-5.55903	0.000870121
hsa_circ_0070580	-4.11905	0.0378708
hsa_circ_0011665	-4.84656	0.00687227
hsa_circ_0117014	-4.14772	0.0350208
hsa_circ_0080337	-4.22414	0.029653
hsa_circ_0138153	-4.23899	0.0288455
hsa_circ_0043371	-5.02591	0.00417651
hsa_circ_0085212	-3.98488	0.0480387
hsa_circ_0135821	2.90769	0.00051251
hsa_circ_0016547	-4.13854	0.0355784
hsa_circ_0109011	-4.113	0.0378395
hsa_circ_0041370	-4.38796	0.0209094
hsa_circ_0131131	-4.36778	0.0217987
hsa_circ_0009346	-4.29558	0.0257962
hsa_circ_0101023	-4.46402	0.0174565
hsa_circ_0123677	-4.45402	0.0180211
hsa_circ_0020172	-4.0688	0.0413849
hsa_circ_0038007	-4.47343	0.017143
hsa_circ_0005401	-3.98695	0.0479035
hsa_circ_0013143	-4.84504	0.00696739
hsa_circ_0040066	-4.98892	0.00471532
hsa_circ_0010880	-4.30545	0.0248471
hsa_circ_0007488	-2.52214	0.0492649
hsa_circ_0095877	-4.36933	0.0216126
hsa_circ_0061557	-4.32402	0.0239073
hsa_circ_0070241	-4.24908	0.0280796
hsa_circ_0029246	-4.59022	0.0130296
hsa_circ_0018273	-3.98743	0.0478763
hsa_circ_0010714	-5.38543	0.00151902
hsa_circ_0034505	-3.6308	0.00271231
hsa_circ_0070716	-5.22334	0.00239724
hsa_circ_0007931	-5.23389	0.0023227
hsa_circ_0011385	-5.43166	0.00128393
hsa_circ_0068278	-4.51177	0.0156032
hsa_circ_0056397	-4.0004	0.0467051
hsa_circ_0127951	-5.1772	0.0027241
hsa_circ_0044886	-4.7908	0.00814419
hsa_circ_0027529	-5.49696	0.00106509
hsa_circ_0070242	-4.02234	0.0449511
hsa_circ_0016762	-4.6191	0.0123744
hsa_circ_0040468	-4.14538	0.0359031
hsa_circ_0105865	-4.17633	0.0329042
hsa_circ_0081691	-4.15208	0.034971
hsa_circ_0066095	-4.09681	0.0385079
hsa_circ_0037974	-4.0299	0.0440472
hsa_circ_0067281	-4.45932	0.0177623
hsa_circ_0004576	-5.24048	0.00231128
hsa_circ_0060206	-4.01114	0.0456124
hsa_circ_0057810	-5.43599	0.00129035
hsa_circ_0097895	-4.57659	0.0134969
hsa_circ_0060998	-4.24761	0.0290067
hsa_circ_0013459	-5.20392	0.0025513
hsa_circ_0012711	-4.34857	0.0226989
hsa_circ_0091897	-5.31287	0.0018465
hsa_circ_0125163	-5.61946	0.00073711
hsa_circ_0037764	-4.57217	0.0135462
hsa_circ_0081534	-5.12066	0.00322824
hsa_circ_0004828	-3.99325	0.0473886
hsa_circ_0023425	-4.59207	0.0128848
hsa_circ_0018834	-4.06466	0.0411913
hsa_circ_0104881	-5.28973	0.00198011
hsa_circ_0110237	-3.99732	0.0468505
hsa_circ_0033557	-5.14188	0.00306348
hsa_circ_0130031	-4.86537	0.00657533
hsa_circ_0081191	-5.38997	0.00147218
hsa_circ_0088678	-3.97445	0.0489771
hsa_circ_0112040	-4.76195	0.0085008
hsa_circ_0105827	-4.74893	0.00869137
hsa_circ_0105535	-4.27995	0.0265452
hsa_circ_0044542	-7.53041	7.34244e-07
hsa_circ_0116689	-4.22685	0.0294477
hsa_circ_0068091	-4.20821	0.030853
hsa_circ_0017865	-5.57722	0.000824458
hsa_circ_0005742	-4.77131	0.00828011
hsa_circ_0020101	-4.11167	0.0374179
hsa_circ_0020193	-4.74557	0.00892776
hsa_circ_0042308	-4.33744	0.0235387
hsa_circ_0131189	-4.10728	0.0383459
hsa_circ_0061673	-3.9844	0.0487549
hsa_circ_0035551	-7.56281	6.104e-07
hsa_circ_0064711	-5.09712	0.00343879
hsa_circ_0021786	-4.10344	0.0384163
hsa_circ_0051470	-4.04225	0.0441826
hsa_circ_0005418	-4.04104	0.0433571
hsa_circ_0047096	-3.97866	0.0491
hsa_circ_0061219	-4.14276	0.0352418
hsa_circ_0002408	-4.33063	0.0234995
hsa_circ_0000678	-4.62207	0.0120525
hsa_circ_0003172	-4.76661	0.00836865
hsa_circ_0133432	-5.29909	0.00195581
hsa_circ_0081115	-2.31248	0.00495576
hsa_circ_0106048	-4.04126	0.0444406
hsa_circ_0076778	-4.48878	0.0168396
hsa_circ_0091953	-6.13736	0.000130195
hsa_circ_0091977	-6.74894	1.61004e-05
hsa_circ_0067243	-4.40789	0.0198887
hsa_circ_0125377	-4.01925	0.044938
hsa_circ_0125744	-5.45112	0.00129842
hsa_circ_0038722	2.43571	0.0149435
hsa_circ_0050630	-4.06421	0.0414362
hsa_circ_0005813	-4.23036	0.0292808
hsa_circ_0012253	-3.97445	0.0489771
hsa_circ_0131957	-3.989	0.0476711
hsa_circ_0061066	-4.24299	0.0284593
hsa_circ_0032743	-4.39257	0.0210969
hsa_circ_0096403	-4.32686	0.0238258
hsa_circ_0105153	-5.03719	0.00407067
hsa_circ_0044240	-3.99367	0.0475378
hsa_circ_0005767	-5.71294	0.000539459
hsa_circ_0085161	-4.03036	0.0440191
hsa_circ_0098764	-4.19413	0.0323974
hsa_circ_0017896	-4.6931	0.0100131
hsa_circ_0040279	-4.64756	0.0112451
hsa_circ_0081117	-1.95136	0.012343
hsa_circ_0047560	-4.8217	0.00724081
hsa_circ_0081110	-2.08033	0.00743275
hsa_circ_0075316	-4.19343	0.0319521
hsa_circ_0095108	-4.27216	0.0273858
hsa_circ_0068144	-4.40902	0.0198512
hsa_circ_0059920	-5.08525	0.0035393
hsa_circ_0120747	-4.0583	0.0416936
hsa_circ_0102736	-4.44794	0.0181028
hsa_circ_0039388	-4.74342	0.00882358
hsa_circ_0058015	-4.75689	0.00856443
hsa_circ_0090240	-4.73331	0.00913647
hsa_circ_0003468	-4.31699	0.0244683
hsa_circ_0118168	-4.63396	0.0117797
hsa_circ_0090249	-5.40794	0.00140465
hsa_circ_0092009	-1.85772	0.0154702
hsa_circ_0103460	-4.39889	0.0203305
hsa_circ_0062621	-4.52803	0.0161073
hsa_circ_0099962	-4.14871	0.0346885
hsa_circ_0063048	-4.5938	0.0128894
hsa_circ_0039459	2.4415	0.00095802
hsa_circ_0002985	-5.7654	0.000455249
hsa_circ_0107668	-4.49761	0.0161483
hsa_circ_0069937	-4.53278	0.0150454
hsa_circ_0128202	-4.74276	0.0088796
hsa_circ_0079565	-5.26527	0.00219463
hsa_circ_0047663	-4.05539	0.0420965
hsa_circ_0060117	-5.94075	0.000253831
hsa_circ_0105407	-5.09051	0.00348947
hsa_circ_0053745	-4.23819	0.0288397
hsa_circ_0036510	-4.7184	0.00945278
hsa_circ_0079667	-5.11997	0.00322281
hsa_circ_0005281	-5.07325	0.00375684
hsa_circ_0007728	-4.07548	0.0401807
hsa_circ_0112038	-5.07938	0.00359488
hsa_circ_0119141	-4.18937	0.0319745
hsa_circ_0095251	-4.36293	0.0220846
hsa_circ_0102323	-4.6364	0.011687
hsa_circ_0033023	-4.24557	0.0282732
[truncated: 7,207 more rows]

## Sheet: 48 h
Gene Symbol	Log2 (control /48h	Qvalue (control /48h
[truncated: 8,142 more rows]
